# Supplementary material for: Synaptic polarity and sign-balance prediction using gene expression data in the Caenorhabditis elegans chemical synapse neuronal connectome network
Source: PLoS Comput Biol. 2020 Dec 21;16(12):e1007974. doi: 10.1371/journal.pcbi.1007974 (PMC7785220; doi:10.1371/journal.pcbi.1007974)
Supplement: S2 Data — (XLSX) [file pcbi.1007974.s004.xlsx]

## Sheet: ToC
This document predicts synaptic signs based on neurotransmitter expression data
Source data	Wormwiring connectome reconstruction
Method of prediction	NT-only
1. NT expr	Table of neurotransmitter expression of neurons
Connectome	Table of interneuronal connections showing predicted polarities
Summary	Overview of predicted synapses and E:I sign-balance

## Sheet: 1. NT expr
Class member	Dominant NT	Alternative NT	Neurotransmitters
ADAL	Glu		Glu
ADAR	Glu		Glu			Glu	78
ADEL						ACh	161
ADER						GABA	41
ADFL	ACh		ACh
ADFR	ACh		ACh
ADLL	Glu		Glu
ADLR	Glu		Glu
AFDL	Glu		Glu
AFDR	Glu		Glu
AIAL	ACh		ACh
AIAR	ACh		ACh
AIBL	Glu		Glu
AIBR	Glu		Glu
AIML	Glu	ACh	GluACh
AIMR	Glu	ACh	GluACh
AINL	ACh		ACh
AINR	ACh		ACh
AIYL	ACh		ACh
AIYR	ACh		ACh
AIZL	Glu		Glu
AIZR	Glu		Glu
ALA	GABA		GABA
ALML	Glu		Glu
ALMR	Glu		Glu
ALNL	ACh		ACh
ALNR	ACh		ACh
AQR	Glu		Glu
AS01	ACh		ACh
AS02	ACh		ACh
AS03	ACh		ACh
AS04	ACh		ACh
AS05	ACh		ACh
AS06	ACh		ACh
AS07	ACh		ACh
AS08	ACh		ACh
AS09	ACh		ACh
AS10	ACh		ACh
AS11	ACh		ACh
ASEL	Glu		Glu
ASER	Glu		Glu
ASGL	Glu		Glu
ASGR	Glu		Glu
ASHL	Glu		Glu
ASHR	Glu		Glu
ASIL
ASIR
ASJL	ACh		ACh
ASJR	ACh		ACh
ASKL	Glu		Glu
ASKR	Glu		Glu
AUAL	Glu		Glu
AUAR	Glu		Glu
AVAL	ACh	GABA	AChGABA
AVAR	ACh	GABA	AChGABA
AVBL	ACh	GABA	AChGABA
AVBR	ACh	GABA	AChGABA
AVDL	ACh		ACh
AVDR	ACh		ACh
AVEL	ACh		ACh
AVER	ACh		ACh
AVFL	GABA		GABA
AVFR	GABA		GABA
AVG	ACh		ACh
AVHL
AVHR
AVJL	GABA		GABA
AVJR	GABA		GABA
AVKL
AVKR
AVL	GABA		GABA
AVM	Glu		Glu
AWAL
AWAR
AWBL	ACh		ACh
AWBR	ACh		ACh
AWCL	Glu		Glu
AWCR	Glu		Glu
BAGL	Glu		Glu
BAGR	Glu		Glu
BDUL
BDUR
CANL
CANR
CEPDL
CEPDR
CEPVL
CEPVR
DA01	ACh		ACh
DA02	ACh		ACh
DA03	ACh		ACh
DA04	ACh		ACh
DA05	ACh		ACh
DA06	ACh		ACh
DA07	ACh		ACh
DA08	ACh		ACh
DA09	ACh		ACh
DB01	ACh		ACh
DB02	ACh		ACh
DB03	ACh		ACh
DB04	ACh		ACh
DB05	ACh		ACh
DB06	ACh		ACh
DB07	ACh		ACh
DD01	GABA		GABA
DD02	GABA		GABA
DD03	GABA		GABA
DD04	GABA		GABA
DD05	GABA		GABA
DD06	GABA		GABA
DVA	ACh		ACh
DVB	GABA		GABA
DVC	Glu		Glu
FLPL	Glu		Glu
FLPR	Glu		Glu
HSNL	ACh		ACh
HSNR	ACh		ACh
I1L	ACh		ACh
I1R	ACh		ACh
I2L	Glu		Glu
I2R	Glu		Glu
I3	ACh		ACh
I4
I5	Glu		Glu
I6
IL1DL	Glu		Glu
IL1DR	Glu		Glu
IL1L	Glu		Glu
IL1R	Glu		Glu
IL1VL	Glu		Glu
IL1VR	Glu		Glu
IL2DL	ACh		ACh
IL2DR	ACh		ACh
IL2L	ACh		ACh
IL2R	ACh		ACh
IL2VL	ACh		ACh
IL2VR	ACh		ACh
LUAL	Glu		Glu
LUAR	Glu		Glu
M1	ACh		ACh
M2L	ACh		ACh
M2R	ACh		ACh
M3L	Glu		Glu
M3R	Glu		Glu
M4	ACh		ACh
M5	ACh		ACh
MCL	ACh		ACh
MCR	ACh		ACh
MI	Glu		Glu
NSML
NSMR
OLLL	Glu		Glu
OLLR	Glu		Glu
OLQDL	Glu		Glu
OLQDR	Glu		Glu
OLQVL	Glu		Glu
OLQVR	Glu		Glu
PDA	ACh		ACh
PDB	ACh		ACh
PDEL
PDER
PHAL	Glu		Glu
PHAR	Glu		Glu
PHBL	Glu		Glu
PHBR	Glu		Glu
PHCL	Glu		Glu
PHCR	Glu		Glu
PLML	Glu		Glu
PLMR	Glu		Glu
PLNL	ACh		ACh
PLNR	ACh		ACh
PQR	Glu		Glu
PVCL	ACh		ACh
PVCR	ACh		ACh
PVDL	Glu		Glu
PVDR	Glu		Glu
PVM	Glu		Glu
PVNL	ACh		ACh
PVNR	ACh		ACh
PVPL	ACh		ACh
PVPR	ACh		ACh
PVQL	Glu		Glu
PVQR	Glu		Glu
PVR	Glu		Glu
PVT
PVWL
PVWR
RIAL	Glu		Glu
RIAR	Glu		Glu
RIBL	GABA	ACh	GABAACh
RIBR	GABA	ACh	GABAACh
RICL
RICR
RID
RIFL	ACh		ACh
RIFR	ACh		ACh
RIGL	Glu		Glu
RIGR	Glu		Glu
RIH	ACh		ACh
RIML	Glu		Glu
RIMR	Glu		Glu
RIPL
RIPR
RIR	ACh		ACh
RIS	GABA		GABA
RIVL	ACh		ACh
RIVR	ACh		ACh
RMDDL	ACh		ACh
RMDDR	ACh		ACh
RMDL	ACh		ACh
RMDR	ACh		ACh
RMDVL	ACh		ACh
RMDVR	ACh		ACh
RMED	GABA		GABA
RMEL	GABA		GABA
RMER	GABA		GABA
RMEV	GABA		GABA
RMFL	ACh		ACh
RMFR	ACh		ACh
RMGL
RMGR
RMHL	ACh		ACh
RMHR	ACh		ACh
SAADL	ACh		ACh
SAADR	ACh		ACh
SAAVL	ACh		ACh
SAAVR	ACh		ACh
SABD	ACh		ACh
SABVL	ACh		ACh
SABVR	ACh		ACh
SDQL	ACh		ACh
SDQR	ACh		ACh
SIADL	ACh		ACh
SIADR	ACh		ACh
SIAVL	ACh		ACh
SIAVR	ACh		ACh
SIBDL	ACh		ACh
SIBDR	ACh		ACh
SIBVL	ACh		ACh
SIBVR	ACh		ACh
SMBDL	ACh		ACh
SMBDR	ACh		ACh
SMBVL	ACh		ACh
SMBVR	ACh		ACh
SMDDL	ACh	GABA	AChGABA
SMDDR	ACh	GABA	AChGABA
SMDVL	ACh	GABA	AChGABA
SMDVR	ACh	GABA	AChGABA
URADL	ACh		ACh
URADR	ACh		ACh
URAVL	ACh		ACh
URAVR	ACh		ACh
URBL	ACh		ACh
URBR	ACh		ACh
URXL	ACh		ACh
URXR	ACh		ACh
URYDL	Glu		Glu
URYDR	Glu		Glu
URYVL	Glu		Glu
URYVR	Glu		Glu
VA01	ACh		ACh
VA02	ACh		ACh
VA03	ACh		ACh
VA04	ACh		ACh
VA05	ACh		ACh
VA06	ACh		ACh
VA07	ACh		ACh
VA08	ACh		ACh
VA09	ACh		ACh
VA10	ACh		ACh
VA11	ACh		ACh
VA12	ACh		ACh
VB01	ACh		ACh
VB02	ACh		ACh
VB03	ACh		ACh
VB04	ACh		ACh
VB05	ACh		ACh
VB06	ACh		ACh
VB07	ACh		ACh
VB08	ACh		ACh
VB09	ACh		ACh
VB10	ACh		ACh
VB11	ACh		ACh
VC01	ACh		ACh
VC02	ACh		ACh
VC03	ACh		ACh
VC04	ACh		ACh
VC05	ACh		ACh
VC06	ACh		ACh
VD01	GABA		GABA
VD02	GABA		GABA
VD03	GABA		GABA
VD04	GABA		GABA
VD05	GABA		GABA
VD06	GABA		GABA
VD07	GABA		GABA
VD08	GABA		GABA
VD09	GABA		GABA
VD10	GABA		GABA
VD11	GABA		GABA
VD12	GABA		GABA
VD13	GABA		GABA

## Sheet: Connectome
Source	Neurotransmitters	Target	Synapse number	Edge type	Predicted polarity
ADAL	Glu	ADAL	6	chemical	+	6
ADAL	Glu	ADLL	2	chemical	+	2
ADAL	Glu	AIAL	2	chemical	+	2
ADAL	Glu	AIBL	2	chemical	+	2
ADAL	Glu	AIBR	2	chemical	+	2
ADAL	Glu	AVAL	3	chemical	+	3
ADAL	Glu	AVAR	7	chemical	+	7
ADAL	Glu	AVBL	5	chemical	+	5
ADAL	Glu	AVBR	21	chemical	+	21
ADAL	Glu	AVDL	1	chemical	+	1
ADAL	Glu	AVDR	2	chemical	+	2
ADAL	Glu	AVEL	3	chemical	+	3
ADAL	Glu	AVJR	11	chemical	+	11
ADAL	Glu	PVPL	1	chemical	+	1
ADAL	Glu	RICL	3	chemical	+	3
ADAL	Glu	RICR	1	chemical	+	1
ADAL	Glu	RID	1	chemical	+	1
ADAL	Glu	RIML	9	chemical	+	9
ADAL	Glu	RIPL	4	chemical	+	4
ADAL	Glu	SMDVR	3	chemical	+	3
ADAL	Glu	URAVL	1	chemical	+	1
ADAL	Glu	URXL	2	chemical	+	2
ADAR	Glu	AIBL	1	chemical	+	1
ADAR	Glu	AIBR	3	chemical	+	3
ADAR	Glu	ASHR	2	chemical	+	2
ADAR	Glu	AVAR	8	chemical	+	8
ADAR	Glu	AVBL	8	chemical	+	8
ADAR	Glu	AVBR	15	chemical	+	15
ADAR	Glu	AVDL	2	chemical	+	2
ADAR	Glu	AVDR	3	chemical	+	3
ADAR	Glu	AVEL	1	chemical	+	1
ADAR	Glu	AVJL	13	chemical	+	13
ADAR	Glu	PVR	6	chemical	+	6
ADAR	Glu	RIFR	1	chemical	+	1
ADAR	Glu	RIMR	15	chemical	+	15
ADAR	Glu	RIPR	9	chemical	+	9
ADAR	Glu	RIVR	5	chemical	+	5
ADAR	Glu	SMDVL	1	chemical	+	1
ADAR	Glu	URXR	2	chemical	+	2
ADAR	Glu	URYDR	2	chemical	+	2
ADEL		ADAL	1	chemical	no pred	0
ADEL		ADER	5	chemical	no pred	0
ADEL		ALML	1	chemical	no pred	0
ADEL		AVAL	7	chemical	no pred	0
ADEL		AVAR	9	chemical	no pred	0
ADEL		AVDL	2	chemical	no pred	0
ADEL		AVEL	3	chemical	no pred	0
ADEL		AVHL	2	chemical	no pred	0
ADEL		AVL	1	chemical	no pred	0
ADEL		BDUL	1	chemical	no pred	0
ADEL		CEPDL	1	chemical	no pred	0
ADEL		FLPL	4	chemical	no pred	0
ADEL		IL1L	3	chemical	no pred	0
ADEL		IL2L	5	chemical	no pred	0
ADEL		OLLL	6	chemical	no pred	0
ADEL		RIAL	2	chemical	no pred	0
ADEL		RIFL	1	chemical	no pred	0
ADEL		RIGL	18	chemical	no pred	0
ADEL		RIGR	15	chemical	no pred	0
ADEL		RIH	3	chemical	no pred	0
ADEL		RIVL	2	chemical	no pred	0
ADEL		RIVR	2	chemical	no pred	0
ADEL		RMDL	11	chemical	no pred	0
ADEL		RMER	1	chemical	no pred	0
ADEL		RMGL	7	chemical	no pred	0
ADEL		RMHL	1	chemical	no pred	0
ADEL		RMHR	2	chemical	no pred	0
ADEL		SAADR	1	chemical	no pred	0
ADEL		SIADR	2	chemical	no pred	0
ADEL		SIBVR	2	chemical	no pred	0
ADEL		SMBDR	1	chemical	no pred	0
ADEL		SMBVL	2	chemical	no pred	0
ADEL		URBL	2	chemical	no pred	0
ADEL		VB01	2	chemical	no pred	0
ADER		ADAR	1	chemical	no pred	0
ADER		ADEL	3	chemical	no pred	0
ADER		ALNR	1	chemical	no pred	0
ADER		ASIR	1	chemical	no pred	0
ADER		AVAL	9	chemical	no pred	0
ADER		AVAR	4	chemical	no pred	0
ADER		AVDR	5	chemical	no pred	0
ADER		AVER	4	chemical	no pred	0
ADER		AVJR	1	chemical	no pred	0
ADER		CEPDR	5	chemical	no pred	0
ADER		CEPVR	1	chemical	no pred	0
ADER		FLPL	1	chemical	no pred	0
ADER		FLPR	4	chemical	no pred	0
ADER		IL1R	1	chemical	no pred	0
ADER		IL2R	1	chemical	no pred	0
ADER		OLLR	3	chemical	no pred	0
ADER		RIAR	1	chemical	no pred	0
ADER		RIGL	12	chemical	no pred	0
ADER		RIGR	11	chemical	no pred	0
ADER		RMDL	1	chemical	no pred	0
ADER		RMDR	6	chemical	no pred	0
ADER		RMGR	5	chemical	no pred	0
ADER		SMDVR	1	chemical	no pred	0
ADER		URBR	1	chemical	no pred	0
ADER		URXR	2	chemical	no pred	0
ADFL	ACh	ADAL	2	chemical	+	2
ADFL	ACh	ADLL	1	chemical	+	1
ADFL	ACh	AFDL	1	chemical	+	1
ADFL	ACh	AIAL	2	chemical	+	2
ADFL	ACh	AIBL	2	chemical	+	2
ADFL	ACh	AIBR	1	chemical	+	1
ADFL	ACh	AIZL	39	chemical	+	39
ADFL	ACh	AUAL	12	chemical	+	12
ADFL	ACh	AWBL	2	chemical	+	2
ADFL	ACh	AWCR	2	chemical	+	2
ADFL	ACh	RIAL	46	chemical	+	46
ADFL	ACh	RIBL	4	chemical	+	4
ADFL	ACh	RIGL	4	chemical	+	4
ADFL	ACh	RIGR	1	chemical	+	1
ADFL	ACh	RIR	4	chemical	+	4
ADFL	ACh	RIVL	1	chemical	+	1
ADFL	ACh	SMBDL	1	chemical	+	1
ADFL	ACh	SMBVL	9	chemical	+	9
ADFL	ACh	SMDVL	1	chemical	+	1
ADFL	ACh	URXL	1	chemical	+	1
ADFR	ACh	ADAR	4	chemical	+	4
ADFR	ACh	ADFR	1	chemical	+	1
ADFR	ACh	AFDR	1	chemical	+	1
ADFR	ACh	AIYR	2	chemical	+	2
ADFR	ACh	AIZR	37	chemical	+	37
ADFR	ACh	ASHR	6	chemical	+	6
ADFR	ACh	AUAR	9	chemical	+	9
ADFR	ACh	AVHL	1	chemical	+	1
ADFR	ACh	AWAR	1	chemical	+	1
ADFR	ACh	AWBR	4	chemical	+	4
ADFR	ACh	AWCR	1	chemical	+	1
ADFR	ACh	BAGL	6	chemical	+	6
ADFR	ACh	OLQVR	1	chemical	+	1
ADFR	ACh	PVPR	1	chemical	+	1
ADFR	ACh	RIAR	61	chemical	+	61
ADFR	ACh	RIGR	24	chemical	+	24
ADFR	ACh	RIH	2	chemical	+	2
ADFR	ACh	RIR	7	chemical	+	7
ADFR	ACh	SMBDR	2	chemical	+	2
ADFR	ACh	SMBVR	19	chemical	+	19
ADFR	ACh	URXR	10	chemical	+	10
ADFR	ACh	URYVR	2	chemical	+	2
ADLL	Glu	ADAL	1	chemical	+	1
ADLL	Glu	AIAL	19	chemical	+	19
ADLL	Glu	AIBL	26	chemical	+	26
ADLL	Glu	ALA	5	chemical	+	5
ADLL	Glu	ASEL	1	chemical	+	1
ADLL	Glu	ASER	12	chemical	+	12
ADLL	Glu	ASGL	2	chemical	+	2
ADLL	Glu	ASHL	6	chemical	+	6
ADLL	Glu	AVAL	9	chemical	+	9
ADLL	Glu	AVAR	5	chemical	+	5
ADLL	Glu	AVBL	12	chemical	+	12
ADLL	Glu	AVDL	4	chemical	+	4
ADLL	Glu	AVDR	15	chemical	+	15
ADLL	Glu	AVJL	3	chemical	+	3
ADLL	Glu	AVJR	9	chemical	+	9
ADLL	Glu	AWAL	1	chemical	+	1
ADLL	Glu	AWBL	3	chemical	+	3
ADLL	Glu	AWCL	2	chemical	+	2
ADLL	Glu	OLQVL	2	chemical	+	2
ADLL	Glu	RIAL	1	chemical	+	1
ADLL	Glu	RIGL	1	chemical	+	1
ADLL	Glu	RIPL	3	chemical	+	3
ADLL	Glu	RIR	1	chemical	+	1
ADLL	Glu	SMBVL	5	chemical	+	5
ADLR	Glu	ADAR	1	chemical	+	1
ADLR	Glu	ADLR	3	chemical	+	3
ADLR	Glu	AIAR	22	chemical	+	22
ADLR	Glu	AIBR	27	chemical	+	27
ADLR	Glu	ASER	2	chemical	+	2
ADLR	Glu	ASHR	4	chemical	+	4
ADLR	Glu	AVAR	8	chemical	+	8
ADLR	Glu	AVBL	3	chemical	+	3
ADLR	Glu	AVBR	7	chemical	+	7
ADLR	Glu	AVDL	26	chemical	+	26
ADLR	Glu	AVDR	3	chemical	+	3
ADLR	Glu	AVJL	2	chemical	+	2
ADLR	Glu	AVJR	3	chemical	+	3
ADLR	Glu	AWCR	7	chemical	+	7
ADLR	Glu	CEPVR	1	chemical	+	1
ADLR	Glu	OLLR	1	chemical	+	1
ADLR	Glu	OLQVR	1	chemical	+	1
ADLR	Glu	PVCL	3	chemical	+	3
ADLR	Glu	RICL	1	chemical	+	1
ADLR	Glu	RICR	5	chemical	+	5
ADLR	Glu	RIFR	2	chemical	+	2
ADLR	Glu	RIPR	2	chemical	+	2
ADLR	Glu	SIBVL	2	chemical	+	2
ADLR	Glu	SMBVR	5	chemical	+	5
ADLR	Glu	URBR	6	chemical	+	6
ADLR	Glu	URXR	8	chemical	+	8
AFDL	Glu	AFDL	1	chemical	+	1
AFDL	Glu	AIBL	1	chemical	+	1
AFDL	Glu	AINR	3	chemical	+	3
AFDL	Glu	AIYL	25	chemical	+	25
AFDL	Glu	ASEL	1	chemical	+	1
AFDL	Glu	ASER	1	chemical	+	1
AFDL	Glu	AWBL	4	chemical	+	4
AFDR	Glu	AFDL	1	chemical	+	1
AFDR	Glu	AIYR	29	chemical	+	29
AFDR	Glu	ASEL	1	chemical	+	1
AFDR	Glu	ASER	4	chemical	+	4
AIAL	ACh	ADAL	1	chemical	+	1
AIAL	ACh	ADFL	2	chemical	+	2
AIAL	ACh	ADLL	1	chemical	+	1
AIAL	ACh	AIBL	35	chemical	+	35
AIAL	ACh	AIML	6	chemical	+	6
AIAL	ACh	AIZL	4	chemical	+	4
AIAL	ACh	ASEL	5	chemical	+	5
AIAL	ACh	ASER	10	chemical	+	10
AIAL	ACh	ASGL	1	chemical	+	1
AIAL	ACh	ASHL	1	chemical	+	1
AIAL	ACh	ASJL	4	chemical	+	4
AIAL	ACh	ASKL	9	chemical	+	9
AIAL	ACh	AWCL	1	chemical	+	1
AIAL	ACh	AWCR	6	chemical	+	6
AIAL	ACh	PVQL	1	chemical	+	1
AIAL	ACh	RIFL	10	chemical	+	10
AIAL	ACh	RIR	2	chemical	+	2
AIAL	ACh	RMGL	2	chemical	+	2
AIAR	ACh	ADAR	4	chemical	+	4
AIAR	ACh	ADLR	10	chemical	+	10
AIAR	ACh	AIBR	33	chemical	+	33
AIAR	ACh	AIZR	2	chemical	+	2
AIAR	ACh	ASER	5	chemical	+	5
AIAR	ACh	ASGR	5	chemical	+	5
AIAR	ACh	ASIR	2	chemical	+	2
AIAR	ACh	AWAR	4	chemical	+	4
AIAR	ACh	AWCL	6	chemical	+	6
AIAR	ACh	AWCR	6	chemical	+	6
AIAR	ACh	RIFR	10	chemical	+	10
AIBL	Glu	AIBL	2	chemical	+	2
AIBL	Glu	AIZR	7	chemical	+	7
AIBL	Glu	ASHL	1	chemical	+	1
AIBL	Glu	ASHR	3	chemical	+	3
AIBL	Glu	AVAL	5	chemical	+	5
AIBL	Glu	AVBL	21	chemical	+	21
AIBL	Glu	AVEL	1	chemical	+	1
AIBL	Glu	FLPL	1	chemical	+	1
AIBL	Glu	IL2DR	1	chemical	+	1
AIBL	Glu	RIBR	16	chemical	+	16
AIBL	Glu	RIFL	1	chemical	+	1
AIBL	Glu	RIGR	5	chemical	+	5
AIBL	Glu	RIML	1	chemical	+	1
AIBL	Glu	RIMR	56	chemical	+	56
AIBL	Glu	RMFR	6	chemical	+	6
AIBL	Glu	SAADL	6	chemical	+	6
AIBL	Glu	SAADR	10	chemical	+	10
AIBL	Glu	SAAVL	3	chemical	+	3
AIBL	Glu	SIADR	2	chemical	+	2
AIBL	Glu	SIAVR	2	chemical	+	2
AIBL	Glu	SIBDR	3	chemical	+	3
AIBL	Glu	SMDDR	16	chemical	+	16
AIBL	Glu	SMDVR	4	chemical	+	4
AIBR	Glu	ADLR	1	chemical	+	1
AIBR	Glu	AIAR	1	chemical	+	1
AIBR	Glu	AIYR	1	chemical	+	1
AIBR	Glu	AQR	1	chemical	+	1
AIBR	Glu	AUAL	1	chemical	+	1
AIBR	Glu	AVAR	2	chemical	+	2
AIBR	Glu	AVBR	13	chemical	+	13
AIBR	Glu	AVEL	4	chemical	+	4
AIBR	Glu	AWCR	1	chemical	+	1
AIBR	Glu	DVA	1	chemical	+	1
AIBR	Glu	RIAL	2	chemical	+	2
AIBR	Glu	RIBL	11	chemical	+	11
AIBR	Glu	RICR	1	chemical	+	1
AIBR	Glu	RIGL	1	chemical	+	1
AIBR	Glu	RIML	47	chemical	+	47
AIBR	Glu	RIMR	5	chemical	+	5
AIBR	Glu	RMFL	1	chemical	+	1
AIBR	Glu	SAADL	2	chemical	+	2
AIBR	Glu	SAADR	2	chemical	+	2
AIBR	Glu	SAAVR	1	chemical	+	1
AIBR	Glu	SIADL	1	chemical	+	1
AIBR	Glu	SIBVR	2	chemical	+	2
AIBR	Glu	SMDDL	17	chemical	+	17
AIBR	Glu	SMDVL	7	chemical	+	7
AIBR	Glu	VB01	3	chemical	+	3
AIML	GluACh	AIAL	11	chemical	+	11
AIML	GluACh	ALML	1	chemical	+	1
AIML	GluACh	ASGL	8	chemical	+	8
AIML	GluACh	ASJL	2	chemical	+	2
AIML	GluACh	ASKL	7	chemical	+	7
AIML	GluACh	AVDL	1	chemical	+	1
AIML	GluACh	AVFL	5	chemical	+	5
AIML	GluACh	AVFR	4	chemical	+	4
AIML	GluACh	AVHL	2	chemical	+	2
AIML	GluACh	AVHR	1	chemical	+	1
AIML	GluACh	AVJL	1	chemical	+	1
AIML	GluACh	CEPDL	3	chemical	+	3
AIML	GluACh	PVQL	1	chemical	+	1
AIML	GluACh	RID	2	chemical	+	2
AIML	GluACh	RIFL	2	chemical	+	2
AIML	GluACh	RMGL	3	chemical	+	3
AIML	GluACh	SMBVL	4	chemical	+	4
AIML	GluACh	URXL	1	chemical	+	1
AIMR	GluACh	ADFR	2	chemical	+	2
AIMR	GluACh	AIAR	10	chemical	+	10
AIMR	GluACh	AIMR	1	chemical	+	1
AIMR	GluACh	ALA	2	chemical	+	2
AIMR	GluACh	ASGR	6	chemical	+	6
AIMR	GluACh	ASJR	4	chemical	+	4
AIMR	GluACh	ASKR	4	chemical	+	4
AIMR	GluACh	AVAR	1	chemical	+	1
AIMR	GluACh	AVDR	2	chemical	+	2
AIMR	GluACh	AVFL	3	chemical	+	3
AIMR	GluACh	AVFR	4	chemical	+	4
AIMR	GluACh	AVHR	2	chemical	+	2
AIMR	GluACh	AVJR	1	chemical	+	1
AIMR	GluACh	BDUR	2	chemical	+	2
AIMR	GluACh	CEPVR	1	chemical	+	1
AIMR	GluACh	HSNL	3	chemical	+	3
AIMR	GluACh	HSNR	3	chemical	+	3
AIMR	GluACh	OLQDR	1	chemical	+	1
AIMR	GluACh	PVNR	1	chemical	+	1
AIMR	GluACh	RIFR	3	chemical	+	3
AIMR	GluACh	RMDR	1	chemical	+	1
AIMR	GluACh	RMGR	4	chemical	+	4
AIMR	GluACh	URXR	5	chemical	+	5
AINL	ACh	AFDR	10	chemical	+	10
AINL	ACh	AIAR	1	chemical	+	1
AINL	ACh	ASEL	1	chemical	+	1
AINL	ACh	ASGR	1	chemical	+	1
AINL	ACh	ASIL	11	chemical	+	11
AINL	ACh	AUAR	2	chemical	+	2
AINL	ACh	BAGL	5	chemical	+	5
AINL	ACh	CEPVR	2	chemical	+	2
AINL	ACh	RIBL	2	chemical	+	2
AINL	ACh	RIBR	3	chemical	+	3
AINL	ACh	RID	2	chemical	+	2
AINL	ACh	RMDVL	3	chemical	+	3
AINL	ACh	RMFL	1	chemical	+	1
AINL	ACh	SAAVL	3	chemical	+	3
AINR	ACh	AFDL	9	chemical	+	9
AINR	ACh	AFDR	3	chemical	+	3
AINR	ACh	AIAL	2	chemical	+	2
AINR	ACh	AIBL	2	chemical	+	2
AINR	ACh	AINL	1	chemical	+	1
AINR	ACh	AINR	1	chemical	+	1
AINR	ACh	ASEL	1	chemical	+	1
AINR	ACh	ASER	3	chemical	+	3
AINR	ACh	ASGL	1	chemical	+	1
AINR	ACh	AUAL	1	chemical	+	1
AINR	ACh	AUAR	2	chemical	+	2
AINR	ACh	AWCL	2	chemical	+	2
AINR	ACh	BAGR	9	chemical	+	9
AINR	ACh	CEPDL	2	chemical	+	2
AINR	ACh	RIBL	8	chemical	+	8
AINR	ACh	RID	2	chemical	+	2
AINR	ACh	URXL	2	chemical	+	2
AINR	ACh	URXR	2	chemical	+	2
AIYL	ACh	AFDL	2	chemical	+	2
AIYL	ACh	AIBL	3	chemical	+	3
AIYL	ACh	AIZL	67	chemical	+	67
AIYL	ACh	ASER	1	chemical	+	1
AIYL	ACh	AWAL	14	chemical	+	14
AIYL	ACh	AWCL	5	chemical	+	5
AIYL	ACh	AWCR	3	chemical	+	3
AIYL	ACh	HSNR	1	chemical	+	1
AIYL	ACh	RIAL	51	chemical	+	51
AIYL	ACh	RIBL	42	chemical	+	42
AIYL	ACh	RIH	1	chemical	+	1
AIYL	ACh	RIR	1	chemical	+	1
AIYR	ACh	ADFR	1	chemical	+	1
AIYR	ACh	AFDR	1	chemical	+	1
AIYR	ACh	AINL	1	chemical	+	1
AIYR	ACh	AIYL	7	chemical	+	7
AIYR	ACh	AIZR	70	chemical	+	70
AIYR	ACh	ASEL	2	chemical	+	2
AIYR	ACh	ASER	4	chemical	+	4
AIYR	ACh	ASGR	2	chemical	+	2
AIYR	ACh	AWAR	1	chemical	+	1
AIYR	ACh	AWBR	1	chemical	+	1
AIYR	ACh	BAGR	1	chemical	+	1
AIYR	ACh	RIAR	50	chemical	+	50
AIYR	ACh	RIBR	60	chemical	+	60
AIYR	ACh	RIVR	1	chemical	+	1
AIZL	Glu	ADFL	1	chemical	+	1
AIZL	Glu	AFDL	1	chemical	+	1
AIZL	Glu	AIAL	12	chemical	+	12
AIZL	Glu	AIBL	10	chemical	+	10
AIZL	Glu	AIBR	53	chemical	+	53
AIZL	Glu	ASEL	4	chemical	+	4
AIZL	Glu	AVEL	3	chemical	+	3
AIZL	Glu	AVER	26	chemical	+	26
AIZL	Glu	AVKR	4	chemical	+	4
AIZL	Glu	AWCR	2	chemical	+	2
AIZL	Glu	DVA	1	chemical	+	1
AIZL	Glu	RIAL	29	chemical	+	29
AIZL	Glu	RICR	11	chemical	+	11
AIZL	Glu	RIGL	4	chemical	+	4
AIZL	Glu	RIML	35	chemical	+	35
AIZL	Glu	SMBDL	24	chemical	+	24
AIZL	Glu	SMBVL	21	chemical	+	21
AIZL	Glu	SMDVL	3	chemical	+	3
AIZL	Glu	URYDL	3	chemical	+	3
AIZL	Glu	VB02	1	chemical	+	1
AIZR	Glu	ADFR	1	chemical	+	1
AIZR	Glu	AIAR	5	chemical	+	5
AIZR	Glu	AIBL	50	chemical	+	50
AIZR	Glu	AIBR	3	chemical	+	3
AIZR	Glu	ASER	2	chemical	+	2
AIZR	Glu	AVEL	28	chemical	+	28
AIZR	Glu	AVER	1	chemical	+	1
AIZR	Glu	AWAR	1	chemical	+	1
AIZR	Glu	AWCR	2	chemical	+	2
AIZR	Glu	DVA	3	chemical	+	3
AIZR	Glu	RIAR	25	chemical	+	25
AIZR	Glu	RIMR	34	chemical	+	34
AIZR	Glu	SIADR	1	chemical	+	1
AIZR	Glu	SMBDR	17	chemical	+	17
AIZR	Glu	SMBVR	10	chemical	+	10
AIZR	Glu	SMDDR	4	chemical	+	4
ALA	GABA	ASJR	4	chemical	-
ALA	GABA	AVAR	3	chemical	-
ALA	GABA	AVDR	1	chemical	-
ALA	GABA	AVEL	8	chemical	-
ALA	GABA	AVER	4	chemical	-
ALA	GABA	RIAR	2	chemical	-
ALA	GABA	RMDR	3	chemical	-
ALML	Glu	AIML	1	chemical	+	1
ALML	Glu	ALML	1	chemical	+	1
ALML	Glu	AVDR	3	chemical	+	3
ALML	Glu	AVEL	3	chemical	+	3
ALML	Glu	BDUL	15	chemical	+	15
ALML	Glu	CEPDL	2	chemical	+	2
ALML	Glu	CEPVL	3	chemical	+	3
ALML	Glu	PVCL	11	chemical	+	11
ALML	Glu	PVCR	4	chemical	+	4
ALML	Glu	RICL	2	chemical	+	2
ALML	Glu	RICR	3	chemical	+	3
ALML	Glu	RIFL	2	chemical	+	2
ALML	Glu	RMDDR	1	chemical	+	1
ALML	Glu	RMGL	3	chemical	+	3
ALML	Glu	SDQL	2	chemical	+	2
ALML	Glu	SMBDR	2	chemical	+	2
ALMR	Glu	BDUR	14	chemical	+	14
ALMR	Glu	CEPDR	1	chemical	+	1
ALMR	Glu	CEPVR	3	chemical	+	3
ALMR	Glu	PVCR	10	chemical	+	10
ALMR	Glu	RMDDL	1	chemical	+	1
ALMR	Glu	SIADL	1	chemical	+	1
ALMR	Glu	SMDDL	1	chemical	+	1
ALMR	Glu	URBR	1	chemical	+	1
ALNL	ACh	RIAL	1	chemical	+	1
ALNL	ACh	RMDDR	1	chemical	+	1
ALNL	ACh	RMGL	1	chemical	+	1
ALNL	ACh	RMHL	1	chemical	+	1
ALNL	ACh	SAAVL	8	chemical	+	8
ALNL	ACh	SIADR	1	chemical	+	1
ALNL	ACh	SMBDR	7	chemical	+	7
ALNL	ACh	SMDVL	1	chemical	+	1
ALNR	ACh	ADER	1	chemical	+	1
ALNR	ACh	AVAL	6	chemical	+	6
ALNR	ACh	IL2DR	7	chemical	+	7
ALNR	ACh	RIML	5	chemical	+	5
ALNR	ACh	SAAVR	3	chemical	+	3
ALNR	ACh	SMBDL	4	chemical	+	4
ALNR	ACh	SMDDR	1	chemical	+	1
ALNR	ACh	SMDVL	2	chemical	+	2
AQR	Glu	AVAL	4	chemical	+	4
AQR	Glu	AVAR	6	chemical	+	6
AQR	Glu	AVBL	7	chemical	+	7
AQR	Glu	AVBR	12	chemical	+	12
AQR	Glu	AVDL	3	chemical	+	3
AQR	Glu	AVDR	2	chemical	+	2
AQR	Glu	AVJL	3	chemical	+	3
AQR	Glu	BAGL	8	chemical	+	8
AQR	Glu	BAGR	5	chemical	+	5
AQR	Glu	DVA	6	chemical	+	6
AQR	Glu	PVCL	1	chemical	+	1
AQR	Glu	PVCR	4	chemical	+	4
AQR	Glu	PVPL	3	chemical	+	3
AQR	Glu	PVPR	1	chemical	+	1
AQR	Glu	RIAL	8	chemical	+	8
AQR	Glu	RIAR	4	chemical	+	4
AQR	Glu	RIGL	1	chemical	+	1
AQR	Glu	RIR	1	chemical	+	1
AQR	Glu	URXL	5	chemical	+	5
AS01	ACh	AS01	3	chemical	+	3
AS01	ACh	DA01	8	chemical	+	8
AS01	ACh	DB01	3	chemical	+	3
AS01	ACh	DD01	2	chemical	+	2
AS01	ACh	VD01	20	chemical	+	20
AS02	ACh	DB01	1	chemical	+	1
AS02	ACh	DD01	3	chemical	+	3
AS02	ACh	RID	2	chemical	+	2
AS02	ACh	VD02	21	chemical	+	21
AS03	ACh	DA03	1	chemical	+	1
AS03	ACh	VD03	23	chemical	+	23
AS04	ACh	DA03	2	chemical	+	2
AS04	ACh	DB02	2	chemical	+	2
AS04	ACh	DD01	2	chemical	+	2
AS04	ACh	DD02	4	chemical	+	4
AS04	ACh	VD04	21	chemical	+	21
AS05	ACh	AS05	3	chemical	+	3
AS05	ACh	VD05	12	chemical	+	12
AS06	ACh	DA05	1	chemical	+	1
AS06	ACh	DB04	1	chemical	+	1
AS06	ACh	VD06	20	chemical	+	20
AS07	ACh	VD07	20	chemical	+	20
AS08	ACh	VD08	20	chemical	+	20
AS09	ACh	VD09	20	chemical	+	20
AS10	ACh	VD10	10	chemical	+	10
AS10	ACh	VD11	10	chemical	+	10
AS11	ACh	DD06	6	chemical	+	6
AS11	ACh	VD12	20	chemical	+	20
AS11	ACh	VD13	4	chemical	+	4
ASEL	Glu	ADFR	1	chemical	+	1
ASEL	Glu	AFDR	3	chemical	+	3
ASEL	Glu	AIAL	6	chemical	+	6
ASEL	Glu	AIBL	16	chemical	+	16
ASEL	Glu	AIBR	13	chemical	+	13
ASEL	Glu	AIYL	32	chemical	+	32
ASEL	Glu	AIYR	21	chemical	+	21
ASEL	Glu	AIZL	1	chemical	+	1
ASEL	Glu	ASER	2	chemical	+	2
ASEL	Glu	ASJL	1	chemical	+	1
ASEL	Glu	AWBL	1	chemical	+	1
ASEL	Glu	AWCL	16	chemical	+	16
ASEL	Glu	AWCR	11	chemical	+	11
ASEL	Glu	IL2R	1	chemical	+	1
ASEL	Glu	OLLR	1	chemical	+	1
ASEL	Glu	RIAR	2	chemical	+	2
ASEL	Glu	RIR	1	chemical	+	1
ASER	Glu	ADLL	4	chemical	+	4
ASER	Glu	ADLR	1	chemical	+	1
ASER	Glu	AFDL	2	chemical	+	2
ASER	Glu	AFDR	3	chemical	+	3
ASER	Glu	AIAL	8	chemical	+	8
ASER	Glu	AIAR	4	chemical	+	4
ASER	Glu	AIBL	4	chemical	+	4
ASER	Glu	AIBR	32	chemical	+	32
ASER	Glu	AIYL	9	chemical	+	9
ASER	Glu	AIYR	38	chemical	+	38
ASER	Glu	AIZL	1	chemical	+	1
ASER	Glu	ASEL	3	chemical	+	3
ASER	Glu	ASHR	2	chemical	+	2
ASER	Glu	ASKL	1	chemical	+	1
ASER	Glu	AWAR	1	chemical	+	1
ASER	Glu	AWCL	1	chemical	+	1
ASER	Glu	AWCR	1	chemical	+	1
ASGL	Glu	AIAL	46	chemical	+	46
ASGL	Glu	AIBL	17	chemical	+	17
ASGL	Glu	AINR	2	chemical	+	2
ASGL	Glu	ASKL	2	chemical	+	2
ASGR	Glu	AIAR	51	chemical	+	51
ASGR	Glu	AIBR	20	chemical	+	20
ASGR	Glu	AIYR	1	chemical	+	1
ASGR	Glu	ASER	3	chemical	+	3
ASGR	Glu	RIFR	14	chemical	+	14
ASHL	Glu	ADAL	2	chemical	+	2
ASHL	Glu	ADFL	6	chemical	+	6
ASHL	Glu	ADLL	6	chemical	+	6
ASHL	Glu	AIAL	24	chemical	+	24
ASHL	Glu	AIBL	13	chemical	+	13
ASHL	Glu	AIZL	3	chemical	+	3
ASHL	Glu	ASKL	1	chemical	+	1
ASHL	Glu	AVAL	15	chemical	+	15
ASHL	Glu	AVAR	1	chemical	+	1
ASHL	Glu	AVBL	14	chemical	+	14
ASHL	Glu	AVDL	7	chemical	+	7
ASHL	Glu	AVDR	20	chemical	+	20
ASHL	Glu	AVFL	2	chemical	+	2
ASHL	Glu	AVHR	2	chemical	+	2
ASHL	Glu	HSNL	2	chemical	+	2
ASHL	Glu	RIAL	9	chemical	+	9
ASHL	Glu	RIML	4	chemical	+	4
ASHL	Glu	RIPL	4	chemical	+	4
ASHL	Glu	RIR	4	chemical	+	4
ASHL	Glu	URXL	2	chemical	+	2
ASHR	Glu	ADAR	5	chemical	+	5
ASHR	Glu	ADFR	3	chemical	+	3
ASHR	Glu	ADLR	13	chemical	+	13
ASHR	Glu	AIAR	28	chemical	+	28
ASHR	Glu	AIBR	7	chemical	+	7
ASHR	Glu	ASHR	2	chemical	+	2
ASHR	Glu	AVAR	10	chemical	+	10
ASHR	Glu	AVBR	6	chemical	+	6
ASHR	Glu	AVDL	27	chemical	+	27
ASHR	Glu	AVDR	2	chemical	+	2
ASHR	Glu	AVER	7	chemical	+	7
ASHR	Glu	AVHL	1	chemical	+	1
ASHR	Glu	AWAR	1	chemical	+	1
ASHR	Glu	AWBL	1	chemical	+	1
ASHR	Glu	HSNL	4	chemical	+	4
ASHR	Glu	HSNR	5	chemical	+	5
ASHR	Glu	PVCL	3	chemical	+	3
ASHR	Glu	PVPR	1	chemical	+	1
ASHR	Glu	RIAR	3	chemical	+	3
ASHR	Glu	RMGR	6	chemical	+	6
ASHR	Glu	SMBVR	7	chemical	+	7
ASIL		ADFL	1	chemical	no pred	0
ASIL		AIAL	2	chemical	no pred	0
ASIL		AIBL	3	chemical	no pred	0
ASIL		AIYL	3	chemical	no pred	0
ASIL		AIYR	2	chemical	no pred	0
ASIL		AIZL	1	chemical	no pred	0
ASIL		ASER	8	chemical	no pred	0
ASIL		ASGL	3	chemical	no pred	0
ASIL		ASKL	3	chemical	no pred	0
ASIL		AWAR	2	chemical	no pred	0
ASIL		AWCL	3	chemical	no pred	0
ASIL		AWCR	4	chemical	no pred	0
ASIL		CEPVR	1	chemical	no pred	0
ASIL		RIAL	3	chemical	no pred	0
ASIL		RIBL	1	chemical	no pred	0
ASIL		RMFL	1	chemical	no pred	0
ASIL		SAAVL	2	chemical	no pred	0
ASIR		ADLR	1	chemical	no pred	0
ASIR		AIAL	1	chemical	no pred	0
ASIR		AIAR	4	chemical	no pred	0
ASIR		AIBR	3	chemical	no pred	0
ASIR		ASEL	2	chemical	no pred	0
ASIR		ASER	2	chemical	no pred	0
ASIR		ASGR	3	chemical	no pred	0
ASIR		ASHR	2	chemical	no pred	0
ASIR		AWAR	1	chemical	no pred	0
ASIR		AWCL	2	chemical	no pred	0
ASIR		AWCR	5	chemical	no pred	0
ASIR		CEPVR	1	chemical	no pred	0
ASJL	ACh	ALA	3	chemical	+	3
ASJL	ACh	ASJR	1	chemical	+	1
ASJL	ACh	ASKL	12	chemical	+	12
ASJL	ACh	ASKR	1	chemical	+	1
ASJL	ACh	CEPDL	1	chemical	+	1
ASJL	ACh	HSNL	1	chemical	+	1
ASJL	ACh	HSNR	1	chemical	+	1
ASJL	ACh	PVQL	34	chemical	+	34
ASJR	ACh	ASKR	12	chemical	+	12
ASJR	ACh	HSNR	1	chemical	+	1
ASJR	ACh	PVQR	19	chemical	+	19
ASKL	Glu	AIAL	29	chemical	+	29
ASKL	Glu	AIBL	9	chemical	+	9
ASKL	Glu	AIML	5	chemical	+	5
ASKL	Glu	ASER	4	chemical	+	4
ASKL	Glu	ASJL	1	chemical	+	1
ASKR	Glu	ADLR	3	chemical	+	3
ASKR	Glu	AIAL	1	chemical	+	1
ASKR	Glu	AIAR	35	chemical	+	35
ASKR	Glu	AIBR	2	chemical	+	2
ASKR	Glu	AIMR	5	chemical	+	5
ASKR	Glu	ALA	1	chemical	+	1
ASKR	Glu	ASER	1	chemical	+	1
ASKR	Glu	ASGR	1	chemical	+	1
ASKR	Glu	AWAR	2	chemical	+	2
ASKR	Glu	CEPVR	2	chemical	+	2
ASKR	Glu	HSNL	1	chemical	+	1
ASKR	Glu	RIFR	1	chemical	+	1
AUAL	Glu	ADFL	1	chemical	+	1
AUAL	Glu	AIBR	1	chemical	+	1
AUAL	Glu	AIYL	1	chemical	+	1
AUAL	Glu	AIZL	2	chemical	+	2
AUAL	Glu	AVAL	11	chemical	+	11
AUAL	Glu	AVDR	2	chemical	+	2
AUAL	Glu	AVEL	9	chemical	+	9
AUAL	Glu	BAGR	3	chemical	+	3
AUAL	Glu	DVA	2	chemical	+	2
AUAL	Glu	RIAL	21	chemical	+	21
AUAL	Glu	RIBL	35	chemical	+	35
AUAL	Glu	URXL	1	chemical	+	1
AUAR	Glu	AINL	1	chemical	+	1
AUAR	Glu	AINR	1	chemical	+	1
AUAR	Glu	AIYR	1	chemical	+	1
AUAR	Glu	AIZR	2	chemical	+	2
AUAR	Glu	AVAR	3	chemical	+	3
AUAR	Glu	AVER	13	chemical	+	13
AUAR	Glu	BAGL	1	chemical	+	1
AUAR	Glu	RIAR	22	chemical	+	22
AUAR	Glu	RIBR	31	chemical	+	31
AUAR	Glu	URXR	5	chemical	+	5
AVAL	AChGABA	AS02	2	chemical	Complex	complex
AVAL	AChGABA	AS04	2	chemical	Complex	complex
AVAL	AChGABA	AS05	6	chemical	Complex	complex
AVAL	AChGABA	AS07	6	chemical	Complex	complex
AVAL	AChGABA	AS08	6	chemical	Complex	complex
AVAL	AChGABA	AS09	11	chemical	Complex	complex
AVAL	AChGABA	AS10	5	chemical	Complex	complex
AVAL	AChGABA	AS11	8	chemical	Complex	complex
AVAL	AChGABA	AVAR	12	chemical	Complex	complex
AVAL	AChGABA	AVBL	2	chemical	Complex	complex
AVAL	AChGABA	AVDL	3	chemical	Complex	complex
AVAL	AChGABA	AVDR	2	chemical	Complex	complex
AVAL	AChGABA	AVEL	1	chemical	Complex	complex
AVAL	AChGABA	AVER	2	chemical	Complex	complex
AVAL	AChGABA	DA01	6	chemical	Complex	complex
AVAL	AChGABA	DA02	10	chemical	Complex	complex
AVAL	AChGABA	DA03	12	chemical	Complex	complex
AVAL	AChGABA	DA04	12	chemical	Complex	complex
AVAL	AChGABA	DA05	14	chemical	Complex	complex
AVAL	AChGABA	DA07	4	chemical	Complex	complex
AVAL	AChGABA	DA08	5	chemical	Complex	complex
AVAL	AChGABA	DA09	3	chemical	Complex	complex
AVAL	AChGABA	DB07	2	chemical	Complex	complex
AVAL	AChGABA	LUAL	6	chemical	Complex	complex
AVAL	AChGABA	LUAR	2	chemical	Complex	complex
AVAL	AChGABA	PVCL	21	chemical	Complex	complex
AVAL	AChGABA	PVCR	16	chemical	Complex	complex
AVAL	AChGABA	PVNL	1	chemical	Complex	complex
AVAL	AChGABA	RIAL	3	chemical	Complex	complex
AVAL	AChGABA	SABVL	2	chemical	Complex	complex
AVAL	AChGABA	VA01	2	chemical	Complex	complex
AVAL	AChGABA	VA02	8	chemical	Complex	complex
AVAL	AChGABA	VA03	6	chemical	Complex	complex
AVAL	AChGABA	VA04	7	chemical	Complex	complex
AVAL	AChGABA	VA05	7	chemical	Complex	complex
AVAL	AChGABA	VA06	8	chemical	Complex	complex
AVAL	AChGABA	VA07	7	chemical	Complex	complex
AVAL	AChGABA	VA08	7	chemical	Complex	complex
AVAL	AChGABA	VA09	7	chemical	Complex	complex
AVAL	AChGABA	VA10	9	chemical	Complex	complex
AVAL	AChGABA	VA11	6	chemical	Complex	complex
AVAL	AChGABA	VA12	5	chemical	Complex	complex
AVAR	AChGABA	AS01	2	chemical	Complex	complex
AVAR	AChGABA	AS02	3	chemical	Complex	complex
AVAR	AChGABA	AS04	2	chemical	Complex	complex
AVAR	AChGABA	AS05	1	chemical	Complex	complex
AVAR	AChGABA	AS06	2	chemical	Complex	complex
AVAR	AChGABA	AS07	6	chemical	Complex	complex
AVAR	AChGABA	AS08	10	chemical	Complex	complex
AVAR	AChGABA	AS09	10	chemical	Complex	complex
AVAR	AChGABA	AS11	10	chemical	Complex	complex
AVAR	AChGABA	AVAL	7	chemical	Complex	complex
AVAR	AChGABA	AVBL	3	chemical	Complex	complex
AVAR	AChGABA	AVBR	4	chemical	Complex	complex
AVAR	AChGABA	AVDL	3	chemical	Complex	complex
AVAR	AChGABA	AVDR	6	chemical	Complex	complex
AVAR	AChGABA	AVER	3	chemical	Complex	complex
AVAR	AChGABA	DA01	2	chemical	Complex	complex
AVAR	AChGABA	DA02	9	chemical	Complex	complex
AVAR	AChGABA	DA03	8	chemical	Complex	complex
AVAR	AChGABA	DA04	9	chemical	Complex	complex
AVAR	AChGABA	DA05	9	chemical	Complex	complex
AVAR	AChGABA	DA06	4	chemical	Complex	complex
AVAR	AChGABA	DA07	6	chemical	Complex	complex
AVAR	AChGABA	DA08	20	chemical	Complex	complex
AVAR	AChGABA	DA09	3	chemical	Complex	complex
AVAR	AChGABA	DB02	2	chemical	Complex	complex
AVAR	AChGABA	DB03	2	chemical	Complex	complex
AVAR	AChGABA	LUAL	4	chemical	Complex	complex
AVAR	AChGABA	LUAR	16	chemical	Complex	complex
AVAR	AChGABA	PVCL	20	chemical	Complex	complex
AVAR	AChGABA	PVCR	20	chemical	Complex	complex
AVAR	AChGABA	RIGL	1	chemical	Complex	complex
AVAR	AChGABA	SAAVR	6	chemical	Complex	complex
AVAR	AChGABA	SABVR	2	chemical	Complex	complex
AVAR	AChGABA	SMDVR	1	chemical	Complex	complex
AVAR	AChGABA	VA02	5	chemical	Complex	complex
AVAR	AChGABA	VA03	6	chemical	Complex	complex
AVAR	AChGABA	VA04	6	chemical	Complex	complex
AVAR	AChGABA	VA05	2	chemical	Complex	complex
AVAR	AChGABA	VA06	9	chemical	Complex	complex
AVAR	AChGABA	VA07	7	chemical	Complex	complex
AVAR	AChGABA	VA08	7	chemical	Complex	complex
AVAR	AChGABA	VA09	7	chemical	Complex	complex
AVAR	AChGABA	VA10	4	chemical	Complex	complex
AVAR	AChGABA	VA11	13	chemical	Complex	complex
AVBL	AChGABA	AS04	1	chemical	Complex	complex
AVBL	AChGABA	AS05	2	chemical	Complex	complex
AVBL	AChGABA	AS10	2	chemical	Complex	complex
AVBL	AChGABA	AVAL	9	chemical	Complex	complex
AVBL	AChGABA	AVAR	14	chemical	Complex	complex
AVBL	AChGABA	AVBR	6	chemical	Complex	complex
AVBL	AChGABA	AVDR	3	chemical	Complex	complex
AVBL	AChGABA	AVER	1	chemical	Complex	complex
AVBL	AChGABA	AVJR	1	chemical	Complex	complex
AVBL	AChGABA	AVL	1	chemical	Complex	complex
AVBL	AChGABA	DA05	1	chemical	Complex	complex
AVBL	AChGABA	DA07	1	chemical	Complex	complex
AVBL	AChGABA	DVA	2	chemical	Complex	complex
AVBL	AChGABA	PVCR	2	chemical	Complex	complex
AVBL	AChGABA	PVNR	3	chemical	Complex	complex
AVBL	AChGABA	PVPR	3	chemical	Complex	complex
AVBL	AChGABA	SDQL	1	chemical	Complex	complex
AVBL	AChGABA	VA02	3	chemical	Complex	complex
AVBL	AChGABA	VA10	1	chemical	Complex	complex
AVBL	AChGABA	VB02	3	chemical	Complex	complex
AVBL	AChGABA	VC03	3	chemical	Complex	complex
AVBR	AChGABA	AIBR	1	chemical	Complex	complex
AVBR	AChGABA	AS01	2	chemical	Complex	complex
AVBR	AChGABA	AS03	3	chemical	Complex	complex
AVBR	AChGABA	AS04	1	chemical	Complex	complex
AVBR	AChGABA	AS10	1	chemical	Complex	complex
AVBR	AChGABA	AVAL	10	chemical	Complex	complex
AVBR	AChGABA	AVAR	14	chemical	Complex	complex
AVBR	AChGABA	AVBL	2	chemical	Complex	complex
AVBR	AChGABA	AVDL	4	chemical	Complex	complex
AVBR	AChGABA	AVER	2	chemical	Complex	complex
AVBR	AChGABA	AVJL	2	chemical	Complex	complex
AVBR	AChGABA	DA03	3	chemical	Complex	complex
AVBR	AChGABA	DA04	1	chemical	Complex	complex
AVBR	AChGABA	DA07	1	chemical	Complex	complex
AVBR	AChGABA	DB04	1	chemical	Complex	complex
AVBR	AChGABA	HSNR	1	chemical	Complex	complex
AVBR	AChGABA	VA03	3	chemical	Complex	complex
AVBR	AChGABA	VA04	2	chemical	Complex	complex
AVBR	AChGABA	VD03	2	chemical	Complex	complex
AVDL	ACh	AS04	2	chemical	+	2
AVDL	ACh	AS10	1	chemical	+	1
AVDL	ACh	AS11	4	chemical	+	4
AVDL	ACh	AVAL	37	chemical	+	37
AVDL	ACh	AVAR	37	chemical	+	37
AVDL	ACh	AVDR	5	chemical	+	5
AVDL	ACh	AVEL	5	chemical	+	5
AVDL	ACh	AVJL	1	chemical	+	1
AVDL	ACh	DA01	4	chemical	+	4
AVDL	ACh	DA02	2	chemical	+	2
AVDL	ACh	DA03	9	chemical	+	9
AVDL	ACh	DA04	3	chemical	+	3
AVDL	ACh	DA05	1	chemical	+	1
AVDL	ACh	DA08	2	chemical	+	2
AVDL	ACh	DVC	2	chemical	+	2
AVDL	ACh	LUAL	2	chemical	+	2
AVDL	ACh	PVCL	1	chemical	+	1
AVDL	ACh	SABD	5	chemical	+	5
AVDL	ACh	SABVL	2	chemical	+	2
AVDL	ACh	SABVR	5	chemical	+	5
AVDL	ACh	VA03	3	chemical	+	3
AVDL	ACh	VA05	1	chemical	+	1
AVDL	ACh	VA10	2	chemical	+	2
AVDL	ACh	VA12	1	chemical	+	1
AVDR	ACh	ALA	1	chemical	+	1
AVDR	ACh	AS10	2	chemical	+	2
AVDR	ACh	AS11	3	chemical	+	3
AVDR	ACh	AVAL	41	chemical	+	41
AVDR	ACh	AVAR	52	chemical	+	52
AVDR	ACh	AVBL	1	chemical	+	1
AVDR	ACh	AVDL	3	chemical	+	3
AVDR	ACh	AVER	2	chemical	+	2
AVDR	ACh	AVJR	1	chemical	+	1
AVDR	ACh	DA01	5	chemical	+	5
AVDR	ACh	DA02	5	chemical	+	5
AVDR	ACh	DA03	3	chemical	+	3
AVDR	ACh	DA04	2	chemical	+	2
AVDR	ACh	DA05	3	chemical	+	3
AVDR	ACh	DA08	1	chemical	+	1
AVDR	ACh	DB01	1	chemical	+	1
AVDR	ACh	DB04	1	chemical	+	1
AVDR	ACh	DVC	4	chemical	+	4
AVDR	ACh	LUAL	3	chemical	+	3
AVDR	ACh	PQR	3	chemical	+	3
AVDR	ACh	PVCR	2	chemical	+	2
AVDR	ACh	SABD	1	chemical	+	1
AVDR	ACh	SABVL	5	chemical	+	5
AVDR	ACh	SABVR	1	chemical	+	1
AVDR	ACh	VA02	1	chemical	+	1
AVDR	ACh	VA03	2	chemical	+	2
AVDR	ACh	VA05	3	chemical	+	3
AVDR	ACh	VA11	1	chemical	+	1
AVEL	ACh	ALML	1	chemical	+	1
AVEL	ACh	AS01	3	chemical	+	3
AVEL	ACh	AVAL	17	chemical	+	17
AVEL	ACh	AVAR	3	chemical	+	3
AVEL	ACh	AVDL	5	chemical	+	5
AVEL	ACh	DA01	11	chemical	+	11
AVEL	ACh	DA02	5	chemical	+	5
AVEL	ACh	DA03	6	chemical	+	6
AVEL	ACh	DB03	1	chemical	+	1
AVEL	ACh	PVCL	1	chemical	+	1
AVEL	ACh	PVCR	2	chemical	+	2
AVEL	ACh	PVT	1	chemical	+	1
AVEL	ACh	RMGL	2	chemical	+	2
AVEL	ACh	SABD	18	chemical	+	18
AVEL	ACh	SABVL	16	chemical	+	16
AVEL	ACh	SABVR	12	chemical	+	12
AVEL	ACh	VA01	12	chemical	+	12
AVEL	ACh	VA03	1	chemical	+	1
AVEL	ACh	VD02	1	chemical	+	1
AVEL	ACh	VD03	1	chemical	+	1
AVER	ACh	AIZR	1	chemical	+	1
AVER	ACh	AS01	6	chemical	+	6
AVER	ACh	AS02	4	chemical	+	4
AVER	ACh	AS03	1	chemical	+	1
AVER	ACh	AVAL	14	chemical	+	14
AVER	ACh	AVAR	33	chemical	+	33
AVER	ACh	AVDL	4	chemical	+	4
AVER	ACh	AVDR	4	chemical	+	4
AVER	ACh	AVEL	3	chemical	+	3
AVER	ACh	CEPDL	1	chemical	+	1
AVER	ACh	DA01	11	chemical	+	11
AVER	ACh	DA02	7	chemical	+	7
AVER	ACh	DA03	3	chemical	+	3
AVER	ACh	DB03	1	chemical	+	1
AVER	ACh	OLLL	1	chemical	+	1
AVER	ACh	RIMR	1	chemical	+	1
AVER	ACh	RMGR	1	chemical	+	1
AVER	ACh	SABD	1	chemical	+	1
AVER	ACh	SABVL	12	chemical	+	12
AVER	ACh	SABVR	11	chemical	+	11
AVER	ACh	URXR	1	chemical	+	1
AVER	ACh	VA01	5	chemical	+	5
AVER	ACh	VA02	4	chemical	+	4
AVER	ACh	VA03	1	chemical	+	1
AVER	ACh	VA04	2	chemical	+	2
AVFL	GABA	AIML	1	chemical	-
AVFL	GABA	AS10	1	chemical	-
AVFL	GABA	AVBL	4	chemical	-
AVFL	GABA	AVBR	1	chemical	-
AVFL	GABA	AVFR	12	chemical	-
AVFL	GABA	AVG	5	chemical	-
AVFL	GABA	AVHL	4	chemical	-
AVFL	GABA	AVHR	1	chemical	-
AVFL	GABA	AVJL	2	chemical	-
AVFL	GABA	AVL	5	chemical	-
AVFL	GABA	DVB	1	chemical	-
AVFL	GABA	HSNL	2	chemical	-
AVFL	GABA	HSNR	3	chemical	-
AVFL	GABA	PVNL	1	chemical	-
AVFL	GABA	PVQL	1	chemical	-
AVFL	GABA	RIFL	1	chemical	-
AVFL	GABA	RIFR	1	chemical	-
AVFL	GABA	SMBVL	1	chemical	-
AVFL	GABA	VB01	2	chemical	-
AVFL	GABA	VB02	2	chemical	-
AVFL	GABA	VC01	1	chemical	-
AVFR	GABA	AIAL	1	chemical	-
AVFR	GABA	AIML	1	chemical	-
AVFR	GABA	ASHR	1	chemical	-
AVFR	GABA	AVAL	1	chemical	-
AVFR	GABA	AVBL	6	chemical	-
AVFR	GABA	AVBR	6	chemical	-
AVFR	GABA	AVFL	7	chemical	-
AVFR	GABA	AVG	1	chemical	-
AVFR	GABA	AVHL	3	chemical	-
AVFR	GABA	AVHR	3	chemical	-
AVFR	GABA	AVJL	5	chemical	-
AVFR	GABA	HSNL	4	chemical	-
AVFR	GABA	HSNR	3	chemical	-
AVFR	GABA	PVCR	1	chemical	-
AVFR	GABA	PVDL	1	chemical	-
AVFR	GABA	PVPR	1	chemical	-
AVFR	GABA	PVQL	2	chemical	-
AVFR	GABA	RMDDL	1	chemical	-
AVFR	GABA	RMGL	1	chemical	-
AVFR	GABA	VA02	1	chemical	-
AVG	ACh	AVAL	3	chemical	+	3
AVG	ACh	AVAR	3	chemical	+	3
AVG	ACh	AVBL	5	chemical	+	5
AVG	ACh	AVBR	3	chemical	+	3
AVG	ACh	AVDL	1	chemical	+	1
AVG	ACh	AVDR	3	chemical	+	3
AVG	ACh	AVER	1	chemical	+	1
AVG	ACh	AVFL	3	chemical	+	3
AVG	ACh	AVG	2	chemical	+	2
AVG	ACh	AVJL	7	chemical	+	7
AVG	ACh	AVJR	3	chemical	+	3
AVG	ACh	DA08	1	chemical	+	1
AVG	ACh	DVC	2	chemical	+	2
AVG	ACh	PHAL	3	chemical	+	3
AVG	ACh	PVCL	1	chemical	+	1
AVG	ACh	PVCR	2	chemical	+	2
AVG	ACh	PVNL	2	chemical	+	2
AVG	ACh	PVNR	4	chemical	+	4
AVG	ACh	PVQR	2	chemical	+	2
AVG	ACh	PVT	2	chemical	+	2
AVG	ACh	VA06	1	chemical	+	1
AVG	ACh	VA11	1	chemical	+	1
AVG	ACh	VC01	2	chemical	+	2
AVHL		ADFR	5	chemical	no pred	0
AVHL		ASHR	1	chemical	no pred	0
AVHL		AVAR	1	chemical	no pred	0
AVHL		AVBL	2	chemical	no pred	0
AVHL		AVBR	1	chemical	no pred	0
AVHL		AVDL	1	chemical	no pred	0
AVHL		AVFL	1	chemical	no pred	0
AVHL		AVFR	5	chemical	no pred	0
AVHL		AVHR	1	chemical	no pred	0
AVHL		AVJL	4	chemical	no pred	0
AVHL		AVJR	1	chemical	no pred	0
AVHL		AWBR	3	chemical	no pred	0
AVHL		BDUR	1	chemical	no pred	0
AVHL		DD01	1	chemical	no pred	0
AVHL		PVPR	2	chemical	no pred	0
AVHL		PVQR	3	chemical	no pred	0
AVHL		RIFR	1	chemical	no pred	0
AVHL		RIMR	1	chemical	no pred	0
AVHL		RIR	2	chemical	no pred	0
AVHL		SABD	1	chemical	no pred	0
AVHL		SMBDR	4	chemical	no pred	0
AVHL		SMBVR	4	chemical	no pred	0
AVHL		VD01	1	chemical	no pred	0
AVHR		ADLR	3	chemical	no pred	0
AVHR		AQR	1	chemical	no pred	0
AVHR		ASKR	1	chemical	no pred	0
AVHR		AVAL	1	chemical	no pred	0
AVHR		AVBL	3	chemical	no pred	0
AVHR		AVBR	1	chemical	no pred	0
AVHR		AVDR	1	chemical	no pred	0
AVHR		AVFL	2	chemical	no pred	0
AVHR		AVFR	2	chemical	no pred	0
AVHR		AVHL	1	chemical	no pred	0
AVHR		AVJR	5	chemical	no pred	0
AVHR		AWBL	1	chemical	no pred	0
AVHR		DVA	1	chemical	no pred	0
AVHR		PVPL	9	chemical	no pred	0
AVHR		RIGL	1	chemical	no pred	0
AVHR		RIR	8	chemical	no pred	0
AVHR		SMBDL	3	chemical	no pred	0
AVHR		SMBVL	1	chemical	no pred	0
AVJL	GABA	AINL	1	chemical	-
AVJL	GABA	ASHR	1	chemical	-
AVJL	GABA	AVAR	1	chemical	-
AVJL	GABA	AVBL	5	chemical	-
AVJL	GABA	AVBR	6	chemical	-
AVJL	GABA	AVDL	1	chemical	-
AVJL	GABA	AVEL	1	chemical	-
AVJL	GABA	AVHL	3	chemical	-
AVJL	GABA	AVJR	1	chemical	-
AVJL	GABA	PVCL	5	chemical	-
AVJL	GABA	PVCR	1	chemical	-
AVJL	GABA	PVNR	4	chemical	-
AVJL	GABA	RIFR	1	chemical	-
AVJL	GABA	RIS	1	chemical	-
AVJL	GABA	SABD	1	chemical	-
AVJR	GABA	ALML	3	chemical	-
AVJR	GABA	AVAL	4	chemical	-
AVJR	GABA	AVAR	5	chemical	-
AVJR	GABA	AVBL	10	chemical	-
AVJR	GABA	AVBR	2	chemical	-
AVJR	GABA	AVDL	1	chemical	-
AVJR	GABA	AVDR	7	chemical	-
AVJR	GABA	AVER	3	chemical	-
AVJR	GABA	AVJL	1	chemical	-
AVJR	GABA	AVM	1	chemical	-
AVJR	GABA	FLPR	2	chemical	-
AVJR	GABA	PVCL	5	chemical	-
AVJR	GABA	PVCR	7	chemical	-
AVJR	GABA	RID	2	chemical	-
AVJR	GABA	SABVL	3	chemical	-
AVKL		AVBL	2	chemical	no pred	0
AVKL		AVEL	4	chemical	no pred	0
AVKL		AVER	2	chemical	no pred	0
AVKL		AVM	2	chemical	no pred	0
AVKL		DVA	1	chemical	no pred	0
AVKL		RIML	3	chemical	no pred	0
AVKL		RIMR	2	chemical	no pred	0
AVKL		RIVL	5	chemical	no pred	0
AVKL		RMDL	1	chemical	no pred	0
AVKL		RMFL	2	chemical	no pred	0
AVKL		SAADL	1	chemical	no pred	0
AVKL		SAADR	3	chemical	no pred	0
AVKL		SAAVL	3	chemical	no pred	0
AVKL		SIAVR	2	chemical	no pred	0
AVKL		SIBVR	2	chemical	no pred	0
AVKR		AVKL	3	chemical	no pred	0
AVKR		BDUL	3	chemical	no pred	0
AVKR		PVPL	1	chemical	no pred	0
AVKR		PVQL	1	chemical	no pred	0
AVKR		RIGL	1	chemical	no pred	0
AVKR		RIML	5	chemical	no pred	0
AVKR		RIMR	3	chemical	no pred	0
AVKR		RMDL	1	chemical	no pred	0
AVKR		RMDR	2	chemical	no pred	0
AVKR		RMFL	2	chemical	no pred	0
AVKR		RMGL	2	chemical	no pred	0
AVKR		RMHR	1	chemical	no pred	0
AVKR		SAADL	2	chemical	no pred	0
AVKR		SIADL	3	chemical	no pred	0
AVKR		SMBDL	3	chemical	no pred	0
AVKR		SMDDR	3	chemical	no pred	0
AVKR		SMDVR	1	chemical	no pred	0
AVL	GABA	AVEL	3	chemical	-
AVL	GABA	AVKR	2	chemical	-
AVL	GABA	DD01	4	chemical	-
AVL	GABA	DD06	1	chemical	-
AVL	GABA	DVB	1	chemical	-
AVL	GABA	DVC	2	chemical	-
AVL	GABA	HSNR	2	chemical	-
AVL	GABA	PVPR	2	chemical	-
AVL	GABA	PVWL	1	chemical	-
AVL	GABA	RIMR	2	chemical	-
AVL	GABA	RIS	1	chemical	-
AVL	GABA	SABD	9	chemical	-
AVL	GABA	SABVL	9	chemical	-
AVL	GABA	SABVR	6	chemical	-
AVL	GABA	VC01	2	chemical	-
AVL	GABA	VC02	2	chemical	-
AVL	GABA	VC06	1	chemical	-
AVL	GABA	VD12	3	chemical	-
AVM	Glu	ADER	4	chemical	+	4
AVM	Glu	AVBL	13	chemical	+	13
AVM	Glu	AVBR	9	chemical	+	9
AVM	Glu	AVDL	1	chemical	+	1
AVM	Glu	AVDR	1	chemical	+	1
AVM	Glu	AVHL	3	chemical	+	3
AVM	Glu	AVJR	1	chemical	+	1
AVM	Glu	AVKL	1	chemical	+	1
AVM	Glu	BDUL	3	chemical	+	3
AVM	Glu	BDUR	5	chemical	+	5
AVM	Glu	DA01	2	chemical	+	2
AVM	Glu	PVCL	10	chemical	+	10
AVM	Glu	PVCR	17	chemical	+	17
AVM	Glu	PVNL	4	chemical	+	4
AVM	Glu	PVNR	3	chemical	+	3
AVM	Glu	PVR	6	chemical	+	6
AVM	Glu	RID	2	chemical	+	2
AVM	Glu	SIBVL	4	chemical	+	4
AVM	Glu	VA02	1	chemical	+	1
AVM	Glu	VB03	1	chemical	+	1
AWAL		ADAL	2	chemical	no pred	0
AWAL		AFDL	7	chemical	no pred	0
AWAL		AIYL	3	chemical	no pred	0
AWAL		AIZL	23	chemical	no pred	0
AWAL		ASEL	7	chemical	no pred	0
AWAL		ASGL	1	chemical	no pred	0
AWAL		ASHL	2	chemical	no pred	0
AWAL		AWBL	9	chemical	no pred	0
AWAR		ADFR	9	chemical	no pred	0
AWAR		AFDR	23	chemical	no pred	0
AWAR		AIAR	3	chemical	no pred	0
AWAR		AIYR	8	chemical	no pred	0
AWAR		AIZR	25	chemical	no pred	0
AWAR		ASER	5	chemical	no pred	0
AWAR		ASGR	1	chemical	no pred	0
AWAR		ASIL	2	chemical	no pred	0
AWAR		AUAR	1	chemical	no pred	0
AWAR		AWBR	3	chemical	no pred	0
AWAR		RIFR	5	chemical	no pred	0
AWAR		RIGR	6	chemical	no pred	0
AWAR		RIR	2	chemical	no pred	0
AWBL	ACh	ADFL	25	chemical	+	25
AWBL	ACh	AIAL	4	chemical	+	4
AWBL	ACh	AIBR	1	chemical	+	1
AWBL	ACh	AIYL	1	chemical	+	1
AWBL	ACh	AIZL	15	chemical	+	15
AWBL	ACh	ASEL	1	chemical	+	1
AWBL	ACh	ASHL	2	chemical	+	2
AWBL	ACh	AVBL	2	chemical	+	2
AWBL	ACh	AVHR	2	chemical	+	2
AWBL	ACh	AWAL	2	chemical	+	2
AWBL	ACh	AWCL	1	chemical	+	1
AWBL	ACh	HSNL	1	chemical	+	1
AWBL	ACh	RIAL	10	chemical	+	10
AWBL	ACh	RIGL	2	chemical	+	2
AWBL	ACh	SMBDL	2	chemical	+	2
AWBL	ACh	SMBVL	3	chemical	+	3
AWBR	ACh	ADFR	7	chemical	+	7
AWBR	ACh	AIMR	1	chemical	+	1
AWBR	ACh	AIYR	1	chemical	+	1
AWBR	ACh	AIZR	8	chemical	+	8
AWBR	ACh	ASER	1	chemical	+	1
AWBR	ACh	ASGR	1	chemical	+	1
AWBR	ACh	ASHR	2	chemical	+	2
AWBR	ACh	AVBR	2	chemical	+	2
AWBR	ACh	HSNL	2	chemical	+	2
AWBR	ACh	HSNR	2	chemical	+	2
AWBR	ACh	OLQVR	1	chemical	+	1
AWBR	ACh	RIAR	3	chemical	+	3
AWBR	ACh	RIFR	1	chemical	+	1
AWBR	ACh	RIR	7	chemical	+	7
AWBR	ACh	URYVR	1	chemical	+	1
AWCL	Glu	AFDL	2	chemical	+	2
AWCL	Glu	AIAL	2	chemical	+	2
AWCL	Glu	AIAR	4	chemical	+	4
AWCL	Glu	AIBL	12	chemical	+	12
AWCL	Glu	AIBR	2	chemical	+	2
AWCL	Glu	AIYL	22	chemical	+	22
AWCL	Glu	AIZL	1	chemical	+	1
AWCL	Glu	ASER	1	chemical	+	1
AWCL	Glu	ASGR	1	chemical	+	1
AWCL	Glu	ASIL	1	chemical	+	1
AWCL	Glu	AVAL	1	chemical	+	1
AWCL	Glu	AWCR	11	chemical	+	11
AWCL	Glu	RIAL	6	chemical	+	6
AWCL	Glu	SMDVL	1	chemical	+	1
AWCR	Glu	ADFR	1	chemical	+	1
AWCR	Glu	AIAL	1	chemical	+	1
AWCR	Glu	AIAR	8	chemical	+	8
AWCR	Glu	AIBL	3	chemical	+	3
AWCR	Glu	AIBR	18	chemical	+	18
AWCR	Glu	AIYL	12	chemical	+	12
AWCR	Glu	AIYR	22	chemical	+	22
AWCR	Glu	ASEL	8	chemical	+	8
AWCR	Glu	ASER	5	chemical	+	5
AWCR	Glu	ASGR	3	chemical	+	3
AWCR	Glu	ASHR	1	chemical	+	1
AWCR	Glu	ASIL	2	chemical	+	2
AWCR	Glu	ASIR	2	chemical	+	2
AWCR	Glu	AWCL	17	chemical	+	17
AWCR	Glu	IL2L	2	chemical	+	2
AWCR	Glu	RIAL	3	chemical	+	3
AWCR	Glu	RIVL	3	chemical	+	3
BAGL	Glu	ADFR	1	chemical	+	1
BAGL	Glu	AIBL	2	chemical	+	2
BAGL	Glu	AINL	1	chemical	+	1
BAGL	Glu	AIZR	2	chemical	+	2
BAGL	Glu	AUAR	2	chemical	+	2
BAGL	Glu	AVAR	3	chemical	+	3
BAGL	Glu	AVEL	2	chemical	+	2
BAGL	Glu	AVER	7	chemical	+	7
BAGL	Glu	BAGR	1	chemical	+	1
BAGL	Glu	CEPVR	2	chemical	+	2
BAGL	Glu	RIAR	18	chemical	+	18
BAGL	Glu	RIBR	19	chemical	+	19
BAGL	Glu	RID	3	chemical	+	3
BAGL	Glu	RIGL	3	chemical	+	3
BAGL	Glu	RIGR	7	chemical	+	7
BAGL	Glu	RIPR	1	chemical	+	1
BAGL	Glu	RIVR	2	chemical	+	2
BAGL	Glu	URAVR	1	chemical	+	1
BAGL	Glu	URXR	1	chemical	+	1
BAGR	Glu	AIYL	3	chemical	+	3
BAGR	Glu	AQR	3	chemical	+	3
BAGR	Glu	AVAL	4	chemical	+	4
BAGR	Glu	AVEL	8	chemical	+	8
BAGR	Glu	BAGL	3	chemical	+	3
BAGR	Glu	OLQVL	2	chemical	+	2
BAGR	Glu	RIAL	18	chemical	+	18
BAGR	Glu	RIBL	22	chemical	+	22
BAGR	Glu	RIBR	1	chemical	+	1
BAGR	Glu	RIGL	10	chemical	+	10
BAGR	Glu	SMDVL	1	chemical	+	1
BDUL		ADAL	2	chemical	no pred	0
BDUL		ADEL	6	chemical	no pred	0
BDUL		ALML	1	chemical	no pred	0
BDUL		AVHL	2	chemical	no pred	0
BDUL		AVJR	2	chemical	no pred	0
BDUL		HSNL	3	chemical	no pred	0
BDUL		PVNL	2	chemical	no pred	0
BDUL		PVNR	4	chemical	no pred	0
BDUL		RIFL	2	chemical	no pred	0
BDUL		RMGL	3	chemical	no pred	0
BDUL		SAADL	3	chemical	no pred	0
BDUL		URADL	3	chemical	no pred	0
BDUR		ADER	4	chemical	no pred	0
BDUR		ALMR	4	chemical	no pred	0
BDUR		AVAL	7	chemical	no pred	0
BDUR		AVBR	1	chemical	no pred	0
BDUR		AVHL	2	chemical	no pred	0
BDUR		AVJL	5	chemical	no pred	0
BDUR		CEPVR	1	chemical	no pred	0
BDUR		HSNR	8	chemical	no pred	0
BDUR		PVCL	3	chemical	no pred	0
BDUR		PVNL	11	chemical	no pred	0
BDUR		PVNR	5	chemical	no pred	0
BDUR		SDQL	2	chemical	no pred	0
BDUR		URADR	3	chemical	no pred	0
CEPDL		AFDL	2	chemical	no pred	0
CEPDL		AINL	2	chemical	no pred	0
CEPDL		ALML	2	chemical	no pred	0
CEPDL		AVER	13	chemical	no pred	0
CEPDL		CEPDR	1	chemical	no pred	0
CEPDL		IL1DL	18	chemical	no pred	0
CEPDL		IL2DL	1	chemical	no pred	0
CEPDL		OLLL	8	chemical	no pred	0
CEPDL		OLQDL	27	chemical	no pred	0
CEPDL		RIBL	3	chemical	no pred	0
CEPDL		RICL	11	chemical	no pred	0
CEPDL		RICR	8	chemical	no pred	0
CEPDL		RIH	1	chemical	no pred	0
CEPDL		RIPL	8	chemical	no pred	0
CEPDL		RIS	3	chemical	no pred	0
CEPDL		RMDVL	13	chemical	no pred	0
CEPDL		RMGL	6	chemical	no pred	0
CEPDL		RMHL	1	chemical	no pred	0
CEPDL		RMHR	8	chemical	no pred	0
CEPDL		SIADR	4	chemical	no pred	0
CEPDL		SIBDL	2	chemical	no pred	0
CEPDL		SIBVR	2	chemical	no pred	0
CEPDL		SMBDR	5	chemical	no pred	0
CEPDL		URADL	8	chemical	no pred	0
CEPDL		URBL	11	chemical	no pred	0
CEPDL		URYDL	7	chemical	no pred	0
CEPDR		AVEL	9	chemical	no pred	0
CEPDR		BDUR	5	chemical	no pred	0
CEPDR		CEPDR	6	chemical	no pred	0
CEPDR		IL1DR	15	chemical	no pred	0
CEPDR		IL1R	1	chemical	no pred	0
CEPDR		OLLR	13	chemical	no pred	0
CEPDR		OLQDR	20	chemical	no pred	0
CEPDR		RICL	13	chemical	no pred	0
CEPDR		RICR	19	chemical	no pred	0
CEPDR		RIFR	2	chemical	no pred	0
CEPDR		RIH	4	chemical	no pred	0
CEPDR		RMDR	1	chemical	no pred	0
CEPDR		RMDVR	3	chemical	no pred	0
CEPDR		RMGR	1	chemical	no pred	0
CEPDR		RMHL	7	chemical	no pred	0
CEPDR		RMHR	1	chemical	no pred	0
CEPDR		SIBDR	1	chemical	no pred	0
CEPDR		SMBDL	1	chemical	no pred	0
CEPDR		URADR	3	chemical	no pred	0
CEPDR		URBR	14	chemical	no pred	0
CEPDR		URXR	2	chemical	no pred	0
CEPDR		URYDR	3	chemical	no pred	0
CEPVL		AVER	5	chemical	no pred	0
CEPVL		IL1VL	9	chemical	no pred	0
CEPVL		OLLL	4	chemical	no pred	0
CEPVL		OLQVL	19	chemical	no pred	0
CEPVL		PVR	3	chemical	no pred	0
CEPVL		RIAL	1	chemical	no pred	0
CEPVL		RIBL	3	chemical	no pred	0
CEPVL		RICL	20	chemical	no pred	0
CEPVL		RICR	17	chemical	no pred	0
CEPVL		RIPL	4	chemical	no pred	0
CEPVL		RMDDL	7	chemical	no pred	0
CEPVL		RMDVR	8	chemical	no pred	0
CEPVL		RMGL	2	chemical	no pred	0
CEPVL		RMHL	10	chemical	no pred	0
CEPVL		RMHR	5	chemical	no pred	0
CEPVL		SIAVL	6	chemical	no pred	0
CEPVL		SMBVL	1	chemical	no pred	0
CEPVL		SMDVR	1	chemical	no pred	0
CEPVL		URAVL	6	chemical	no pred	0
CEPVL		URXL	2	chemical	no pred	0
CEPVL		URYVL	5	chemical	no pred	0
CEPVR		ADLR	3	chemical	no pred	0
CEPVR		ASGR	2	chemical	no pred	0
CEPVR		AVEL	13	chemical	no pred	0
CEPVR		CEPDR	1	chemical	no pred	0
CEPVR		IL1VR	8	chemical	no pred	0
CEPVR		IL2VR	3	chemical	no pred	0
CEPVR		OLLR	14	chemical	no pred	0
CEPVR		OLQVR	11	chemical	no pred	0
CEPVR		RIAL	1	chemical	no pred	0
CEPVR		RIAR	1	chemical	no pred	0
CEPVR		RICL	13	chemical	no pred	0
CEPVR		RICR	12	chemical	no pred	0
CEPVR		RIPR	3	chemical	no pred	0
CEPVR		RIVL	2	chemical	no pred	0
CEPVR		RMDDR	4	chemical	no pred	0
CEPVR		RMHR	15	chemical	no pred	0
CEPVR		SIAVR	7	chemical	no pred	0
CEPVR		SMBVR	2	chemical	no pred	0
CEPVR		SMDDR	2	chemical	no pred	0
CEPVR		URAVR	3	chemical	no pred	0
CEPVR		URYVR	2	chemical	no pred	0
DA01	ACh	AS01	13	chemical	+	13
DA01	ACh	DB01	1	chemical	+	1
DA01	ACh	DD01	12	chemical	+	12
DA01	ACh	FLPR	2	chemical	+	2
DA01	ACh	VD02	4	chemical	+	4
DA02	ACh	AS02	1	chemical	+	1
DA02	ACh	DA03	1	chemical	+	1
DA02	ACh	DB01	1	chemical	+	1
DA02	ACh	DD01	7	chemical	+	7
DA02	ACh	VD02	17	chemical	+	17
DA02	ACh	VD03	11	chemical	+	11
DA03	ACh	AS04	2	chemical	+	2
DA03	ACh	DA04	2	chemical	+	2
DA03	ACh	DB03	2	chemical	+	2
DA03	ACh	DD02	3	chemical	+	3
DA03	ACh	VD03	43	chemical	+	43
DA03	ACh	VD04	13	chemical	+	13
DA04	ACh	DB02	2	chemical	+	2
DA04	ACh	DD02	4	chemical	+	4
DA04	ACh	VD04	11	chemical	+	11
DA04	ACh	VD05	21	chemical	+	21
DA05	ACh	DA04	1	chemical	+	1
DA05	ACh	DB04	1	chemical	+	1
DA05	ACh	DD03	12	chemical	+	12
DA05	ACh	VD05	1	chemical	+	1
DA05	ACh	VD06	22	chemical	+	22
DA06	ACh	DA05	1	chemical	+	1
DA06	ACh	DB05	1	chemical	+	1
DA06	ACh	DD03	7	chemical	+	7
DA06	ACh	VD04	3	chemical	+	3
DA06	ACh	VD05	3	chemical	+	3
DA06	ACh	VD06	13	chemical	+	13
DA06	ACh	VD07	13	chemical	+	13
DA07	ACh	DA06	1	chemical	+	1
DA07	ACh	DB06	1	chemical	+	1
DA07	ACh	DD04	3	chemical	+	3
DA07	ACh	VD07	10	chemical	+	10
DA07	ACh	VD08	12	chemical	+	12
DA07	ACh	VD09	10	chemical	+	10
DA08	ACh	DA07	1	chemical	+	1
DA08	ACh	DB07	1	chemical	+	1
DA08	ACh	DD04	4	chemical	+	4
DA08	ACh	DD05	4	chemical	+	4
DA08	ACh	VD08	5	chemical	+	5
DA08	ACh	VD09	5	chemical	+	5
DA08	ACh	VD10	7	chemical	+	7
DA08	ACh	VD11	5	chemical	+	5
DA08	ACh	VD12	5	chemical	+	5
DA08	ACh	VD13	5	chemical	+	5
DA09	ACh	AS11	1	chemical	+	1
DA09	ACh	DA08	1	chemical	+	1
DA09	ACh	DB07	1	chemical	+	1
DA09	ACh	DD06	4	chemical	+	4
DA09	ACh	DVA	1	chemical	+	1
DA09	ACh	VA12	1	chemical	+	1
DA09	ACh	VD09	5	chemical	+	5
DA09	ACh	VD10	5	chemical	+	5
DA09	ACh	VD11	11	chemical	+	11
DA09	ACh	VD12	11	chemical	+	11
DA09	ACh	VD13	1	chemical	+	1
DB01	ACh	AS01	28	chemical	+	28
DB01	ACh	AS02	4	chemical	+	4
DB01	ACh	DA01	16	chemical	+	16
DB01	ACh	DA02	2	chemical	+	2
DB01	ACh	DD01	31	chemical	+	31
DB01	ACh	FLPR	1	chemical	+	1
DB01	ACh	RID	1	chemical	+	1
DB01	ACh	VD02	24	chemical	+	24
DB01	ACh	VD03	2	chemical	+	2
DB02	ACh	AS03	3	chemical	+	3
DB02	ACh	AS04	2	chemical	+	2
DB02	ACh	DA02	3	chemical	+	3
DB02	ACh	DA03	12	chemical	+	12
DB02	ACh	DA04	1	chemical	+	1
DB02	ACh	DD01	3	chemical	+	3
DB02	ACh	DD02	16	chemical	+	16
DB02	ACh	VD03	33	chemical	+	33
DB02	ACh	VD04	15	chemical	+	15
DB03	ACh	AS04	2	chemical	+	2
DB03	ACh	AS05	1	chemical	+	1
DB03	ACh	DA04	4	chemical	+	4
DB03	ACh	DA05	1	chemical	+	1
DB03	ACh	DD02	3	chemical	+	3
DB03	ACh	DD03	14	chemical	+	14
DB03	ACh	DD05	14	chemical	+	14
DB03	ACh	VD04	9	chemical	+	9
DB03	ACh	VD05	24	chemical	+	24
DB03	ACh	VD06	4	chemical	+	4
DB04	ACh	AS06	2	chemical	+	2
DB04	ACh	DA05	3	chemical	+	3
DB04	ACh	DD03	9	chemical	+	9
DB04	ACh	DD04	2	chemical	+	2
DB04	ACh	DD05	9	chemical	+	9
DB04	ACh	DD06	2	chemical	+	2
DB04	ACh	VD06	14	chemical	+	14
DB05	ACh	AS07	3	chemical	+	3
DB05	ACh	AS08	2	chemical	+	2
DB05	ACh	DA06	3	chemical	+	3
DB05	ACh	DA07	12	chemical	+	12
DB05	ACh	DA08	1	chemical	+	1
DB05	ACh	VD04	3	chemical	+	3
DB05	ACh	VD05	3	chemical	+	3
DB05	ACh	VD06	13	chemical	+	13
DB05	ACh	VD07	13	chemical	+	13
DB06	ACh	AS08	2	chemical	+	2
DB06	ACh	AS09	1	chemical	+	1
DB06	ACh	DA08	4	chemical	+	4
DB06	ACh	DA09	1	chemical	+	1
DB06	ACh	VD07	10	chemical	+	10
DB06	ACh	VD08	12	chemical	+	12
DB06	ACh	VD09	10	chemical	+	10
DB07	ACh	AS10	2	chemical	+	2
DB07	ACh	AS11	2	chemical	+	2
DB07	ACh	DA09	3	chemical	+	3
DB07	ACh	VD08	5	chemical	+	5
DB07	ACh	VD09	5	chemical	+	5
DB07	ACh	VD10	7	chemical	+	7
DB07	ACh	VD11	5	chemical	+	5
DB07	ACh	VD12	5	chemical	+	5
DB07	ACh	VD13	5	chemical	+	5
DD01	GABA	DA02	3	chemical	-
DD01	GABA	VB02	1	chemical	-
DD01	GABA	VD02	1	chemical	-
DD02	GABA	DA03	2	chemical	-
DD02	GABA	VD03	1	chemical	-
DD02	GABA	VD04	1	chemical	-
DD03	GABA	DA05	1	chemical	-
DVA	ACh	AIZL	5	chemical	+	5
DVA	ACh	AIZR	3	chemical	+	3
DVA	ACh	AQR	6	chemical	+	6
DVA	ACh	AUAL	4	chemical	+	4
DVA	ACh	AUAR	8	chemical	+	8
DVA	ACh	AVAL	6	chemical	+	6
DVA	ACh	AVAR	2	chemical	+	2
DVA	ACh	AVBL	1	chemical	+	1
DVA	ACh	AVBR	1	chemical	+	1
DVA	ACh	AVDR	2	chemical	+	2
DVA	ACh	AVEL	19	chemical	+	19
DVA	ACh	AVER	17	chemical	+	17
DVA	ACh	DA02	1	chemical	+	1
DVA	ACh	DB02	2	chemical	+	2
DVA	ACh	DB03	3	chemical	+	3
DVA	ACh	DB04	1	chemical	+	1
DVA	ACh	DB07	1	chemical	+	1
DVA	ACh	PDER	1	chemical	+	1
DVA	ACh	PVCL	4	chemical	+	4
DVA	ACh	PVCR	1	chemical	+	1
DVA	ACh	PVPR	3	chemical	+	3
DVA	ACh	PVR	2	chemical	+	2
DVA	ACh	RIAL	3	chemical	+	3
DVA	ACh	RIAR	4	chemical	+	4
DVA	ACh	RIMR	5	chemical	+	5
DVA	ACh	RIR	4	chemical	+	4
DVA	ACh	SAADR	5	chemical	+	5
DVA	ACh	SAAVL	3	chemical	+	3
DVA	ACh	SAAVR	1	chemical	+	1
DVA	ACh	SABD	2	chemical	+	2
DVA	ACh	SMBDL	6	chemical	+	6
DVA	ACh	SMBDR	6	chemical	+	6
DVA	ACh	SMBVL	5	chemical	+	5
DVA	ACh	SMBVR	6	chemical	+	6
DVA	ACh	SMDVL	1	chemical	+	1
DVA	ACh	URXL	1	chemical	+	1
DVA	ACh	URYDL	3	chemical	+	3
DVA	ACh	VA02	2	chemical	+	2
DVA	ACh	VA06	1	chemical	+	1
DVA	ACh	VA08	1	chemical	+	1
DVA	ACh	VA12	1	chemical	+	1
DVA	ACh	VB01	1	chemical	+	1
DVA	ACh	VB11	2	chemical	+	2
DVB	GABA	AVL	21	chemical	-
DVB	GABA	DA08	10	chemical	-
DVB	GABA	DD06	10	chemical	-
DVB	GABA	DVC	5	chemical	-
DVB	GABA	PDA	2	chemical	-
DVB	GABA	PHCL	2	chemical	-
DVB	GABA	PVPL	10	chemical	-
DVB	GABA	VD13	1	chemical	-
DVC	Glu	AIBL	3	chemical	+	3
DVC	Glu	AIBR	3	chemical	+	3
DVC	Glu	AVAL	14	chemical	+	14
DVC	Glu	AVAR	16	chemical	+	16
DVC	Glu	AVBL	1	chemical	+	1
DVC	Glu	AVKL	2	chemical	+	2
DVC	Glu	PVDR	1	chemical	+	1
DVC	Glu	PVPL	4	chemical	+	4
DVC	Glu	PVT	1	chemical	+	1
DVC	Glu	RIBL	2	chemical	+	2
DVC	Glu	RIBR	6	chemical	+	6
DVC	Glu	RIGL	16	chemical	+	16
DVC	Glu	RIGR	13	chemical	+	13
DVC	Glu	RIVR	2	chemical	+	2
DVC	Glu	RMFL	14	chemical	+	14
DVC	Glu	RMFR	9	chemical	+	9
DVC	Glu	URAVL	1	chemical	+	1
DVC	Glu	VD09	2	chemical	+	2
FLPL	Glu	ADEL	22	chemical	+	22
FLPL	Glu	ADER	3	chemical	+	3
FLPL	Glu	AIBL	3	chemical	+	3
FLPL	Glu	AIBR	3	chemical	+	3
FLPL	Glu	AVAL	33	chemical	+	33
FLPL	Glu	AVAR	48	chemical	+	48
FLPL	Glu	AVBL	22	chemical	+	22
FLPL	Glu	AVBR	22	chemical	+	22
FLPL	Glu	AVDL	30	chemical	+	30
FLPL	Glu	AVDR	34	chemical	+	34
FLPL	Glu	DD01	6	chemical	+	6
FLPL	Glu	DVA	1	chemical	+	1
FLPL	Glu	FLPR	2	chemical	+	2
FLPL	Glu	PVCR	6	chemical	+	6
FLPL	Glu	RIS	1	chemical	+	1
FLPL	Glu	VA01	5	chemical	+	5
FLPR	Glu	ADAL	1	chemical	+	1
FLPR	Glu	ADAR	1	chemical	+	1
FLPR	Glu	ADER	6	chemical	+	6
FLPR	Glu	AVAL	23	chemical	+	23
FLPR	Glu	AVAR	10	chemical	+	10
FLPR	Glu	AVBL	30	chemical	+	30
FLPR	Glu	AVBR	11	chemical	+	11
FLPR	Glu	AVDL	25	chemical	+	25
FLPR	Glu	AVDR	8	chemical	+	8
FLPR	Glu	AVEL	21	chemical	+	21
FLPR	Glu	AVER	7	chemical	+	7
FLPR	Glu	AVJL	2	chemical	+	2
FLPR	Glu	AVJR	2	chemical	+	2
FLPR	Glu	DVA	6	chemical	+	6
FLPR	Glu	FLPL	14	chemical	+	14
FLPR	Glu	PVCL	2	chemical	+	2
FLPR	Glu	VB01	1	chemical	+	1
HSNL	ACh	ADLL	1	chemical	+	1
HSNL	ACh	ADLR	1	chemical	+	1
HSNL	ACh	AIAL	8	chemical	+	8
HSNL	ACh	AIMR	2	chemical	+	2
HSNL	ACh	AIZL	6	chemical	+	6
HSNL	ACh	AIZR	3	chemical	+	3
HSNL	ACh	ASHL	3	chemical	+	3
HSNL	ACh	ASHR	1	chemical	+	1
HSNL	ACh	ASJR	2	chemical	+	2
HSNL	ACh	ASKL	3	chemical	+	3
HSNL	ACh	ASKR	2	chemical	+	2
HSNL	ACh	AVFL	11	chemical	+	11
HSNL	ACh	AVFR	4	chemical	+	4
HSNL	ACh	AVJL	3	chemical	+	3
HSNL	ACh	AWAR	3	chemical	+	3
HSNL	ACh	AWBL	5	chemical	+	5
HSNL	ACh	AWBR	3	chemical	+	3
HSNL	ACh	HSNL	1	chemical	+	1
HSNL	ACh	HSNR	5	chemical	+	5
HSNL	ACh	PVQL	1	chemical	+	1
HSNL	ACh	RIFL	9	chemical	+	9
HSNL	ACh	RIML	4	chemical	+	4
HSNL	ACh	RIR	3	chemical	+	3
HSNL	ACh	RMGR	1	chemical	+	1
HSNL	ACh	VC05	9	chemical	+	9
HSNR	ACh	AIAL	3	chemical	+	3
HSNR	ACh	AIBL	2	chemical	+	2
HSNR	ACh	AIZL	3	chemical	+	3
HSNR	ACh	AIZR	1	chemical	+	1
HSNR	ACh	AS05	2	chemical	+	2
HSNR	ACh	ASHL	4	chemical	+	4
HSNR	ACh	AVBR	1	chemical	+	1
HSNR	ACh	AVDR	1	chemical	+	1
HSNR	ACh	AVER	1	chemical	+	1
HSNR	ACh	AVFL	4	chemical	+	4
HSNR	ACh	AVFR	2	chemical	+	2
HSNR	ACh	AVHL	2	chemical	+	2
HSNR	ACh	AVHR	2	chemical	+	2
HSNR	ACh	AVJL	3	chemical	+	3
HSNR	ACh	AWBL	2	chemical	+	2
HSNR	ACh	BDUR	2	chemical	+	2
HSNR	ACh	DA05	2	chemical	+	2
HSNR	ACh	DA06	1	chemical	+	1
HSNR	ACh	HSNL	1	chemical	+	1
HSNR	ACh	PVNR	2	chemical	+	2
HSNR	ACh	PVPR	1	chemical	+	1
HSNR	ACh	PVQR	1	chemical	+	1
HSNR	ACh	PVT	1	chemical	+	1
HSNR	ACh	RIFR	6	chemical	+	6
HSNR	ACh	RIML	1	chemical	+	1
HSNR	ACh	RIMR	1	chemical	+	1
HSNR	ACh	RMDDR	1	chemical	+	1
HSNR	ACh	RMGR	1	chemical	+	1
HSNR	ACh	SABD	1	chemical	+	1
HSNR	ACh	SABVR	1	chemical	+	1
HSNR	ACh	VA06	2	chemical	+	2
HSNR	ACh	VC02	6	chemical	+	6
HSNR	ACh	VC03	1	chemical	+	1
HSNR	ACh	VC04	1	chemical	+	1
HSNR	ACh	VC05	2	chemical	+	2
I1L	ACh	I2L	10	chemical	+	10
I1L	ACh	I3	3	chemical	+	3
I1L	ACh	I5	2	chemical	+	2
I1L	ACh	I6	1	chemical	+	1
I1L	ACh	M2L	3	chemical	+	3
I1L	ACh	M3L	8	chemical	+	8
I1L	ACh	M3R	2	chemical	+	2
I1L	ACh	MCL	2	chemical	+	2
I1L	ACh	MCR	2	chemical	+	2
I1L	ACh	MI	2	chemical	+	2
I1L	ACh	NSML	3	chemical	+	3
I1R	ACh	I2R	6	chemical	+	6
I1R	ACh	I3	1	chemical	+	1
I1R	ACh	I5	2	chemical	+	2
I1R	ACh	M1	1	chemical	+	1
I1R	ACh	M2L	1	chemical	+	1
I1R	ACh	M2R	3	chemical	+	3
I1R	ACh	M3L	1	chemical	+	1
I1R	ACh	M3R	6	chemical	+	6
I1R	ACh	MCL	3	chemical	+	3
I1R	ACh	MCR	4	chemical	+	4
I1R	ACh	MI	1	chemical	+	1
I1R	ACh	NSML	1	chemical	+	1
I1R	ACh	NSMR	2	chemical	+	2
I2L	Glu	I1L	2	chemical	+	2
I2L	Glu	I2R	3	chemical	+	3
I2L	Glu	I4	13	chemical	+	13
I2L	Glu	I5	2	chemical	+	2
I2L	Glu	M1	1	chemical	+	1
I2L	Glu	NSML	14	chemical	+	14
I2L	Glu	NSMR	24	chemical	+	24
I2R	Glu	I1R	1	chemical	+	1
I2R	Glu	I2L	3	chemical	+	3
I2R	Glu	I4	20	chemical	+	20
I2R	Glu	I5	2	chemical	+	2
I2R	Glu	M1	3	chemical	+	3
I2R	Glu	M2R	2	chemical	+	2
I2R	Glu	M3R	2	chemical	+	2
I2R	Glu	M4	3	chemical	+	3
I2R	Glu	MCL	1	chemical	+	1
I2R	Glu	NSML	34	chemical	+	34
I2R	Glu	NSMR	7	chemical	+	7
I3	ACh	I1L	1	chemical	+	1
I3	ACh	I5	2	chemical	+	2
I3	ACh	I6	1	chemical	+	1
I3	ACh	M1	2	chemical	+	2
I3	ACh	M2L	2	chemical	+	2
I3	ACh	M3L	2	chemical	+	2
I3	ACh	M3R	2	chemical	+	2
I3	ACh	M4	2	chemical	+	2
I3	ACh	MCL	1	chemical	+	1
I3	ACh	MCR	2	chemical	+	2
I3	ACh	MI	1	chemical	+	1
I3	ACh	NSMR	2	chemical	+	2
I4		I2R	7	chemical	no pred	0
I4		I5	2	chemical	no pred	0
I4		M2L	5	chemical	no pred	0
I4		M3L	6	chemical	no pred	0
I4		M3R	22	chemical	no pred	0
I4		MI	1	chemical	no pred	0
I4		NSML	8	chemical	no pred	0
I4		NSMR	15	chemical	no pred	0
I5	Glu	I1L	2	chemical	+	2
I5	Glu	I2L	3	chemical	+	3
I5	Glu	I2R	1	chemical	+	1
I5	Glu	I3	1	chemical	+	1
I5	Glu	I4	7	chemical	+	7
I5	Glu	M1	3	chemical	+	3
I5	Glu	M2L	4	chemical	+	4
I5	Glu	M3L	4	chemical	+	4
I5	Glu	M3R	2	chemical	+	2
I5	Glu	M4	19	chemical	+	19
I5	Glu	MI	4	chemical	+	4
I5	Glu	NSML	1	chemical	+	1
I5	Glu	NSMR	5	chemical	+	5
I6		I1R	1	chemical	no pred	0
I6		I2L	1	chemical	no pred	0
I6		I2R	4	chemical	no pred	0
I6		I3	12	chemical	no pred	0
I6		M3L	10	chemical	no pred	0
I6		M4	15	chemical	no pred	0
I6		NSML	24	chemical	no pred	0
I6		NSMR	23	chemical	no pred	0
IL1DL	Glu	IL2DL	1	chemical	+	1
IL1DL	Glu	RIPL	11	chemical	+	11
IL1DL	Glu	RMDDR	3	chemical	+	3
IL1DL	Glu	RMDVL	3	chemical	+	3
IL1DL	Glu	RMEL	1	chemical	+	1
IL1DL	Glu	SIBDL	3	chemical	+	3
IL1DL	Glu	URADL	10	chemical	+	10
IL1DR	Glu	IL1DR	1	chemical	+	1
IL1DR	Glu	IL1R	2	chemical	+	2
IL1DR	Glu	IL2DR	5	chemical	+	5
IL1DR	Glu	OLLR	1	chemical	+	1
IL1DR	Glu	PVR	5	chemical	+	5
IL1DR	Glu	RIPR	28	chemical	+	28
IL1DR	Glu	RMDDL	11	chemical	+	11
IL1DR	Glu	RMDVR	32	chemical	+	32
IL1DR	Glu	URADR	8	chemical	+	8
IL1DR	Glu	URYDR	2	chemical	+	2
IL1L	Glu	AVER	5	chemical	+	5
IL1L	Glu	IL2L	1	chemical	+	1
IL1L	Glu	OLLL	1	chemical	+	1
IL1L	Glu	RMDDL	20	chemical	+	20
IL1L	Glu	RMDL	3	chemical	+	3
IL1L	Glu	RMDR	9	chemical	+	9
IL1L	Glu	RMDVL	22	chemical	+	22
IL1L	Glu	RMDVR	5	chemical	+	5
IL1L	Glu	RMER	4	chemical	+	4
IL1L	Glu	RMGL	1	chemical	+	1
IL1L	Glu	URAVL	4	chemical	+	4
IL1L	Glu	URBL	1	chemical	+	1
IL1R	Glu	AVEL	2	chemical	+	2
IL1R	Glu	AVER	5	chemical	+	5
IL1R	Glu	OLLR	1	chemical	+	1
IL1R	Glu	RMDDL	8	chemical	+	8
IL1R	Glu	RMDDR	12	chemical	+	12
IL1R	Glu	RMDL	11	chemical	+	11
IL1R	Glu	RMDR	4	chemical	+	4
IL1R	Glu	RMDVL	8	chemical	+	8
IL1R	Glu	RMDVR	17	chemical	+	17
IL1R	Glu	RMEL	5	chemical	+	5
IL1R	Glu	RMHL	3	chemical	+	3
IL1R	Glu	URXR	1	chemical	+	1
IL1VL	Glu	AVL	1	chemical	+	1
IL1VL	Glu	IL1L	3	chemical	+	3
IL1VL	Glu	IL1VL	5	chemical	+	5
IL1VL	Glu	OLQVL	2	chemical	+	2
IL1VL	Glu	RIPL	13	chemical	+	13
IL1VL	Glu	RMDDL	30	chemical	+	30
IL1VL	Glu	RMDVR	3	chemical	+	3
IL1VL	Glu	RMHL	1	chemical	+	1
IL1VL	Glu	URAVL	4	chemical	+	4
IL1VL	Glu	URYVL	4	chemical	+	4
IL1VR	Glu	IL1R	4	chemical	+	4
IL1VR	Glu	IL2VR	2	chemical	+	2
IL1VR	Glu	OLLR	1	chemical	+	1
IL1VR	Glu	OLQVR	5	chemical	+	5
IL1VR	Glu	RIPR	16	chemical	+	16
IL1VR	Glu	RMDDR	40	chemical	+	40
IL1VR	Glu	RMDVL	5	chemical	+	5
IL1VR	Glu	URAVR	4	chemical	+	4
IL2DL	ACh	AUAL	2	chemical	+	2
IL2DL	ACh	AVBR	2	chemical	+	2
IL2DL	ACh	IL1DL	17	chemical	+	17
IL2DL	ACh	IL2DL	2	chemical	+	2
IL2DL	ACh	OLQDL	2	chemical	+	2
IL2DL	ACh	RIBL	1	chemical	+	1
IL2DL	ACh	RIH	2	chemical	+	2
IL2DL	ACh	RIPL	28	chemical	+	28
IL2DL	ACh	RMED	2	chemical	+	2
IL2DL	ACh	RMEL	11	chemical	+	11
IL2DL	ACh	RMER	8	chemical	+	8
IL2DL	ACh	RMEV	1	chemical	+	1
IL2DL	ACh	RMHL	1	chemical	+	1
IL2DL	ACh	URADL	8	chemical	+	8
IL2DR	ACh	CEPDR	2	chemical	+	2
IL2DR	ACh	IL1DR	28	chemical	+	28
IL2DR	ACh	OLQDR	2	chemical	+	2
IL2DR	ACh	RICL	1	chemical	+	1
IL2DR	ACh	RICR	2	chemical	+	2
IL2DR	ACh	RIPL	1	chemical	+	1
IL2DR	ACh	RIPR	43	chemical	+	43
IL2DR	ACh	RMED	3	chemical	+	3
IL2DR	ACh	RMEL	12	chemical	+	12
IL2DR	ACh	RMER	11	chemical	+	11
IL2DR	ACh	RMEV	5	chemical	+	5
IL2DR	ACh	URADR	5	chemical	+	5
IL2L	ACh	ADEL	6	chemical	+	6
IL2L	ACh	AVEL	2	chemical	+	2
IL2L	ACh	IL1L	6	chemical	+	6
IL2L	ACh	OLQDL	20	chemical	+	20
IL2L	ACh	OLQVL	19	chemical	+	19
IL2L	ACh	RICL	1	chemical	+	1
IL2L	ACh	RIH	25	chemical	+	25
IL2L	ACh	RMDL	5	chemical	+	5
IL2L	ACh	RMDR	3	chemical	+	3
IL2L	ACh	RMER	10	chemical	+	10
IL2L	ACh	RMEV	5	chemical	+	5
IL2L	ACh	URAVL	2	chemical	+	2
IL2L	ACh	URXL	3	chemical	+	3
IL2R	ACh	ADER	5	chemical	+	5
IL2R	ACh	AVER	2	chemical	+	2
IL2R	ACh	IL1R	2	chemical	+	2
IL2R	ACh	OLLR	5	chemical	+	5
IL2R	ACh	OLQDR	10	chemical	+	10
IL2R	ACh	OLQVR	26	chemical	+	26
IL2R	ACh	RIH	19	chemical	+	19
IL2R	ACh	RMDL	3	chemical	+	3
IL2R	ACh	RMEL	5	chemical	+	5
IL2R	ACh	RMEV	2	chemical	+	2
IL2R	ACh	RMGR	1	chemical	+	1
IL2R	ACh	URADR	2	chemical	+	2
IL2R	ACh	URAVR	1	chemical	+	1
IL2R	ACh	URBR	3	chemical	+	3
IL2R	ACh	URXR	1	chemical	+	1
IL2VL	ACh	BAGR	1	chemical	+	1
IL2VL	ACh	DVC	1	chemical	+	1
IL2VL	ACh	IL1VL	27	chemical	+	27
IL2VL	ACh	IL2L	1	chemical	+	1
IL2VL	ACh	OLQVL	6	chemical	+	6
IL2VL	ACh	RIAL	4	chemical	+	4
IL2VL	ACh	RIH	5	chemical	+	5
IL2VL	ACh	RIPL	36	chemical	+	36
IL2VL	ACh	RMEL	7	chemical	+	7
IL2VL	ACh	RMER	6	chemical	+	6
IL2VL	ACh	RMEV	2	chemical	+	2
IL2VL	ACh	URAVL	7	chemical	+	7
IL2VR	ACh	ADLR	1	chemical	+	1
IL2VR	ACh	AVAL	1	chemical	+	1
IL2VR	ACh	IL1VR	29	chemical	+	29
IL2VR	ACh	OLQVR	9	chemical	+	9
IL2VR	ACh	RIAR	2	chemical	+	2
IL2VR	ACh	RIH	5	chemical	+	5
IL2VR	ACh	RIPR	43	chemical	+	43
IL2VR	ACh	RMED	2	chemical	+	2
IL2VR	ACh	RMEL	8	chemical	+	8
IL2VR	ACh	RMER	17	chemical	+	17
IL2VR	ACh	RMEV	15	chemical	+	15
IL2VR	ACh	SIADR	1	chemical	+	1
IL2VR	ACh	URAVR	16	chemical	+	16
IL2VR	ACh	URXR	1	chemical	+	1
LUAL	Glu	AVAL	27	chemical	+	27
LUAL	Glu	AVAR	23	chemical	+	23
LUAL	Glu	AVDL	27	chemical	+	27
LUAL	Glu	AVDR	6	chemical	+	6
LUAL	Glu	AVJL	4	chemical	+	4
LUAL	Glu	AVJR	1	chemical	+	1
LUAL	Glu	PHBL	2	chemical	+	2
LUAL	Glu	PVNL	1	chemical	+	1
LUAL	Glu	PVWL	1	chemical	+	1
LUAR	Glu	AVAL	13	chemical	+	13
LUAR	Glu	AVAR	31	chemical	+	31
LUAR	Glu	AVDL	5	chemical	+	5
LUAR	Glu	AVDR	14	chemical	+	14
LUAR	Glu	AVJR	4	chemical	+	4
LUAR	Glu	PDB	2	chemical	+	2
LUAR	Glu	PQR	7	chemical	+	7
LUAR	Glu	PVCR	9	chemical	+	9
LUAR	Glu	PVNL	1	chemical	+	1
LUAR	Glu	PVR	2	chemical	+	2
LUAR	Glu	PVWL	3	chemical	+	3
LUAR	Glu	PVWR	2	chemical	+	2
M1	ACh	I2L	3	chemical	+	3
M1	ACh	I2R	2	chemical	+	2
M1	ACh	I3	8	chemical	+	8
M1	ACh	I4	1	chemical	+	1
M1	ACh	I5	2	chemical	+	2
M1	ACh	MI	6	chemical	+	6
M1	ACh	NSML	2	chemical	+	2
M2L	ACh	I3	2	chemical	+	2
M2L	ACh	I4	8	chemical	+	8
M2L	ACh	I5	2	chemical	+	2
M2L	ACh	M3L	3	chemical	+	3
M2L	ACh	M3R	1	chemical	+	1
M2R	ACh	I4	1	chemical	+	1
M2R	ACh	I5	3	chemical	+	3
M2R	ACh	M3L	2	chemical	+	2
M2R	ACh	M3R	1	chemical	+	1
M2R	ACh	NSMR	1	chemical	+	1
M3L	Glu	NSML	1	chemical	+	1
M3R	Glu	M4	2	chemical	+	2
M4	ACh	I4	5	chemical	+	5
M4	ACh	I5	1	chemical	+	1
M4	ACh	M2L	1	chemical	+	1
M4	ACh	M3L	1	chemical	+	1
M4	ACh	M4	15	chemical	+	15
M4	ACh	MCL	1	chemical	+	1
MI	Glu	I1L	1	chemical	+	1
MI	Glu	I3	2	chemical	+	2
MI	Glu	I4	1	chemical	+	1
MI	Glu	M1	7	chemical	+	7
MI	Glu	M2L	3	chemical	+	3
MI	Glu	M2R	2	chemical	+	2
MI	Glu	M3L	2	chemical	+	2
MI	Glu	MCL	3	chemical	+	3
MI	Glu	NSML	1	chemical	+	1
MI	Glu	NSMR	2	chemical	+	2
NSML		I4	1	chemical	no pred	0
NSML		M3L	21	chemical	no pred	0
NSML		M3R	1	chemical	no pred	0
NSML		M4	13	chemical	no pred	0
NSML		NSMR	7	chemical	no pred	0
NSMR		I2L	1	chemical	no pred	0
NSMR		I2R	1	chemical	no pred	0
NSMR		I4	3	chemical	no pred	0
NSMR		I6	4	chemical	no pred	0
NSMR		M3R	24	chemical	no pred	0
OLLL	Glu	AVER	53	chemical	+	53
OLLL	Glu	CEPDL	5	chemical	+	5
OLLL	Glu	CEPVL	14	chemical	+	14
OLLL	Glu	IL1VL	3	chemical	+	3
OLLL	Glu	OLLL	4	chemical	+	4
OLLL	Glu	RIBL	24	chemical	+	24
OLLL	Glu	RMDDL	22	chemical	+	22
OLLL	Glu	RMDL	6	chemical	+	6
OLLL	Glu	RMDVL	3	chemical	+	3
OLLL	Glu	RMEL	5	chemical	+	5
OLLL	Glu	SMDDL	8	chemical	+	8
OLLL	Glu	SMDDR	9	chemical	+	9
OLLL	Glu	SMDVR	10	chemical	+	10
OLLL	Glu	URYDL	2	chemical	+	2
OLLL	Glu	URYVL	1	chemical	+	1
OLLR	Glu	ADER	2	chemical	+	2
OLLR	Glu	AVEL	39	chemical	+	39
OLLR	Glu	CEPDR	4	chemical	+	4
OLLR	Glu	CEPVR	16	chemical	+	16
OLLR	Glu	IL1DR	1	chemical	+	1
OLLR	Glu	IL1VR	2	chemical	+	2
OLLR	Glu	IL2R	1	chemical	+	1
OLLR	Glu	OLLR	4	chemical	+	4
OLLR	Glu	OLQDR	1	chemical	+	1
OLLR	Glu	RIBR	21	chemical	+	21
OLLR	Glu	RIS	2	chemical	+	2
OLLR	Glu	RMDDR	26	chemical	+	26
OLLR	Glu	RMDL	9	chemical	+	9
OLLR	Glu	RMDR	2	chemical	+	2
OLLR	Glu	RMDVR	6	chemical	+	6
OLLR	Glu	RMED	1	chemical	+	1
OLLR	Glu	RMER	3	chemical	+	3
OLLR	Glu	SMDDL	3	chemical	+	3
OLLR	Glu	SMDDR	1	chemical	+	1
OLLR	Glu	SMDVL	11	chemical	+	11
OLLR	Glu	SMDVR	4	chemical	+	4
OLLR	Glu	URYVL	3	chemical	+	3
OLQDL	Glu	CEPDL	3	chemical	+	3
OLQDL	Glu	RICR	6	chemical	+	6
OLQDL	Glu	RIH	3	chemical	+	3
OLQDL	Glu	RMDDL	1	chemical	+	1
OLQDL	Glu	RMDDR	10	chemical	+	10
OLQDL	Glu	RMED	1	chemical	+	1
OLQDL	Glu	RMEL	2	chemical	+	2
OLQDL	Glu	RMHL	1	chemical	+	1
OLQDL	Glu	SIBDL	9	chemical	+	9
OLQDL	Glu	URYDL	3	chemical	+	3
OLQDR	Glu	IL1DR	1	chemical	+	1
OLQDR	Glu	RICL	2	chemical	+	2
OLQDR	Glu	RICR	2	chemical	+	2
OLQDR	Glu	RIH	2	chemical	+	2
OLQDR	Glu	RMDDL	11	chemical	+	11
OLQDR	Glu	RMER	1	chemical	+	1
OLQDR	Glu	RMHR	3	chemical	+	3
OLQDR	Glu	SIBDR	6	chemical	+	6
OLQVL	Glu	AVAL	1	chemical	+	1
OLQVL	Glu	AVDR	1	chemical	+	1
OLQVL	Glu	IL2L	1	chemical	+	1
OLQVL	Glu	RICL	4	chemical	+	4
OLQVL	Glu	RMDVR	14	chemical	+	14
OLQVL	Glu	RMHL	2	chemical	+	2
OLQVL	Glu	SIBVL	13	chemical	+	13
OLQVR	Glu	IL1VR	2	chemical	+	2
OLQVR	Glu	RIAR	10	chemical	+	10
OLQVR	Glu	RICR	3	chemical	+	3
OLQVR	Glu	RIH	18	chemical	+	18
OLQVR	Glu	RIPR	18	chemical	+	18
OLQVR	Glu	RMDVL	18	chemical	+	18
OLQVR	Glu	RMER	2	chemical	+	2
OLQVR	Glu	RMHR	1	chemical	+	1
OLQVR	Glu	SIBVR	18	chemical	+	18
PDA	ACh	DA09	1	chemical	+	1
PDA	ACh	DD06	3	chemical	+	3
PDA	ACh	PVNR	1	chemical	+	1
PDA	ACh	VD11	10	chemical	+	10
PDA	ACh	VD12	12	chemical	+	12
PDA	ACh	VD13	10	chemical	+	10
PDB	ACh	DD06	2	chemical	+	2
PDB	ACh	VD12	10	chemical	+	10
PDB	ACh	VD13	10	chemical	+	10
PDEL		DVA	1	chemical	no pred	0
PDER		DVA	7	chemical	no pred	0
PDER		PDEL	5	chemical	no pred	0
PDER		PVR	2	chemical	no pred	0
PHAL	Glu	AVDR	2	chemical	+	2
PHAL	Glu	AVFL	4	chemical	+	4
PHAL	Glu	AVG	11	chemical	+	11
PHAL	Glu	AVHL	4	chemical	+	4
PHAL	Glu	AVHR	1	chemical	+	1
PHAL	Glu	DA08	3	chemical	+	3
PHAL	Glu	DVA	2	chemical	+	2
PHAL	Glu	PHAR	13	chemical	+	13
PHAL	Glu	PHBL	7	chemical	+	7
PHAL	Glu	PHBR	10	chemical	+	10
[truncated: 1,639 more rows]

## Sheet: Summary
RESULTS
Chemical synapses	20589
Total predicted chemical synapses	18594
Total unpredicted chemical synapses	1995
Strength of prediction	0.903104
Predicted excitatory synapses	16627	0.894213
Predicted inhibitory synapses	688	0.0370012
Predicted complex synapses	1279	0.0687856
Predicted E:I ratio	24.1672

## Sheet: NT vs NT+R
Presynaptic	Postsynaptic	Synapse number	NT	NT+R-based prediction	NT-based prediction	Match?			Connections	Synapses (synapse-weighted)
ADAL	ADAL	6	Glu	no pred	+	No		Match	1992	12177
ADAL	ADLL	2	Glu	no pred	+	No		No match	1646	8412
ADAL	AIAL	2	Glu	complex	+	No
ADAL	AIBL	2	Glu	+	+	Yes		Connections	NT+R
ADAL	AIBR	2	Glu	+	+	Yes				+	-	0	Complex
ADAL	AVAL	3	Glu	+	+	Yes		NT	+	1302	272	867	292
ADAL	AVAR	7	Glu	+	+	Yes			-	6	88	71	42
ADAL	AVBL	5	Glu	+	+	Yes			0	0	0	465	0
ADAL	AVBR	21	Glu	+	+	Yes			Complex	19	65	12	137
ADAL	AVDL	1	Glu	+	+	Yes
ADAL	AVDR	2	Glu	+	+	Yes		Synapses	NT+R
ADAL	AVEL	3	Glu	+	+	Yes				+	-	0	Complex
ADAL	AVJR	11	Glu	+	+	Yes		NT	+	8999	1974	3252	2402
ADAL	PVPL	1	Glu	no pred	+	No			-	13	304	239	132
ADAL	RICL	3	Glu	+	+	Yes			0	0	0	1995	0
ADAL	RICR	1	Glu	+	+	Yes			Complex	58	302	40	879
ADAL	RID	1	Glu	no pred	+	No
ADAL	RIML	9	Glu	complex	+	No
ADAL	RIPL	4	Glu	no pred	+	No
ADAL	SMDVR	3	Glu	+	+	Yes
ADAL	URAVL	1	Glu	+	+	Yes
ADAL	URXL	2	Glu	no pred	+	No
ADAR	AIBL	1	Glu	+	+	Yes
ADAR	AIBR	3	Glu	+	+	Yes
ADAR	ASHR	2	Glu	no pred	+	No
ADAR	AVAR	8	Glu	+	+	Yes
ADAR	AVBL	8	Glu	+	+	Yes
ADAR	AVBR	15	Glu	+	+	Yes
ADAR	AVDL	2	Glu	+	+	Yes
ADAR	AVDR	3	Glu	+	+	Yes
ADAR	AVEL	1	Glu	+	+	Yes
ADAR	AVJL	13	Glu	+	+	Yes
ADAR	PVR	6	Glu	no pred	+	No
ADAR	RIFR	1	Glu	+	+	Yes
ADAR	RIMR	15	Glu	complex	+	No
ADAR	RIPR	9	Glu	no pred	+	No
ADAR	RIVR	5	Glu	no pred	+	No
ADAR	SMDVL	1	Glu	+	+	Yes
ADAR	URXR	2	Glu	no pred	+	No
ADAR	URYDR	2	Glu	+	+	Yes
ADEL	ADAL	1		no pred	no pred	Yes
ADEL	ADER	5		no pred	no pred	Yes
ADEL	ALML	1		no pred	no pred	Yes
ADEL	AVAL	7		no pred	no pred	Yes
ADEL	AVAR	9		no pred	no pred	Yes
ADEL	AVDL	2		no pred	no pred	Yes
ADEL	AVEL	3		no pred	no pred	Yes
ADEL	AVHL	2		no pred	no pred	Yes
ADEL	AVL	1		no pred	no pred	Yes
ADEL	BDUL	1		no pred	no pred	Yes
ADEL	CEPDL	1		no pred	no pred	Yes
ADEL	FLPL	4		no pred	no pred	Yes
ADEL	IL1L	3		no pred	no pred	Yes
ADEL	IL2L	5		no pred	no pred	Yes
ADEL	OLLL	6		no pred	no pred	Yes
ADEL	RIAL	2		no pred	no pred	Yes
ADEL	RIFL	1		no pred	no pred	Yes
ADEL	RIGL	18		no pred	no pred	Yes
ADEL	RIGR	15		no pred	no pred	Yes
ADEL	RIH	3		no pred	no pred	Yes
ADEL	RIVL	2		no pred	no pred	Yes
ADEL	RIVR	2		no pred	no pred	Yes
ADEL	RMDL	11		no pred	no pred	Yes
ADEL	RMER	1		no pred	no pred	Yes
ADEL	RMGL	7		no pred	no pred	Yes
ADEL	RMHL	1		no pred	no pred	Yes
ADEL	RMHR	2		no pred	no pred	Yes
ADEL	SAADR	1		no pred	no pred	Yes
ADEL	SIADR	2		no pred	no pred	Yes
ADEL	SIBVR	2		no pred	no pred	Yes
ADEL	SMBDR	1		no pred	no pred	Yes
ADEL	SMBVL	2		no pred	no pred	Yes
ADEL	URBL	2		no pred	no pred	Yes
ADEL	VB01	2		no pred	no pred	Yes
ADER	ADAR	1		no pred	no pred	Yes
ADER	ADEL	3		no pred	no pred	Yes
ADER	ALNR	1		no pred	no pred	Yes
ADER	ASIR	1		no pred	no pred	Yes
ADER	AVAL	9		no pred	no pred	Yes
ADER	AVAR	4		no pred	no pred	Yes
ADER	AVDR	5		no pred	no pred	Yes
ADER	AVER	4		no pred	no pred	Yes
ADER	AVJR	1		no pred	no pred	Yes
ADER	CEPDR	5		no pred	no pred	Yes
ADER	CEPVR	1		no pred	no pred	Yes
ADER	FLPL	1		no pred	no pred	Yes
ADER	FLPR	4		no pred	no pred	Yes
ADER	IL1R	1		no pred	no pred	Yes
ADER	IL2R	1		no pred	no pred	Yes
ADER	OLLR	3		no pred	no pred	Yes
ADER	RIAR	1		no pred	no pred	Yes
ADER	RIGL	12		no pred	no pred	Yes
ADER	RIGR	11		no pred	no pred	Yes
ADER	RMDL	1		no pred	no pred	Yes
ADER	RMDR	6		no pred	no pred	Yes
ADER	RMGR	5		no pred	no pred	Yes
ADER	SMDVR	1		no pred	no pred	Yes
ADER	URBR	1		no pred	no pred	Yes
ADER	URXR	2		no pred	no pred	Yes
ADFL	ADAL	2	ACh	no pred	+	No
ADFL	ADLL	1	ACh	no pred	+	No
ADFL	AFDL	1	ACh	no pred	+	No
ADFL	AIAL	2	ACh	no pred	+	No
ADFL	AIBL	2	ACh	-	+	No
ADFL	AIBR	1	ACh	-	+	No
ADFL	AIZL	39	ACh	-	+	No
ADFL	AUAL	12	ACh	no pred	+	No
ADFL	AWBL	2	ACh	no pred	+	No
ADFL	AWCR	2	ACh	no pred	+	No
ADFL	RIAL	46	ACh	-	+	No
ADFL	RIBL	4	ACh	+	+	Yes
ADFL	RIGL	4	ACh	complex	+	No
ADFL	RIGR	1	ACh	complex	+	No
ADFL	RIR	4	ACh	no pred	+	No
ADFL	RIVL	1	ACh	-	+	No
ADFL	SMBDL	1	ACh	-	+	No
ADFL	SMBVL	9	ACh	-	+	No
ADFL	SMDVL	1	ACh	complex	+	No
ADFL	URXL	1	ACh	-	+	No
ADFR	ADAR	4	ACh	no pred	+	No
ADFR	ADFR	1	ACh	no pred	+	No
ADFR	AFDR	1	ACh	no pred	+	No
ADFR	AIYR	2	ACh	+	+	Yes
ADFR	AIZR	37	ACh	-	+	No
ADFR	ASHR	6	ACh	no pred	+	No
ADFR	AUAR	9	ACh	no pred	+	No
ADFR	AVHL	1	ACh	no pred	+	No
ADFR	AWAR	1	ACh	no pred	+	No
ADFR	AWBR	4	ACh	no pred	+	No
ADFR	AWCR	1	ACh	no pred	+	No
ADFR	BAGL	6	ACh	no pred	+	No
ADFR	OLQVR	1	ACh	no pred	+	No
ADFR	PVPR	1	ACh	no pred	+	No
ADFR	RIAR	61	ACh	-	+	No
ADFR	RIGR	24	ACh	complex	+	No
ADFR	RIH	2	ACh	-	+	No
ADFR	RIR	7	ACh	no pred	+	No
ADFR	SMBDR	2	ACh	-	+	No
ADFR	SMBVR	19	ACh	-	+	No
ADFR	URXR	10	ACh	-	+	No
ADFR	URYVR	2	ACh	no pred	+	No
ADLL	ADAL	1	Glu	no pred	+	No
ADLL	AIAL	19	Glu	complex	+	No
ADLL	AIBL	26	Glu	+	+	Yes
ADLL	ALA	5	Glu	no pred	+	No
ADLL	ASEL	1	Glu	no pred	+	No
ADLL	ASER	12	Glu	no pred	+	No
ADLL	ASGL	2	Glu	no pred	+	No
ADLL	ASHL	6	Glu	no pred	+	No
ADLL	AVAL	9	Glu	+	+	Yes
ADLL	AVAR	5	Glu	+	+	Yes
ADLL	AVBL	12	Glu	+	+	Yes
ADLL	AVDL	4	Glu	+	+	Yes
ADLL	AVDR	15	Glu	+	+	Yes
ADLL	AVJL	3	Glu	+	+	Yes
ADLL	AVJR	9	Glu	+	+	Yes
ADLL	AWAL	1	Glu	no pred	+	No
ADLL	AWBL	3	Glu	no pred	+	No
ADLL	AWCL	2	Glu	no pred	+	No
ADLL	OLQVL	2	Glu	no pred	+	No
ADLL	RIAL	1	Glu	complex	+	No
ADLL	RIGL	1	Glu	+	+	Yes
ADLL	RIPL	3	Glu	no pred	+	No
ADLL	RIR	1	Glu	+	+	Yes
ADLL	SMBVL	5	Glu	no pred	+	No
ADLR	ADAR	1	Glu	no pred	+	No
ADLR	ADLR	3	Glu	no pred	+	No
ADLR	AIAR	22	Glu	complex	+	No
ADLR	AIBR	27	Glu	+	+	Yes
ADLR	ASER	2	Glu	no pred	+	No
ADLR	ASHR	4	Glu	no pred	+	No
ADLR	AVAR	8	Glu	+	+	Yes
ADLR	AVBL	3	Glu	+	+	Yes
ADLR	AVBR	7	Glu	+	+	Yes
ADLR	AVDL	26	Glu	+	+	Yes
ADLR	AVDR	3	Glu	+	+	Yes
ADLR	AVJL	2	Glu	+	+	Yes
ADLR	AVJR	3	Glu	+	+	Yes
ADLR	AWCR	7	Glu	no pred	+	No
ADLR	CEPVR	1	Glu	no pred	+	No
ADLR	OLLR	1	Glu	no pred	+	No
ADLR	OLQVR	1	Glu	no pred	+	No
ADLR	PVCL	3	Glu	+	+	Yes
ADLR	RICL	1	Glu	+	+	Yes
ADLR	RICR	5	Glu	+	+	Yes
ADLR	RIFR	2	Glu	+	+	Yes
ADLR	RIPR	2	Glu	no pred	+	No
ADLR	SIBVL	2	Glu	+	+	Yes
ADLR	SMBVR	5	Glu	no pred	+	No
ADLR	URBR	6	Glu	+	+	Yes
ADLR	URXR	8	Glu	no pred	+	No
AFDL	AFDL	1	Glu	no pred	+	No
AFDL	AIBL	1	Glu	+	+	Yes
AFDL	AINR	3	Glu	no pred	+	No
AFDL	AIYL	25	Glu	-	+	No
AFDL	ASEL	1	Glu	no pred	+	No
AFDL	ASER	1	Glu	no pred	+	No
AFDL	AWBL	4	Glu	no pred	+	No
AFDR	AFDL	1	Glu	no pred	+	No
AFDR	AIYR	29	Glu	-	+	No
AFDR	ASEL	1	Glu	no pred	+	No
AFDR	ASER	4	Glu	no pred	+	No
AIAL	ADAL	1	ACh	no pred	+	No
AIAL	ADFL	2	ACh	no pred	+	No
AIAL	ADLL	1	ACh	no pred	+	No
AIAL	AIBL	35	ACh	-	+	No
AIAL	AIML	6	ACh	no pred	+	No
AIAL	AIZL	4	ACh	-	+	No
AIAL	ASEL	5	ACh	no pred	+	No
AIAL	ASER	10	ACh	no pred	+	No
AIAL	ASGL	1	ACh	no pred	+	No
AIAL	ASHL	1	ACh	no pred	+	No
AIAL	ASJL	4	ACh	no pred	+	No
AIAL	ASKL	9	ACh	no pred	+	No
AIAL	AWCL	1	ACh	no pred	+	No
AIAL	AWCR	6	ACh	no pred	+	No
AIAL	PVQL	1	ACh	+	+	Yes
AIAL	RIFL	10	ACh	no pred	+	No
AIAL	RIR	2	ACh	no pred	+	No
AIAL	RMGL	2	ACh	no pred	+	No
AIAR	ADAR	4	ACh	no pred	+	No
AIAR	ADLR	10	ACh	no pred	+	No
AIAR	AIBR	33	ACh	-	+	No
AIAR	AIZR	2	ACh	-	+	No
AIAR	ASER	5	ACh	no pred	+	No
AIAR	ASGR	5	ACh	no pred	+	No
AIAR	ASIR	2	ACh	no pred	+	No
AIAR	AWAR	4	ACh	no pred	+	No
AIAR	AWCL	6	ACh	no pred	+	No
AIAR	AWCR	6	ACh	no pred	+	No
AIAR	RIFR	10	ACh	no pred	+	No
AIBL	AIBL	2	Glu	+	+	Yes
AIBL	AIZR	7	Glu	no pred	+	No
AIBL	ASHL	1	Glu	no pred	+	No
AIBL	ASHR	3	Glu	no pred	+	No
AIBL	AVAL	5	Glu	+	+	Yes
AIBL	AVBL	21	Glu	+	+	Yes
AIBL	AVEL	1	Glu	+	+	Yes
AIBL	FLPL	1	Glu	+	+	Yes
AIBL	IL2DR	1	Glu	no pred	+	No
AIBL	RIBR	16	Glu	complex	+	No
AIBL	RIFL	1	Glu	+	+	Yes
AIBL	RIGR	5	Glu	+	+	Yes
AIBL	RIML	1	Glu	complex	+	No
AIBL	RIMR	56	Glu	complex	+	No
AIBL	RMFR	6	Glu	+	+	Yes
AIBL	SAADL	6	Glu	+	+	Yes
AIBL	SAADR	10	Glu	+	+	Yes
AIBL	SAAVL	3	Glu	+	+	Yes
AIBL	SIADR	2	Glu	no pred	+	No
AIBL	SIAVR	2	Glu	no pred	+	No
AIBL	SIBDR	3	Glu	+	+	Yes
AIBL	SMDDR	16	Glu	+	+	Yes
AIBL	SMDVR	4	Glu	+	+	Yes
AIBR	ADLR	1	Glu	no pred	+	No
AIBR	AIAR	1	Glu	complex	+	No
AIBR	AIYR	1	Glu	-	+	No
AIBR	AQR	1	Glu	no pred	+	No
AIBR	AUAL	1	Glu	+	+	Yes
AIBR	AVAR	2	Glu	+	+	Yes
AIBR	AVBR	13	Glu	+	+	Yes
AIBR	AVEL	4	Glu	+	+	Yes
AIBR	AWCR	1	Glu	no pred	+	No
AIBR	DVA	1	Glu	+	+	Yes
AIBR	RIAL	2	Glu	complex	+	No
AIBR	RIBL	11	Glu	complex	+	No
AIBR	RICR	1	Glu	+	+	Yes
AIBR	RIGL	1	Glu	+	+	Yes
AIBR	RIML	47	Glu	complex	+	No
AIBR	RIMR	5	Glu	complex	+	No
AIBR	RMFL	1	Glu	+	+	Yes
AIBR	SAADL	2	Glu	+	+	Yes
AIBR	SAADR	2	Glu	+	+	Yes
AIBR	SAAVR	1	Glu	+	+	Yes
AIBR	SIADL	1	Glu	no pred	+	No
AIBR	SIBVR	2	Glu	+	+	Yes
AIBR	SMDDL	17	Glu	+	+	Yes
AIBR	SMDVL	7	Glu	+	+	Yes
AIBR	VB01	3	Glu	+	+	Yes
AIML	AIAL	11	GluACh	complex	+	No
AIML	ALML	1	GluACh	complex	+	No
AIML	ASGL	8	GluACh	no pred	+	No
AIML	ASJL	2	GluACh	no pred	+	No
AIML	ASKL	7	GluACh	no pred	+	No
AIML	AVDL	1	GluACh	+	+	Yes
AIML	AVFL	5	GluACh	no pred	+	No
AIML	AVFR	4	GluACh	no pred	+	No
AIML	AVHL	2	GluACh	+	+	Yes
AIML	AVHR	1	GluACh	+	+	Yes
AIML	AVJL	1	GluACh	+	+	Yes
AIML	CEPDL	3	GluACh	no pred	+	No
AIML	PVQL	1	GluACh	+	+	Yes
AIML	RID	2	GluACh	+	+	Yes
AIML	RIFL	2	GluACh	+	+	Yes
AIML	RMGL	3	GluACh	complex	+	No
AIML	SMBVL	4	GluACh	-	+	No
AIML	URXL	1	GluACh	-	+	No
AIMR	ADFR	2	GluACh	no pred	+	No
AIMR	AIAR	10	GluACh	complex	+	No
AIMR	AIMR	1	GluACh	no pred	+	No
AIMR	ALA	2	GluACh	+	+	Yes
AIMR	ASGR	6	GluACh	no pred	+	No
AIMR	ASJR	4	GluACh	no pred	+	No
AIMR	ASKR	4	GluACh	no pred	+	No
AIMR	AVAR	1	GluACh	complex	+	No
AIMR	AVDR	2	GluACh	+	+	Yes
AIMR	AVFL	3	GluACh	no pred	+	No
AIMR	AVFR	4	GluACh	no pred	+	No
AIMR	AVHR	2	GluACh	+	+	Yes
AIMR	AVJR	1	GluACh	+	+	Yes
AIMR	BDUR	2	GluACh	+	+	Yes
AIMR	CEPVR	1	GluACh	no pred	+	No
AIMR	HSNL	3	GluACh	+	+	Yes
AIMR	HSNR	3	GluACh	+	+	Yes
AIMR	OLQDR	1	GluACh	no pred	+	No
AIMR	PVNR	1	GluACh	+	+	Yes
AIMR	RIFR	3	GluACh	+	+	Yes
AIMR	RMDR	1	GluACh	complex	+	No
AIMR	RMGR	4	GluACh	complex	+	No
AIMR	URXR	5	GluACh	-	+	No
AINL	AFDR	10	ACh	no pred	+	No
AINL	AIAR	1	ACh	no pred	+	No
AINL	ASEL	1	ACh	no pred	+	No
AINL	ASGR	1	ACh	no pred	+	No
AINL	ASIL	11	ACh	no pred	+	No
AINL	AUAR	2	ACh	no pred	+	No
AINL	BAGL	5	ACh	no pred	+	No
AINL	CEPVR	2	ACh	no pred	+	No
AINL	RIBL	2	ACh	+	+	Yes
AINL	RIBR	3	ACh	+	+	Yes
AINL	RID	2	ACh	+	+	Yes
AINL	RMDVL	3	ACh	-	+	No
AINL	RMFL	1	ACh	-	+	No
AINL	SAAVL	3	ACh	complex	+	No
AINR	AFDL	9	ACh	no pred	+	No
AINR	AFDR	3	ACh	no pred	+	No
AINR	AIAL	2	ACh	no pred	+	No
AINR	AIBL	2	ACh	-	+	No
AINR	AINL	1	ACh	no pred	+	No
AINR	AINR	1	ACh	no pred	+	No
AINR	ASEL	1	ACh	no pred	+	No
AINR	ASER	3	ACh	no pred	+	No
AINR	ASGL	1	ACh	no pred	+	No
AINR	AUAL	1	ACh	no pred	+	No
AINR	AUAR	2	ACh	no pred	+	No
AINR	AWCL	2	ACh	no pred	+	No
AINR	BAGR	9	ACh	no pred	+	No
AINR	CEPDL	2	ACh	no pred	+	No
AINR	RIBL	8	ACh	+	+	Yes
AINR	RID	2	ACh	+	+	Yes
AINR	URXL	2	ACh	-	+	No
AINR	URXR	2	ACh	-	+	No
AIYL	AFDL	2	ACh	no pred	+	No
AIYL	AIBL	3	ACh	-	+	No
AIYL	AIZL	67	ACh	-	+	No
AIYL	ASER	1	ACh	no pred	+	No
AIYL	AWAL	14	ACh	no pred	+	No
AIYL	AWCL	5	ACh	no pred	+	No
AIYL	AWCR	3	ACh	no pred	+	No
AIYL	HSNR	1	ACh	+	+	Yes
AIYL	RIAL	51	ACh	-	+	No
AIYL	RIBL	42	ACh	+	+	Yes
AIYL	RIH	1	ACh	-	+	No
AIYL	RIR	1	ACh	no pred	+	No
AIYR	ADFR	1	ACh	no pred	+	No
AIYR	AFDR	1	ACh	no pred	+	No
AIYR	AINL	1	ACh	no pred	+	No
AIYR	AIYL	7	ACh	+	+	Yes
AIYR	AIZR	70	ACh	-	+	No
AIYR	ASEL	2	ACh	no pred	+	No
AIYR	ASER	4	ACh	no pred	+	No
AIYR	ASGR	2	ACh	no pred	+	No
AIYR	AWAR	1	ACh	no pred	+	No
AIYR	AWBR	1	ACh	no pred	+	No
AIYR	BAGR	1	ACh	no pred	+	No
AIYR	RIAR	50	ACh	-	+	No
AIYR	RIBR	60	ACh	+	+	Yes
AIYR	RIVR	1	ACh	-	+	No
AIZL	ADFL	1	Glu	no pred	+	No
AIZL	AFDL	1	Glu	no pred	+	No
AIZL	AIAL	12	Glu	complex	+	No
AIZL	AIBL	10	Glu	+	+	Yes
AIZL	AIBR	53	Glu	+	+	Yes
AIZL	ASEL	4	Glu	no pred	+	No
AIZL	AVEL	3	Glu	+	+	Yes
AIZL	AVER	26	Glu	+	+	Yes
AIZL	AVKR	4	Glu	+	+	Yes
AIZL	AWCR	2	Glu	no pred	+	No
AIZL	DVA	1	Glu	+	+	Yes
AIZL	RIAL	29	Glu	complex	+	No
AIZL	RICR	11	Glu	+	+	Yes
AIZL	RIGL	4	Glu	+	+	Yes
AIZL	RIML	35	Glu	complex	+	No
AIZL	SMBDL	24	Glu	no pred	+	No
AIZL	SMBVL	21	Glu	no pred	+	No
AIZL	SMDVL	3	Glu	+	+	Yes
AIZL	URYDL	3	Glu	+	+	Yes
AIZL	VB02	1	Glu	+	+	Yes
AIZR	ADFR	1	Glu	no pred	+	No
AIZR	AIAR	5	Glu	complex	+	No
AIZR	AIBL	50	Glu	+	+	Yes
AIZR	AIBR	3	Glu	+	+	Yes
AIZR	ASER	2	Glu	no pred	+	No
AIZR	AVEL	28	Glu	+	+	Yes
AIZR	AVER	1	Glu	+	+	Yes
AIZR	AWAR	1	Glu	no pred	+	No
AIZR	AWCR	2	Glu	no pred	+	No
AIZR	DVA	3	Glu	+	+	Yes
AIZR	RIAR	25	Glu	complex	+	No
AIZR	RIMR	34	Glu	complex	+	No
AIZR	SIADR	1	Glu	no pred	+	No
AIZR	SMBDR	17	Glu	no pred	+	No
AIZR	SMBVR	10	Glu	no pred	+	No
AIZR	SMDDR	4	Glu	+	+	Yes
ALA	ASJR	4	GABA	no pred	-	No
ALA	AVAR	3	GABA	-	-	Yes
ALA	AVDR	1	GABA	+	-	No
ALA	AVEL	8	GABA	-	-	Yes
ALA	AVER	4	GABA	-	-	Yes
ALA	RIAR	2	GABA	no pred	-	No
ALA	RMDR	3	GABA	-	-	Yes
ALML	AIML	1	Glu	no pred	+	No
ALML	ALML	1	Glu	complex	+	No
ALML	AVDR	3	Glu	+	+	Yes
ALML	AVEL	3	Glu	+	+	Yes
ALML	BDUL	15	Glu	+	+	Yes
ALML	CEPDL	2	Glu	no pred	+	No
ALML	CEPVL	3	Glu	no pred	+	No
ALML	PVCL	11	Glu	+	+	Yes
ALML	PVCR	4	Glu	+	+	Yes
ALML	RICL	2	Glu	+	+	Yes
ALML	RICR	3	Glu	+	+	Yes
ALML	RIFL	2	Glu	+	+	Yes
ALML	RMDDR	1	Glu	+	+	Yes
ALML	RMGL	3	Glu	complex	+	No
ALML	SDQL	2	Glu	no pred	+	No
ALML	SMBDR	2	Glu	no pred	+	No
ALMR	BDUR	14	Glu	+	+	Yes
ALMR	CEPDR	1	Glu	no pred	+	No
ALMR	CEPVR	3	Glu	no pred	+	No
ALMR	PVCR	10	Glu	+	+	Yes
ALMR	RMDDL	1	Glu	+	+	Yes
ALMR	SIADL	1	Glu	no pred	+	No
ALMR	SMDDL	1	Glu	+	+	Yes
ALMR	URBR	1	Glu	+	+	Yes
ALNL	RIAL	1	ACh	-	+	No
ALNL	RMDDR	1	ACh	-	+	No
ALNL	RMGL	1	ACh	no pred	+	No
ALNL	RMHL	1	ACh	no pred	+	No
ALNL	SAAVL	8	ACh	complex	+	No
ALNL	SIADR	1	ACh	complex	+	No
ALNL	SMBDR	7	ACh	-	+	No
ALNL	SMDVL	1	ACh	complex	+	No
ALNR	ADER	1	ACh	+	+	Yes
ALNR	AVAL	6	ACh	complex	+	No
ALNR	IL2DR	7	ACh	no pred	+	No
ALNR	RIML	5	ACh	complex	+	No
ALNR	SAAVR	3	ACh	complex	+	No
ALNR	SMBDL	4	ACh	-	+	No
ALNR	SMDDR	1	ACh	complex	+	No
ALNR	SMDVL	2	ACh	complex	+	No
AQR	AVAL	4	Glu	+	+	Yes
AQR	AVAR	6	Glu	+	+	Yes
AQR	AVBL	7	Glu	+	+	Yes
AQR	AVBR	12	Glu	+	+	Yes
AQR	AVDL	3	Glu	+	+	Yes
AQR	AVDR	2	Glu	+	+	Yes
AQR	AVJL	3	Glu	+	+	Yes
AQR	BAGL	8	Glu	no pred	+	No
AQR	BAGR	5	Glu	no pred	+	No
AQR	DVA	6	Glu	+	+	Yes
AQR	PVCL	1	Glu	+	+	Yes
AQR	PVCR	4	Glu	+	+	Yes
AQR	PVPL	3	Glu	no pred	+	No
AQR	PVPR	1	Glu	no pred	+	No
AQR	RIAL	8	Glu	complex	+	No
AQR	RIAR	4	Glu	complex	+	No
AQR	RIGL	1	Glu	+	+	Yes
AQR	RIR	1	Glu	+	+	Yes
AQR	URXL	5	Glu	no pred	+	No
AS01	AS01	3	ACh	+	+	Yes
AS01	DA01	8	ACh	+	+	Yes
AS01	DB01	3	ACh	+	+	Yes
AS01	DD01	2	ACh	+	+	Yes
AS01	VD01	20	ACh	+	+	Yes
AS02	DB01	1	ACh	+	+	Yes
AS02	DD01	3	ACh	+	+	Yes
AS02	RID	2	ACh	+	+	Yes
AS02	VD02	21	ACh	+	+	Yes
AS03	DA03	1	ACh	+	+	Yes
AS03	VD03	23	ACh	+	+	Yes
AS04	DA03	2	ACh	+	+	Yes
AS04	DB02	2	ACh	+	+	Yes
AS04	DD01	2	ACh	+	+	Yes
AS04	DD02	4	ACh	+	+	Yes
AS04	VD04	21	ACh	+	+	Yes
AS05	AS05	3	ACh	+	+	Yes
AS05	VD05	12	ACh	+	+	Yes
AS06	DA05	1	ACh	+	+	Yes
AS06	DB04	1	ACh	+	+	Yes
AS06	VD06	20	ACh	+	+	Yes
AS07	VD07	20	ACh	+	+	Yes
AS08	VD08	20	ACh	+	+	Yes
AS09	VD09	20	ACh	+	+	Yes
AS10	VD10	10	ACh	+	+	Yes
AS10	VD11	10	ACh	+	+	Yes
AS11	DD06	6	ACh	+	+	Yes
AS11	VD12	20	ACh	+	+	Yes
AS11	VD13	4	ACh	+	+	Yes
ASEL	ADFR	1	Glu	no pred	+	No
ASEL	AFDR	3	Glu	no pred	+	No
ASEL	AIAL	6	Glu	complex	+	No
ASEL	AIBL	16	Glu	+	+	Yes
ASEL	AIBR	13	Glu	+	+	Yes
ASEL	AIYL	32	Glu	-	+	No
ASEL	AIYR	21	Glu	-	+	No
ASEL	AIZL	1	Glu	no pred	+	No
ASEL	ASER	2	Glu	no pred	+	No
ASEL	ASJL	1	Glu	no pred	+	No
ASEL	AWBL	1	Glu	no pred	+	No
ASEL	AWCL	16	Glu	no pred	+	No
ASEL	AWCR	11	Glu	no pred	+	No
ASEL	IL2R	1	Glu	no pred	+	No
ASEL	OLLR	1	Glu	no pred	+	No
ASEL	RIAR	2	Glu	complex	+	No
ASEL	RIR	1	Glu	+	+	Yes
ASER	ADLL	4	Glu	no pred	+	No
ASER	ADLR	1	Glu	no pred	+	No
ASER	AFDL	2	Glu	no pred	+	No
ASER	AFDR	3	Glu	no pred	+	No
ASER	AIAL	8	Glu	complex	+	No
ASER	AIAR	4	Glu	complex	+	No
ASER	AIBL	4	Glu	+	+	Yes
ASER	AIBR	32	Glu	+	+	Yes
ASER	AIYL	9	Glu	-	+	No
ASER	AIYR	38	Glu	-	+	No
ASER	AIZL	1	Glu	no pred	+	No
ASER	ASEL	3	Glu	no pred	+	No
ASER	ASHR	2	Glu	no pred	+	No
ASER	ASKL	1	Glu	no pred	+	No
ASER	AWAR	1	Glu	no pred	+	No
ASER	AWCL	1	Glu	no pred	+	No
ASER	AWCR	1	Glu	no pred	+	No
ASGL	AIAL	46	Glu	complex	+	No
ASGL	AIBL	17	Glu	+	+	Yes
ASGL	AINR	2	Glu	no pred	+	No
ASGL	ASKL	2	Glu	no pred	+	No
ASGR	AIAR	51	Glu	complex	+	No
ASGR	AIBR	20	Glu	+	+	Yes
ASGR	AIYR	1	Glu	-	+	No
ASGR	ASER	3	Glu	no pred	+	No
ASGR	RIFR	14	Glu	+	+	Yes
ASHL	ADAL	2	Glu	no pred	+	No
ASHL	ADFL	6	Glu	no pred	+	No
ASHL	ADLL	6	Glu	no pred	+	No
ASHL	AIAL	24	Glu	complex	+	No
ASHL	AIBL	13	Glu	+	+	Yes
ASHL	AIZL	3	Glu	no pred	+	No
ASHL	ASKL	1	Glu	no pred	+	No
ASHL	AVAL	15	Glu	+	+	Yes
ASHL	AVAR	1	Glu	+	+	Yes
ASHL	AVBL	14	Glu	+	+	Yes
ASHL	AVDL	7	Glu	+	+	Yes
ASHL	AVDR	20	Glu	+	+	Yes
ASHL	AVFL	2	Glu	no pred	+	No
ASHL	AVHR	2	Glu	+	+	Yes
ASHL	HSNL	2	Glu	+	+	Yes
ASHL	RIAL	9	Glu	complex	+	No
ASHL	RIML	4	Glu	complex	+	No
ASHL	RIPL	4	Glu	no pred	+	No
ASHL	RIR	4	Glu	+	+	Yes
ASHL	URXL	2	Glu	no pred	+	No
ASHR	ADAR	5	Glu	no pred	+	No
ASHR	ADFR	3	Glu	no pred	+	No
ASHR	ADLR	13	Glu	no pred	+	No
ASHR	AIAR	28	Glu	complex	+	No
ASHR	AIBR	7	Glu	+	+	Yes
ASHR	ASHR	2	Glu	no pred	+	No
ASHR	AVAR	10	Glu	+	+	Yes
ASHR	AVBR	6	Glu	+	+	Yes
ASHR	AVDL	27	Glu	+	+	Yes
ASHR	AVDR	2	Glu	+	+	Yes
ASHR	AVER	7	Glu	+	+	Yes
ASHR	AVHL	1	Glu	+	+	Yes
ASHR	AWAR	1	Glu	no pred	+	No
ASHR	AWBL	1	Glu	no pred	+	No
ASHR	HSNL	4	Glu	+	+	Yes
ASHR	HSNR	5	Glu	+	+	Yes
ASHR	PVCL	3	Glu	+	+	Yes
ASHR	PVPR	1	Glu	no pred	+	No
ASHR	RIAR	3	Glu	complex	+	No
ASHR	RMGR	6	Glu	complex	+	No
ASHR	SMBVR	7	Glu	no pred	+	No
ASIL	ADFL	1		no pred	no pred	Yes
ASIL	AIAL	2		no pred	no pred	Yes
ASIL	AIBL	3		no pred	no pred	Yes
ASIL	AIYL	3		no pred	no pred	Yes
ASIL	AIYR	2		no pred	no pred	Yes
ASIL	AIZL	1		no pred	no pred	Yes
ASIL	ASER	8		no pred	no pred	Yes
ASIL	ASGL	3		no pred	no pred	Yes
ASIL	ASKL	3		no pred	no pred	Yes
ASIL	AWAR	2		no pred	no pred	Yes
ASIL	AWCL	3		no pred	no pred	Yes
ASIL	AWCR	4		no pred	no pred	Yes
ASIL	CEPVR	1		no pred	no pred	Yes
ASIL	RIAL	3		no pred	no pred	Yes
ASIL	RIBL	1		no pred	no pred	Yes
ASIL	RMFL	1		no pred	no pred	Yes
ASIL	SAAVL	2		no pred	no pred	Yes
ASIR	ADLR	1		no pred	no pred	Yes
ASIR	AIAL	1		no pred	no pred	Yes
ASIR	AIAR	4		no pred	no pred	Yes
ASIR	AIBR	3		no pred	no pred	Yes
ASIR	ASEL	2		no pred	no pred	Yes
ASIR	ASER	2		no pred	no pred	Yes
ASIR	ASGR	3		no pred	no pred	Yes
ASIR	ASHR	2		no pred	no pred	Yes
ASIR	AWAR	1		no pred	no pred	Yes
ASIR	AWCL	2		no pred	no pred	Yes
ASIR	AWCR	5		no pred	no pred	Yes
ASIR	CEPVR	1		no pred	no pred	Yes
ASJL	ALA	3	ACh	+	+	Yes
ASJL	ASJR	1	ACh	no pred	+	No
ASJL	ASKL	12	ACh	no pred	+	No
ASJL	ASKR	1	ACh	no pred	+	No
ASJL	CEPDL	1	ACh	no pred	+	No
ASJL	HSNL	1	ACh	+	+	Yes
ASJL	HSNR	1	ACh	+	+	Yes
ASJL	PVQL	34	ACh	+	+	Yes
ASJR	ASKR	12	ACh	no pred	+	No
ASJR	HSNR	1	ACh	+	+	Yes
ASJR	PVQR	19	ACh	+	+	Yes
ASKL	AIAL	29	Glu	complex	+	No
ASKL	AIBL	9	Glu	+	+	Yes
ASKL	AIML	5	Glu	no pred	+	No
ASKL	ASER	4	Glu	no pred	+	No
ASKL	ASJL	1	Glu	no pred	+	No
ASKR	ADLR	3	Glu	no pred	+	No
ASKR	AIAL	1	Glu	complex	+	No
ASKR	AIAR	35	Glu	complex	+	No
ASKR	AIBR	2	Glu	+	+	Yes
ASKR	AIMR	5	Glu	no pred	+	No
ASKR	ALA	1	Glu	no pred	+	No
ASKR	ASER	1	Glu	no pred	+	No
ASKR	ASGR	1	Glu	no pred	+	No
ASKR	AWAR	2	Glu	no pred	+	No
ASKR	CEPVR	2	Glu	no pred	+	No
ASKR	HSNL	1	Glu	+	+	Yes
ASKR	RIFR	1	Glu	+	+	Yes
AUAL	ADFL	1	Glu	no pred	+	No
AUAL	AIBR	1	Glu	+	+	Yes
AUAL	AIYL	1	Glu	-	+	No
AUAL	AIZL	2	Glu	no pred	+	No
AUAL	AVAL	11	Glu	+	+	Yes
AUAL	AVDR	2	Glu	+	+	Yes
AUAL	AVEL	9	Glu	+	+	Yes
AUAL	BAGR	3	Glu	no pred	+	No
AUAL	DVA	2	Glu	+	+	Yes
AUAL	RIAL	21	Glu	complex	+	No
AUAL	RIBL	35	Glu	complex	+	No
AUAL	URXL	1	Glu	no pred	+	No
AUAR	AINL	1	Glu	no pred	+	No
AUAR	AINR	1	Glu	no pred	+	No
AUAR	AIYR	1	Glu	-	+	No
AUAR	AIZR	2	Glu	no pred	+	No
AUAR	AVAR	3	Glu	+	+	Yes
AUAR	AVER	13	Glu	+	+	Yes
AUAR	BAGL	1	Glu	no pred	+	No
AUAR	RIAR	22	Glu	complex	+	No
AUAR	RIBR	31	Glu	complex	+	No
AUAR	URXR	5	Glu	no pred	+	No
AVAL	AS02	2	AChGABA	complex	Complex	Yes
AVAL	AS04	2	AChGABA	complex	Complex	Yes
AVAL	AS05	6	AChGABA	complex	Complex	Yes
AVAL	AS07	6	AChGABA	complex	Complex	Yes
AVAL	AS08	6	AChGABA	complex	Complex	Yes
AVAL	AS09	11	AChGABA	complex	Complex	Yes
AVAL	AS10	5	AChGABA	complex	Complex	Yes
AVAL	AS11	8	AChGABA	complex	Complex	Yes
AVAL	AVAR	12	AChGABA	complex	Complex	Yes
AVAL	AVBL	2	AChGABA	complex	Complex	Yes
AVAL	AVDL	3	AChGABA	+	Complex	No
AVAL	AVDR	2	AChGABA	+	Complex	No
AVAL	AVEL	1	AChGABA	-	Complex	No
AVAL	AVER	2	AChGABA	-	Complex	No
AVAL	DA01	6	AChGABA	complex	Complex	Yes
AVAL	DA02	10	AChGABA	complex	Complex	Yes
AVAL	DA03	12	AChGABA	complex	Complex	Yes
AVAL	DA04	12	AChGABA	complex	Complex	Yes
AVAL	DA05	14	AChGABA	complex	Complex	Yes
AVAL	DA07	4	AChGABA	complex	Complex	Yes
AVAL	DA08	5	AChGABA	complex	Complex	Yes
AVAL	DA09	3	AChGABA	complex	Complex	Yes
AVAL	DB07	2	AChGABA	complex	Complex	Yes
AVAL	LUAL	6	AChGABA	-	Complex	No
AVAL	LUAR	2	AChGABA	-	Complex	No
AVAL	PVCL	21	AChGABA	complex	Complex	Yes
AVAL	PVCR	16	AChGABA	complex	Complex	Yes
AVAL	PVNL	1	AChGABA	+	Complex	No
AVAL	RIAL	3	AChGABA	-	Complex	No
AVAL	SABVL	2	AChGABA	-	Complex	No
AVAL	VA01	2	AChGABA	complex	Complex	Yes
AVAL	VA02	8	AChGABA	complex	Complex	Yes
AVAL	VA03	6	AChGABA	complex	Complex	Yes
AVAL	VA04	7	AChGABA	complex	Complex	Yes
AVAL	VA05	7	AChGABA	complex	Complex	Yes
AVAL	VA06	8	AChGABA	complex	Complex	Yes
AVAL	VA07	7	AChGABA	complex	Complex	Yes
AVAL	VA08	7	AChGABA	complex	Complex	Yes
AVAL	VA09	7	AChGABA	complex	Complex	Yes
AVAL	VA10	9	AChGABA	complex	Complex	Yes
AVAL	VA11	6	AChGABA	complex	Complex	Yes
AVAL	VA12	5	AChGABA	complex	Complex	Yes
AVAR	AS01	2	AChGABA	complex	Complex	Yes
AVAR	AS02	3	AChGABA	complex	Complex	Yes
AVAR	AS04	2	AChGABA	complex	Complex	Yes
AVAR	AS05	1	AChGABA	complex	Complex	Yes
AVAR	AS06	2	AChGABA	complex	Complex	Yes
AVAR	AS07	6	AChGABA	complex	Complex	Yes
AVAR	AS08	10	AChGABA	complex	Complex	Yes
AVAR	AS09	10	AChGABA	complex	Complex	Yes
AVAR	AS11	10	AChGABA	complex	Complex	Yes
AVAR	AVAL	7	AChGABA	complex	Complex	Yes
AVAR	AVBL	3	AChGABA	complex	Complex	Yes
AVAR	AVBR	4	AChGABA	complex	Complex	Yes
AVAR	AVDL	3	AChGABA	+	Complex	No
AVAR	AVDR	6	AChGABA	+	Complex	No
AVAR	AVER	3	AChGABA	-	Complex	No
AVAR	DA01	2	AChGABA	complex	Complex	Yes
AVAR	DA02	9	AChGABA	complex	Complex	Yes
AVAR	DA03	8	AChGABA	complex	Complex	Yes
AVAR	DA04	9	AChGABA	complex	Complex	Yes
AVAR	DA05	9	AChGABA	complex	Complex	Yes
AVAR	DA06	4	AChGABA	complex	Complex	Yes
AVAR	DA07	6	AChGABA	complex	Complex	Yes
AVAR	DA08	20	AChGABA	complex	Complex	Yes
AVAR	DA09	3	AChGABA	complex	Complex	Yes
AVAR	DB02	2	AChGABA	complex	Complex	Yes
AVAR	DB03	2	AChGABA	complex	Complex	Yes
AVAR	LUAL	4	AChGABA	-	Complex	No
AVAR	LUAR	16	AChGABA	-	Complex	No
AVAR	PVCL	20	AChGABA	complex	Complex	Yes
AVAR	PVCR	20	AChGABA	complex	Complex	Yes
AVAR	RIGL	1	AChGABA	complex	Complex	Yes
AVAR	SAAVR	6	AChGABA	complex	Complex	Yes
AVAR	SABVR	2	AChGABA	-	Complex	No
AVAR	SMDVR	1	AChGABA	complex	Complex	Yes
AVAR	VA02	5	AChGABA	complex	Complex	Yes
AVAR	VA03	6	AChGABA	complex	Complex	Yes
AVAR	VA04	6	AChGABA	complex	Complex	Yes
AVAR	VA05	2	AChGABA	complex	Complex	Yes
AVAR	VA06	9	AChGABA	complex	Complex	Yes
AVAR	VA07	7	AChGABA	complex	Complex	Yes
AVAR	VA08	7	AChGABA	complex	Complex	Yes
AVAR	VA09	7	AChGABA	complex	Complex	Yes
AVAR	VA10	4	AChGABA	complex	Complex	Yes
AVAR	VA11	13	AChGABA	complex	Complex	Yes
AVBL	AS04	1	AChGABA	complex	Complex	Yes
AVBL	AS05	2	AChGABA	complex	Complex	Yes
AVBL	AS10	2	AChGABA	complex	Complex	Yes
AVBL	AVAL	9	AChGABA	complex	Complex	Yes
AVBL	AVAR	14	AChGABA	complex	Complex	Yes
AVBL	AVBR	6	AChGABA	complex	Complex	Yes
AVBL	AVDR	3	AChGABA	+	Complex	No
AVBL	AVER	1	AChGABA	-	Complex	No
AVBL	AVJR	1	AChGABA	no pred	Complex	No
AVBL	AVL	1	AChGABA	no pred	Complex	No
AVBL	DA05	1	AChGABA	complex	Complex	Yes
AVBL	DA07	1	AChGABA	complex	Complex	Yes
AVBL	DVA	2	AChGABA	complex	Complex	Yes
AVBL	PVCR	2	AChGABA	complex	Complex	Yes
AVBL	PVNR	3	AChGABA	+	Complex	No
AVBL	PVPR	3	AChGABA	no pred	Complex	No
AVBL	SDQL	1	AChGABA	complex	Complex	Yes
AVBL	VA02	3	AChGABA	complex	Complex	Yes
AVBL	VA10	1	AChGABA	complex	Complex	Yes
AVBL	VB02	3	AChGABA	complex	Complex	Yes
AVBL	VC03	3	AChGABA	complex	Complex	Yes
AVBR	AIBR	1	AChGABA	-	Complex	No
AVBR	AS01	2	AChGABA	complex	Complex	Yes
AVBR	AS03	3	AChGABA	complex	Complex	Yes
AVBR	AS04	1	AChGABA	complex	Complex	Yes
AVBR	AS10	1	AChGABA	complex	Complex	Yes
AVBR	AVAL	10	AChGABA	complex	Complex	Yes
AVBR	AVAR	14	AChGABA	complex	Complex	Yes
AVBR	AVBL	2	AChGABA	complex	Complex	Yes
AVBR	AVDL	4	AChGABA	+	Complex	No
AVBR	AVER	2	AChGABA	-	Complex	No
AVBR	AVJL	2	AChGABA	no pred	Complex	No
AVBR	DA03	3	AChGABA	complex	Complex	Yes
AVBR	DA04	1	AChGABA	complex	Complex	Yes
AVBR	DA07	1	AChGABA	complex	Complex	Yes
AVBR	DB04	1	AChGABA	complex	Complex	Yes
AVBR	HSNR	1	AChGABA	complex	Complex	Yes
AVBR	VA03	3	AChGABA	complex	Complex	Yes
AVBR	VA04	2	AChGABA	complex	Complex	Yes
AVBR	VD03	2	AChGABA	+	Complex	No
AVDL	AS04	2	ACh	+	+	Yes
AVDL	AS10	1	ACh	+	+	Yes
AVDL	AS11	4	ACh	+	+	Yes
AVDL	AVAL	37	ACh	complex	+	No
AVDL	AVAR	37	ACh	complex	+	No
AVDL	AVDR	5	ACh	no pred	+	No
AVDL	AVEL	5	ACh	-	+	No
AVDL	AVJL	1	ACh	no pred	+	No
AVDL	DA01	4	ACh	+	+	Yes
AVDL	DA02	2	ACh	+	+	Yes
AVDL	DA03	9	ACh	+	+	Yes
AVDL	DA04	3	ACh	+	+	Yes
AVDL	DA05	1	ACh	+	+	Yes
AVDL	DA08	2	ACh	+	+	Yes
AVDL	DVC	2	ACh	+	+	Yes
AVDL	LUAL	2	ACh	no pred	+	No
AVDL	PVCL	1	ACh	+	+	Yes
AVDL	SABD	5	ACh	no pred	+	No
AVDL	SABVL	2	ACh	no pred	+	No
AVDL	SABVR	5	ACh	no pred	+	No
AVDL	VA03	3	ACh	+	+	Yes
AVDL	VA05	1	ACh	+	+	Yes
AVDL	VA10	2	ACh	+	+	Yes
AVDL	VA12	1	ACh	+	+	Yes
AVDR	ALA	1	ACh	+	+	Yes
AVDR	AS10	2	ACh	+	+	Yes
AVDR	AS11	3	ACh	+	+	Yes
AVDR	AVAL	41	ACh	complex	+	No
AVDR	AVAR	52	ACh	complex	+	No
AVDR	AVBL	1	ACh	+	+	Yes
AVDR	AVDL	3	ACh	no pred	+	No
AVDR	AVER	2	ACh	-	+	No
AVDR	AVJR	1	ACh	no pred	+	No
AVDR	DA01	5	ACh	+	+	Yes
AVDR	DA02	5	ACh	+	+	Yes
AVDR	DA03	3	ACh	+	+	Yes
AVDR	DA04	2	ACh	+	+	Yes
AVDR	DA05	3	ACh	+	+	Yes
AVDR	DA08	1	ACh	+	+	Yes
AVDR	DB01	1	ACh	+	+	Yes
AVDR	DB04	1	ACh	+	+	Yes
AVDR	DVC	4	ACh	+	+	Yes
AVDR	LUAL	3	ACh	no pred	+	No
AVDR	PQR	3	ACh	no pred	+	No
AVDR	PVCR	2	ACh	+	+	Yes
AVDR	SABD	1	ACh	no pred	+	No
AVDR	SABVL	5	ACh	no pred	+	No
AVDR	SABVR	1	ACh	no pred	+	No
AVDR	VA02	1	ACh	+	+	Yes
AVDR	VA03	2	ACh	+	+	Yes
AVDR	VA05	3	ACh	+	+	Yes
AVDR	VA11	1	ACh	+	+	Yes
AVEL	ALML	1	ACh	+	+	Yes
AVEL	AS01	3	ACh	+	+	Yes
AVEL	AVAL	17	ACh	complex	+	No
AVEL	AVAR	3	ACh	complex	+	No
AVEL	AVDL	5	ACh	no pred	+	No
AVEL	DA01	11	ACh	+	+	Yes
AVEL	DA02	5	ACh	+	+	Yes
AVEL	DA03	6	ACh	+	+	Yes
AVEL	DB03	1	ACh	+	+	Yes
AVEL	PVCL	1	ACh	+	+	Yes
AVEL	PVCR	2	ACh	+	+	Yes
AVEL	PVT	1	ACh	+	+	Yes
AVEL	RMGL	2	ACh	no pred	+	No
AVEL	SABD	18	ACh	no pred	+	No
AVEL	SABVL	16	ACh	no pred	+	No
AVEL	SABVR	12	ACh	no pred	+	No
AVEL	VA01	12	ACh	+	+	Yes
AVEL	VA03	1	ACh	+	+	Yes
AVEL	VD02	1	ACh	+	+	Yes
AVEL	VD03	1	ACh	+	+	Yes
AVER	AIZR	1	ACh	-	+	No
AVER	AS01	6	ACh	+	+	Yes
AVER	AS02	4	ACh	+	+	Yes
AVER	AS03	1	ACh	+	+	Yes
AVER	AVAL	14	ACh	complex	+	No
AVER	AVAR	33	ACh	complex	+	No
AVER	AVDL	4	ACh	no pred	+	No
AVER	AVDR	4	ACh	no pred	+	No
AVER	AVEL	3	ACh	-	+	No
AVER	CEPDL	1	ACh	no pred	+	No
AVER	DA01	11	ACh	+	+	Yes
AVER	DA02	7	ACh	+	+	Yes
AVER	DA03	3	ACh	+	+	Yes
AVER	DB03	1	ACh	+	+	Yes
AVER	OLLL	1	ACh	-	+	No
AVER	RIMR	1	ACh	complex	+	No
AVER	RMGR	1	ACh	no pred	+	No
AVER	SABD	1	ACh	no pred	+	No
AVER	SABVL	12	ACh	no pred	+	No
AVER	SABVR	11	ACh	no pred	+	No
AVER	URXR	1	ACh	-	+	No
AVER	VA01	5	ACh	+	+	Yes
AVER	VA02	4	ACh	+	+	Yes
AVER	VA03	1	ACh	+	+	Yes
AVER	VA04	2	ACh	+	+	Yes
AVFL	AIML	1	GABA	-	-	Yes
AVFL	AS10	1	GABA	-	-	Yes
AVFL	AVBL	4	GABA	-	-	Yes
AVFL	AVBR	1	GABA	-	-	Yes
AVFL	AVFR	12	GABA	-	-	Yes
AVFL	AVG	5	GABA	no pred	-	No
AVFL	AVHL	4	GABA	-	-	Yes
AVFL	AVHR	1	GABA	-	-	Yes
AVFL	AVJL	2	GABA	no pred	-	No
AVFL	AVL	5	GABA	no pred	-	No
AVFL	DVB	1	GABA	no pred	-	No
AVFL	HSNL	2	GABA	-	-	Yes
AVFL	HSNR	3	GABA	-	-	Yes
AVFL	PVNL	1	GABA	no pred	-	No
AVFL	PVQL	1	GABA	-	-	Yes
AVFL	RIFL	1	GABA	no pred	-	No
AVFL	RIFR	1	GABA	no pred	-	No
AVFL	SMBVL	1	GABA	no pred	-	No
AVFL	VB01	2	GABA	complex	-	No
AVFL	VB02	2	GABA	complex	-	No
AVFL	VC01	1	GABA	-	-	Yes
AVFR	AIAL	1	GABA	no pred	-	No
AVFR	AIML	1	GABA	-	-	Yes
AVFR	ASHR	1	GABA	-	-	Yes
AVFR	AVAL	1	GABA	-	-	Yes
AVFR	AVBL	6	GABA	-	-	Yes
AVFR	AVBR	6	GABA	-	-	Yes
AVFR	AVFL	7	GABA	-	-	Yes
AVFR	AVG	1	GABA	no pred	-	No
AVFR	AVHL	3	GABA	-	-	Yes
AVFR	AVHR	3	GABA	-	-	Yes
AVFR	AVJL	5	GABA	no pred	-	No
AVFR	HSNL	4	GABA	-	-	Yes
AVFR	HSNR	3	GABA	-	-	Yes
AVFR	PVCR	1	GABA	-	-	Yes
AVFR	PVDL	1	GABA	-	-	Yes
AVFR	PVPR	1	GABA	no pred	-	No
AVFR	PVQL	2	GABA	-	-	Yes
AVFR	RMDDL	1	GABA	no pred	-	No
AVFR	RMGL	1	GABA	no pred	-	No
AVFR	VA02	1	GABA	complex	-	No
AVG	AVAL	3	ACh	complex	+	No
AVG	AVAR	3	ACh	complex	+	No
AVG	AVBL	5	ACh	+	+	Yes
AVG	AVBR	3	ACh	+	+	Yes
AVG	AVDL	1	ACh	no pred	+	No
AVG	AVDR	3	ACh	no pred	+	No
AVG	AVER	1	ACh	-	+	No
AVG	AVFL	3	ACh	no pred	+	No
AVG	AVG	2	ACh	+	+	Yes
AVG	AVJL	7	ACh	no pred	+	No
AVG	AVJR	3	ACh	no pred	+	No
AVG	DA08	1	ACh	+	+	Yes
AVG	DVC	2	ACh	+	+	Yes
AVG	PHAL	3	ACh	-	+	No
AVG	PVCL	1	ACh	+	+	Yes
AVG	PVCR	2	ACh	+	+	Yes
AVG	PVNL	2	ACh	+	+	Yes
AVG	PVNR	4	ACh	+	+	Yes
AVG	PVQR	2	ACh	+	+	Yes
AVG	PVT	2	ACh	+	+	Yes
AVG	VA06	1	ACh	+	+	Yes
AVG	VA11	1	ACh	+	+	Yes
AVG	VC01	2	ACh	+	+	Yes
AVHL	ADFR	5		no pred	no pred	Yes
AVHL	ASHR	1		no pred	no pred	Yes
AVHL	AVAR	1		no pred	no pred	Yes
AVHL	AVBL	2		no pred	no pred	Yes
AVHL	AVBR	1		no pred	no pred	Yes
AVHL	AVDL	1		no pred	no pred	Yes
AVHL	AVFL	1		no pred	no pred	Yes
AVHL	AVFR	5		no pred	no pred	Yes
AVHL	AVHR	1		no pred	no pred	Yes
AVHL	AVJL	4		no pred	no pred	Yes
AVHL	AVJR	1		no pred	no pred	Yes
AVHL	AWBR	3		no pred	no pred	Yes
AVHL	BDUR	1		no pred	no pred	Yes
AVHL	DD01	1		no pred	no pred	Yes
AVHL	PVPR	2		no pred	no pred	Yes
AVHL	PVQR	3		no pred	no pred	Yes
AVHL	RIFR	1		no pred	no pred	Yes
AVHL	RIMR	1		no pred	no pred	Yes
AVHL	RIR	2		no pred	no pred	Yes
AVHL	SABD	1		no pred	no pred	Yes
AVHL	SMBDR	4		no pred	no pred	Yes
AVHL	SMBVR	4		no pred	no pred	Yes
AVHL	VD01	1		no pred	no pred	Yes
AVHR	ADLR	3		no pred	no pred	Yes
AVHR	AQR	1		no pred	no pred	Yes
AVHR	ASKR	1		no pred	no pred	Yes
AVHR	AVAL	1		no pred	no pred	Yes
AVHR	AVBL	3		no pred	no pred	Yes
AVHR	AVBR	1		no pred	no pred	Yes
AVHR	AVDR	1		no pred	no pred	Yes
AVHR	AVFL	2		no pred	no pred	Yes
AVHR	AVFR	2		no pred	no pred	Yes
AVHR	AVHL	1		no pred	no pred	Yes
AVHR	AVJR	5		no pred	no pred	Yes
AVHR	AWBL	1		no pred	no pred	Yes
AVHR	DVA	1		no pred	no pred	Yes
AVHR	PVPL	9		no pred	no pred	Yes
AVHR	RIGL	1		no pred	no pred	Yes
AVHR	RIR	8		no pred	no pred	Yes
AVHR	SMBDL	3		no pred	no pred	Yes
AVHR	SMBVL	1		no pred	no pred	Yes
AVJL	AINL	1	GABA	-	-	Yes
AVJL	ASHR	1	GABA	-	-	Yes
AVJL	AVAR	1	GABA	-	-	Yes
AVJL	AVBL	5	GABA	-	-	Yes
AVJL	AVBR	6	GABA	-	-	Yes
AVJL	AVDL	1	GABA	+	-	No
AVJL	AVEL	1	GABA	-	-	Yes
AVJL	AVHL	3	GABA	-	-	Yes
AVJL	AVJR	1	GABA	no pred	-	No
AVJL	PVCL	5	GABA	-	-	Yes
AVJL	PVCR	1	GABA	-	-	Yes
AVJL	PVNR	4	GABA	no pred	-	No
AVJL	RIFR	1	GABA	no pred	-	No
AVJL	RIS	1	GABA	-	-	Yes
AVJL	SABD	1	GABA	complex	-	No
AVJR	ALML	3	GABA	-	-	Yes
AVJR	AVAL	4	GABA	-	-	Yes
AVJR	AVAR	5	GABA	-	-	Yes
AVJR	AVBL	10	GABA	-	-	Yes
AVJR	AVBR	2	GABA	-	-	Yes
AVJR	AVDL	1	GABA	+	-	No
AVJR	AVDR	7	GABA	+	-	No
AVJR	AVER	3	GABA	-	-	Yes
AVJR	AVJL	1	GABA	no pred	-	No
AVJR	AVM	1	GABA	-	-	Yes
AVJR	FLPR	2	GABA	-	-	Yes
AVJR	PVCL	5	GABA	-	-	Yes
AVJR	PVCR	7	GABA	-	-	Yes
AVJR	RID	2	GABA	complex	-	No
AVJR	SABVL	3	GABA	-	-	Yes
AVKL	AVBL	2		no pred	no pred	Yes
AVKL	AVEL	4		no pred	no pred	Yes
AVKL	AVER	2		no pred	no pred	Yes
AVKL	AVM	2		no pred	no pred	Yes
AVKL	DVA	1		no pred	no pred	Yes
AVKL	RIML	3		no pred	no pred	Yes
AVKL	RIMR	2		no pred	no pred	Yes
AVKL	RIVL	5		no pred	no pred	Yes
AVKL	RMDL	1		no pred	no pred	Yes
AVKL	RMFL	2		no pred	no pred	Yes
AVKL	SAADL	1		no pred	no pred	Yes
AVKL	SAADR	3		no pred	no pred	Yes
AVKL	SAAVL	3		no pred	no pred	Yes
AVKL	SIAVR	2		no pred	no pred	Yes
AVKL	SIBVR	2		no pred	no pred	Yes
AVKR	AVKL	3		no pred	no pred	Yes
AVKR	BDUL	3		no pred	no pred	Yes
AVKR	PVPL	1		no pred	no pred	Yes
AVKR	PVQL	1		no pred	no pred	Yes
AVKR	RIGL	1		no pred	no pred	Yes
AVKR	RIML	5		no pred	no pred	Yes
AVKR	RIMR	3		no pred	no pred	Yes
AVKR	RMDL	1		no pred	no pred	Yes
AVKR	RMDR	2		no pred	no pred	Yes
AVKR	RMFL	2		no pred	no pred	Yes
AVKR	RMGL	2		no pred	no pred	Yes
AVKR	RMHR	1		no pred	no pred	Yes
AVKR	SAADL	2		no pred	no pred	Yes
AVKR	SIADL	3		no pred	no pred	Yes
AVKR	SMBDL	3		no pred	no pred	Yes
AVKR	SMDDR	3		no pred	no pred	Yes
AVKR	SMDVR	1		no pred	no pred	Yes
AVL	AVEL	3	GABA	-	-	Yes
AVL	AVKR	2	GABA	no pred	-	No
AVL	DD01	4	GABA	no pred	-	No
AVL	DD06	1	GABA	no pred	-	No
AVL	DVB	1	GABA	no pred	-	No
AVL	DVC	2	GABA	no pred	-	No
AVL	HSNR	2	GABA	-	-	Yes
AVL	PVPR	2	GABA	no pred	-	No
AVL	PVWL	1	GABA	-	-	Yes
AVL	RIMR	2	GABA	no pred	-	No
AVL	RIS	1	GABA	-	-	Yes
AVL	SABD	9	GABA	complex	-	No
AVL	SABVL	9	GABA	-	-	Yes
AVL	SABVR	6	GABA	-	-	Yes
AVL	VC01	2	GABA	-	-	Yes
AVL	VC02	2	GABA	-	-	Yes
AVL	VC06	1	GABA	-	-	Yes
AVL	VD12	3	GABA	no pred	-	No
AVM	ADER	4	Glu	no pred	+	No
AVM	AVBL	13	Glu	+	+	Yes
AVM	AVBR	9	Glu	+	+	Yes
AVM	AVDL	1	Glu	+	+	Yes
AVM	AVDR	1	Glu	+	+	Yes
AVM	AVHL	3	Glu	+	+	Yes
AVM	AVJR	1	Glu	+	+	Yes
AVM	AVKL	1	Glu	+	+	Yes
AVM	BDUL	3	Glu	+	+	Yes
AVM	BDUR	5	Glu	+	+	Yes
AVM	DA01	2	Glu	no pred	+	No
AVM	PVCL	10	Glu	+	+	Yes
AVM	PVCR	17	Glu	+	+	Yes
AVM	PVNL	4	Glu	+	+	Yes
AVM	PVNR	3	Glu	+	+	Yes
AVM	PVR	6	Glu	no pred	+	No
AVM	RID	2	Glu	no pred	+	No
AVM	SIBVL	4	Glu	+	+	Yes
AVM	VA02	1	Glu	no pred	+	No
AVM	VB03	1	Glu	+	+	Yes
AWAL	ADAL	2		no pred	no pred	Yes
AWAL	AFDL	7		no pred	no pred	Yes
AWAL	AIYL	3		no pred	no pred	Yes
AWAL	AIZL	23		no pred	no pred	Yes
AWAL	ASEL	7		no pred	no pred	Yes
AWAL	ASGL	1		no pred	no pred	Yes
AWAL	ASHL	2		no pred	no pred	Yes
AWAL	AWBL	9		no pred	no pred	Yes
AWAR	ADFR	9		no pred	no pred	Yes
AWAR	AFDR	23		no pred	no pred	Yes
AWAR	AIAR	3		no pred	no pred	Yes
AWAR	AIYR	8		no pred	no pred	Yes
AWAR	AIZR	25		no pred	no pred	Yes
AWAR	ASER	5		no pred	no pred	Yes
AWAR	ASGR	1		no pred	no pred	Yes
AWAR	ASIL	2		no pred	no pred	Yes
AWAR	AUAR	1		no pred	no pred	Yes
AWAR	AWBR	3		no pred	no pred	Yes
AWAR	RIFR	5		no pred	no pred	Yes
AWAR	RIGR	6		no pred	no pred	Yes
AWAR	RIR	2		no pred	no pred	Yes
AWBL	ADFL	25	ACh	no pred	+	No
AWBL	AIAL	4	ACh	no pred	+	No
AWBL	AIBR	1	ACh	-	+	No
AWBL	AIYL	1	ACh	+	+	Yes
AWBL	AIZL	15	ACh	-	+	No
AWBL	ASEL	1	ACh	no pred	+	No
AWBL	ASHL	2	ACh	no pred	+	No
AWBL	AVBL	2	ACh	+	+	Yes
AWBL	AVHR	2	ACh	no pred	+	No
AWBL	AWAL	2	ACh	no pred	+	No
AWBL	AWCL	1	ACh	no pred	+	No
AWBL	HSNL	1	ACh	+	+	Yes
AWBL	RIAL	10	ACh	-	+	No
AWBL	RIGL	2	ACh	complex	+	No
AWBL	SMBDL	2	ACh	-	+	No
AWBL	SMBVL	3	ACh	-	+	No
AWBR	ADFR	7	ACh	no pred	+	No
AWBR	AIMR	1	ACh	no pred	+	No
AWBR	AIYR	1	ACh	+	+	Yes
AWBR	AIZR	8	ACh	-	+	No
AWBR	ASER	1	ACh	no pred	+	No
AWBR	ASGR	1	ACh	no pred	+	No
AWBR	ASHR	2	ACh	no pred	+	No
AWBR	AVBR	2	ACh	+	+	Yes
AWBR	HSNL	2	ACh	+	+	Yes
AWBR	HSNR	2	ACh	+	+	Yes
AWBR	OLQVR	1	ACh	no pred	+	No
AWBR	RIAR	3	ACh	-	+	No
AWBR	RIFR	1	ACh	no pred	+	No
AWBR	RIR	7	ACh	no pred	+	No
AWBR	URYVR	1	ACh	no pred	+	No
AWCL	AFDL	2	Glu	no pred	+	No
AWCL	AIAL	2	Glu	complex	+	No
AWCL	AIAR	4	Glu	complex	+	No
AWCL	AIBL	12	Glu	+	+	Yes
AWCL	AIBR	2	Glu	+	+	Yes
AWCL	AIYL	22	Glu	-	+	No
AWCL	AIZL	1	Glu	no pred	+	No
AWCL	ASER	1	Glu	no pred	+	No
AWCL	ASGR	1	Glu	no pred	+	No
AWCL	ASIL	1	Glu	no pred	+	No
AWCL	AVAL	1	Glu	+	+	Yes
AWCL	AWCR	11	Glu	no pred	+	No
AWCL	RIAL	6	Glu	complex	+	No
AWCL	SMDVL	1	Glu	+	+	Yes
AWCR	ADFR	1	Glu	no pred	+	No
AWCR	AIAL	1	Glu	complex	+	No
AWCR	AIAR	8	Glu	complex	+	No
AWCR	AIBL	3	Glu	+	+	Yes
AWCR	AIBR	18	Glu	+	+	Yes
AWCR	AIYL	12	Glu	-	+	No
AWCR	AIYR	22	Glu	-	+	No
AWCR	ASEL	8	Glu	no pred	+	No
AWCR	ASER	5	Glu	no pred	+	No
AWCR	ASGR	3	Glu	no pred	+	No
AWCR	ASHR	1	Glu	no pred	+	No
AWCR	ASIL	2	Glu	no pred	+	No
AWCR	ASIR	2	Glu	no pred	+	No
AWCR	AWCL	17	Glu	no pred	+	No
AWCR	IL2L	2	Glu	no pred	+	No
AWCR	RIAL	3	Glu	complex	+	No
AWCR	RIVL	3	Glu	no pred	+	No
BAGL	ADFR	1	Glu	no pred	+	No
BAGL	AIBL	2	Glu	+	+	Yes
BAGL	AINL	1	Glu	no pred	+	No
BAGL	AIZR	2	Glu	no pred	+	No
BAGL	AUAR	2	Glu	+	+	Yes
BAGL	AVAR	3	Glu	+	+	Yes
BAGL	AVEL	2	Glu	+	+	Yes
BAGL	AVER	7	Glu	+	+	Yes
BAGL	BAGR	1	Glu	no pred	+	No
BAGL	CEPVR	2	Glu	no pred	+	No
BAGL	RIAR	18	Glu	complex	+	No
BAGL	RIBR	19	Glu	complex	+	No
BAGL	RID	3	Glu	no pred	+	No
BAGL	RIGL	3	Glu	+	+	Yes
BAGL	RIGR	7	Glu	+	+	Yes
BAGL	RIPR	1	Glu	no pred	+	No
BAGL	RIVR	2	Glu	no pred	+	No
BAGL	URAVR	1	Glu	+	+	Yes
BAGL	URXR	1	Glu	no pred	+	No
BAGR	AIYL	3	Glu	-	+	No
BAGR	AQR	3	Glu	no pred	+	No
BAGR	AVAL	4	Glu	+	+	Yes
BAGR	AVEL	8	Glu	+	+	Yes
BAGR	BAGL	3	Glu	no pred	+	No
BAGR	OLQVL	2	Glu	no pred	+	No
BAGR	RIAL	18	Glu	complex	+	No
BAGR	RIBL	22	Glu	complex	+	No
BAGR	RIBR	1	Glu	complex	+	No
BAGR	RIGL	10	Glu	+	+	Yes
BAGR	SMDVL	1	Glu	+	+	Yes
BDUL	ADAL	2		no pred	no pred	Yes
BDUL	ADEL	6		no pred	no pred	Yes
BDUL	ALML	1		no pred	no pred	Yes
BDUL	AVHL	2		no pred	no pred	Yes
BDUL	AVJR	2		no pred	no pred	Yes
BDUL	HSNL	3		no pred	no pred	Yes
BDUL	PVNL	2		no pred	no pred	Yes
BDUL	PVNR	4		no pred	no pred	Yes
BDUL	RIFL	2		no pred	no pred	Yes
BDUL	RMGL	3		no pred	no pred	Yes
BDUL	SAADL	3		no pred	no pred	Yes
BDUL	URADL	3		no pred	no pred	Yes
BDUR	ADER	4		no pred	no pred	Yes
BDUR	ALMR	4		no pred	no pred	Yes
BDUR	AVAL	7		no pred	no pred	Yes
BDUR	AVBR	1		no pred	no pred	Yes
BDUR	AVHL	2		no pred	no pred	Yes
BDUR	AVJL	5		no pred	no pred	Yes
BDUR	CEPVR	1		no pred	no pred	Yes
BDUR	HSNR	8		no pred	no pred	Yes
BDUR	PVCL	3		no pred	no pred	Yes
BDUR	PVNL	11		no pred	no pred	Yes
BDUR	PVNR	5		no pred	no pred	Yes
BDUR	SDQL	2		no pred	no pred	Yes
BDUR	URADR	3		no pred	no pred	Yes
CEPDL	AFDL	2		no pred	no pred	Yes
CEPDL	AINL	2		no pred	no pred	Yes
CEPDL	ALML	2		no pred	no pred	Yes
CEPDL	AVER	13		no pred	no pred	Yes
CEPDL	CEPDR	1		no pred	no pred	Yes
CEPDL	IL1DL	18		no pred	no pred	Yes
CEPDL	IL2DL	1		no pred	no pred	Yes
CEPDL	OLLL	8		no pred	no pred	Yes
CEPDL	OLQDL	27		no pred	no pred	Yes
CEPDL	RIBL	3		no pred	no pred	Yes
CEPDL	RICL	11		no pred	no pred	Yes
CEPDL	RICR	8		no pred	no pred	Yes
CEPDL	RIH	1		no pred	no pred	Yes
CEPDL	RIPL	8		no pred	no pred	Yes
CEPDL	RIS	3		no pred	no pred	Yes
CEPDL	RMDVL	13		no pred	no pred	Yes
CEPDL	RMGL	6		no pred	no pred	Yes
CEPDL	RMHL	1		no pred	no pred	Yes
CEPDL	RMHR	8		no pred	no pred	Yes
CEPDL	SIADR	4		no pred	no pred	Yes
CEPDL	SIBDL	2		no pred	no pred	Yes
CEPDL	SIBVR	2		no pred	no pred	Yes
CEPDL	SMBDR	5		no pred	no pred	Yes
CEPDL	URADL	8		no pred	no pred	Yes
CEPDL	URBL	11		no pred	no pred	Yes
CEPDL	URYDL	7		no pred	no pred	Yes
CEPDR	AVEL	9		no pred	no pred	Yes
CEPDR	BDUR	5		no pred	no pred	Yes
CEPDR	CEPDR	6		no pred	no pred	Yes
CEPDR	IL1DR	15		no pred	no pred	Yes
CEPDR	IL1R	1		no pred	no pred	Yes
CEPDR	OLLR	13		no pred	no pred	Yes
CEPDR	OLQDR	20		no pred	no pred	Yes
CEPDR	RICL	13		no pred	no pred	Yes
CEPDR	RICR	19		no pred	no pred	Yes
CEPDR	RIFR	2		no pred	no pred	Yes
CEPDR	RIH	4		no pred	no pred	Yes
CEPDR	RMDR	1		no pred	no pred	Yes
CEPDR	RMDVR	3		no pred	no pred	Yes
CEPDR	RMGR	1		no pred	no pred	Yes
CEPDR	RMHL	7		no pred	no pred	Yes
CEPDR	RMHR	1		no pred	no pred	Yes
CEPDR	SIBDR	1		no pred	no pred	Yes
CEPDR	SMBDL	1		no pred	no pred	Yes
CEPDR	URADR	3		no pred	no pred	Yes
CEPDR	URBR	14		no pred	no pred	Yes
CEPDR	URXR	2		no pred	no pred	Yes
CEPDR	URYDR	3		no pred	no pred	Yes
CEPVL	AVER	5		no pred	no pred	Yes
CEPVL	IL1VL	9		no pred	no pred	Yes
CEPVL	OLLL	4		no pred	no pred	Yes
CEPVL	OLQVL	19		no pred	no pred	Yes
CEPVL	PVR	3		no pred	no pred	Yes
CEPVL	RIAL	1		no pred	no pred	Yes
CEPVL	RIBL	3		no pred	no pred	Yes
CEPVL	RICL	20		no pred	no pred	Yes
CEPVL	RICR	17		no pred	no pred	Yes
CEPVL	RIPL	4		no pred	no pred	Yes
CEPVL	RMDDL	7		no pred	no pred	Yes
CEPVL	RMDVR	8		no pred	no pred	Yes
CEPVL	RMGL	2		no pred	no pred	Yes
CEPVL	RMHL	10		no pred	no pred	Yes
CEPVL	RMHR	5		no pred	no pred	Yes
CEPVL	SIAVL	6		no pred	no pred	Yes
CEPVL	SMBVL	1		no pred	no pred	Yes
CEPVL	SMDVR	1		no pred	no pred	Yes
CEPVL	URAVL	6		no pred	no pred	Yes
CEPVL	URXL	2		no pred	no pred	Yes
CEPVL	URYVL	5		no pred	no pred	Yes
CEPVR	ADLR	3		no pred	no pred	Yes
CEPVR	ASGR	2		no pred	no pred	Yes
CEPVR	AVEL	13		no pred	no pred	Yes
CEPVR	CEPDR	1		no pred	no pred	Yes
CEPVR	IL1VR	8		no pred	no pred	Yes
CEPVR	IL2VR	3		no pred	no pred	Yes
CEPVR	OLLR	14		no pred	no pred	Yes
CEPVR	OLQVR	11		no pred	no pred	Yes
CEPVR	RIAL	1		no pred	no pred	Yes
CEPVR	RIAR	1		no pred	no pred	Yes
CEPVR	RICL	13		no pred	no pred	Yes
CEPVR	RICR	12		no pred	no pred	Yes
CEPVR	RIPR	3		no pred	no pred	Yes
CEPVR	RIVL	2		no pred	no pred	Yes
CEPVR	RMDDR	4		no pred	no pred	Yes
CEPVR	RMHR	15		no pred	no pred	Yes
CEPVR	SIAVR	7		no pred	no pred	Yes
CEPVR	SMBVR	2		no pred	no pred	Yes
CEPVR	SMDDR	2		no pred	no pred	Yes
CEPVR	URAVR	3		no pred	no pred	Yes
CEPVR	URYVR	2		no pred	no pred	Yes
DA01	AS01	13	ACh	+	+	Yes
DA01	DB01	1	ACh	+	+	Yes
DA01	DD01	12	ACh	+	+	Yes
DA01	FLPR	2	ACh	+	+	Yes
DA01	VD02	4	ACh	+	+	Yes
DA02	AS02	1	ACh	+	+	Yes
DA02	DA03	1	ACh	+	+	Yes
DA02	DB01	1	ACh	+	+	Yes
DA02	DD01	7	ACh	+	+	Yes
DA02	VD02	17	ACh	+	+	Yes
DA02	VD03	11	ACh	+	+	Yes
DA03	AS04	2	ACh	+	+	Yes
DA03	DA04	2	ACh	+	+	Yes
DA03	DB03	2	ACh	+	+	Yes
DA03	DD02	3	ACh	+	+	Yes
DA03	VD03	43	ACh	+	+	Yes
DA03	VD04	13	ACh	+	+	Yes
DA04	DB02	2	ACh	+	+	Yes
DA04	DD02	4	ACh	+	+	Yes
DA04	VD04	11	ACh	+	+	Yes
DA04	VD05	21	ACh	+	+	Yes
DA05	DA04	1	ACh	+	+	Yes
DA05	DB04	1	ACh	+	+	Yes
DA05	DD03	12	ACh	+	+	Yes
DA05	VD05	1	ACh	+	+	Yes
DA05	VD06	22	ACh	+	+	Yes
DA06	DA05	1	ACh	+	+	Yes
DA06	DB05	1	ACh	+	+	Yes
DA06	DD03	7	ACh	+	+	Yes
DA06	VD04	3	ACh	+	+	Yes
DA06	VD05	3	ACh	+	+	Yes
DA06	VD06	13	ACh	+	+	Yes
DA06	VD07	13	ACh	+	+	Yes
DA07	DA06	1	ACh	+	+	Yes
DA07	DB06	1	ACh	+	+	Yes
DA07	DD04	3	ACh	+	+	Yes
DA07	VD07	10	ACh	+	+	Yes
DA07	VD08	12	ACh	+	+	Yes
DA07	VD09	10	ACh	+	+	Yes
DA08	DA07	1	ACh	+	+	Yes
DA08	DB07	1	ACh	+	+	Yes
DA08	DD04	4	ACh	+	+	Yes
DA08	DD05	4	ACh	+	+	Yes
DA08	VD08	5	ACh	+	+	Yes
DA08	VD09	5	ACh	+	+	Yes
DA08	VD10	7	ACh	+	+	Yes
DA08	VD11	5	ACh	+	+	Yes
DA08	VD12	5	ACh	+	+	Yes
DA08	VD13	5	ACh	+	+	Yes
DA09	AS11	1	ACh	+	+	Yes
DA09	DA08	1	ACh	+	+	Yes
DA09	DB07	1	ACh	+	+	Yes
DA09	DD06	4	ACh	+	+	Yes
DA09	DVA	1	ACh	+	+	Yes
DA09	VA12	1	ACh	+	+	Yes
DA09	VD09	5	ACh	+	+	Yes
DA09	VD10	5	ACh	+	+	Yes
DA09	VD11	11	ACh	+	+	Yes
DA09	VD12	11	ACh	+	+	Yes
DA09	VD13	1	ACh	+	+	Yes
DB01	AS01	28	ACh	+	+	Yes
DB01	AS02	4	ACh	+	+	Yes
DB01	DA01	16	ACh	+	+	Yes
DB01	DA02	2	ACh	+	+	Yes
DB01	DD01	31	ACh	+	+	Yes
DB01	FLPR	1	ACh	+	+	Yes
DB01	RID	1	ACh	+	+	Yes
DB01	VD02	24	ACh	+	+	Yes
DB01	VD03	2	ACh	+	+	Yes
DB02	AS03	3	ACh	+	+	Yes
DB02	AS04	2	ACh	+	+	Yes
DB02	DA02	3	ACh	+	+	Yes
DB02	DA03	12	ACh	+	+	Yes
DB02	DA04	1	ACh	+	+	Yes
DB02	DD01	3	ACh	+	+	Yes
DB02	DD02	16	ACh	+	+	Yes
DB02	VD03	33	ACh	+	+	Yes
DB02	VD04	15	ACh	+	+	Yes
DB03	AS04	2	ACh	+	+	Yes
DB03	AS05	1	ACh	+	+	Yes
DB03	DA04	4	ACh	+	+	Yes
DB03	DA05	1	ACh	+	+	Yes
DB03	DD02	3	ACh	+	+	Yes
DB03	DD03	14	ACh	+	+	Yes
DB03	DD05	14	ACh	+	+	Yes
DB03	VD04	9	ACh	+	+	Yes
DB03	VD05	24	ACh	+	+	Yes
DB03	VD06	4	ACh	+	+	Yes
DB04	AS06	2	ACh	+	+	Yes
DB04	DA05	3	ACh	+	+	Yes
DB04	DD03	9	ACh	+	+	Yes
DB04	DD04	2	ACh	+	+	Yes
DB04	DD05	9	ACh	+	+	Yes
DB04	DD06	2	ACh	+	+	Yes
DB04	VD06	14	ACh	+	+	Yes
DB05	AS07	3	ACh	+	+	Yes
DB05	AS08	2	ACh	+	+	Yes
DB05	DA06	3	ACh	+	+	Yes
DB05	DA07	12	ACh	+	+	Yes
DB05	DA08	1	ACh	+	+	Yes
DB05	VD04	3	ACh	+	+	Yes
DB05	VD05	3	ACh	+	+	Yes
DB05	VD06	13	ACh	+	+	Yes
DB05	VD07	13	ACh	+	+	Yes
DB06	AS08	2	ACh	+	+	Yes
DB06	AS09	1	ACh	+	+	Yes
DB06	DA08	4	ACh	+	+	Yes
DB06	DA09	1	ACh	+	+	Yes
DB06	VD07	10	ACh	+	+	Yes
DB06	VD08	12	ACh	+	+	Yes
DB06	VD09	10	ACh	+	+	Yes
DB07	AS10	2	ACh	+	+	Yes
DB07	AS11	2	ACh	+	+	Yes
DB07	DA09	3	ACh	+	+	Yes
DB07	VD08	5	ACh	+	+	Yes
DB07	VD09	5	ACh	+	+	Yes
DB07	VD10	7	ACh	+	+	Yes
DB07	VD11	5	ACh	+	+	Yes
DB07	VD12	5	ACh	+	+	Yes
DB07	VD13	5	ACh	+	+	Yes
DD01	DA02	3	GABA	complex	-	No
DD01	VB02	1	GABA	complex	-	No
DD01	VD02	1	GABA	no pred	-	No
DD02	DA03	2	GABA	complex	-	No
DD02	VD03	1	GABA	no pred	-	No
DD02	VD04	1	GABA	no pred	-	No
DD03	DA05	1	GABA	complex	-	No
DVA	AIZL	5	ACh	-	+	No
DVA	AIZR	3	ACh	-	+	No
DVA	AQR	6	ACh	no pred	+	No
DVA	AUAL	4	ACh	no pred	+	No
DVA	AUAR	8	ACh	no pred	+	No
DVA	AVAL	6	ACh	complex	+	No
DVA	AVAR	2	ACh	complex	+	No
DVA	AVBL	1	ACh	+	+	Yes
DVA	AVBR	1	ACh	+	+	Yes
DVA	AVDR	2	ACh	no pred	+	No
DVA	AVEL	19	ACh	-	+	No
DVA	AVER	17	ACh	-	+	No
DVA	DA02	1	ACh	+	+	Yes
DVA	DB02	2	ACh	+	+	Yes
DVA	DB03	3	ACh	+	+	Yes
DVA	DB04	1	ACh	+	+	Yes
DVA	DB07	1	ACh	+	+	Yes
DVA	PDER	1	ACh	-	+	No
DVA	PVCL	4	ACh	+	+	Yes
DVA	PVCR	1	ACh	+	+	Yes
DVA	PVPR	3	ACh	no pred	+	No
DVA	PVR	2	ACh	no pred	+	No
DVA	RIAL	3	ACh	-	+	No
DVA	RIAR	4	ACh	-	+	No
DVA	RIMR	5	ACh	complex	+	No
DVA	RIR	4	ACh	no pred	+	No
DVA	SAADR	5	ACh	complex	+	No
DVA	SAAVL	3	ACh	complex	+	No
DVA	SAAVR	1	ACh	complex	+	No
DVA	SABD	2	ACh	no pred	+	No
DVA	SMBDL	6	ACh	-	+	No
DVA	SMBDR	6	ACh	-	+	No
DVA	SMBVL	5	ACh	-	+	No
DVA	SMBVR	6	ACh	-	+	No
DVA	SMDVL	1	ACh	complex	+	No
DVA	URXL	1	ACh	-	+	No
DVA	URYDL	3	ACh	no pred	+	No
DVA	VA02	2	ACh	+	+	Yes
DVA	VA06	1	ACh	+	+	Yes
DVA	VA08	1	ACh	+	+	Yes
DVA	VA12	1	ACh	+	+	Yes
DVA	VB01	1	ACh	+	+	Yes
DVA	VB11	2	ACh	+	+	Yes
DVB	AVL	21	GABA	no pred	-	No
DVB	DA08	10	GABA	complex	-	No
DVB	DD06	10	GABA	no pred	-	No
DVB	DVC	5	GABA	no pred	-	No
DVB	PDA	2	GABA	+	-	No
DVB	PHCL	2	GABA	no pred	-	No
DVB	PVPL	10	GABA	no pred	-	No
DVB	VD13	1	GABA	no pred	-	No
DVC	AIBL	3	Glu	+	+	Yes
DVC	AIBR	3	Glu	+	+	Yes
DVC	AVAL	14	Glu	+	+	Yes
DVC	AVAR	16	Glu	+	+	Yes
DVC	AVBL	1	Glu	+	+	Yes
DVC	AVKL	2	Glu	+	+	Yes
DVC	PVDR	1	Glu	complex	+	No
DVC	PVPL	4	Glu	no pred	+	No
DVC	PVT	1	Glu	no pred	+	No
DVC	RIBL	2	Glu	complex	+	No
DVC	RIBR	6	Glu	complex	+	No
DVC	RIGL	16	Glu	+	+	Yes
DVC	RIGR	13	Glu	+	+	Yes
DVC	RIVR	2	Glu	no pred	+	No
DVC	RMFL	14	Glu	+	+	Yes
DVC	RMFR	9	Glu	+	+	Yes
DVC	URAVL	1	Glu	+	+	Yes
DVC	VD09	2	Glu	no pred	+	No
FLPL	ADEL	22	Glu	no pred	+	No
FLPL	ADER	3	Glu	no pred	+	No
FLPL	AIBL	3	Glu	+	+	Yes
FLPL	AIBR	3	Glu	+	+	Yes
FLPL	AVAL	33	Glu	+	+	Yes
FLPL	AVAR	48	Glu	+	+	Yes
FLPL	AVBL	22	Glu	+	+	Yes
FLPL	AVBR	22	Glu	+	+	Yes
FLPL	AVDL	30	Glu	+	+	Yes
FLPL	AVDR	34	Glu	+	+	Yes
FLPL	DD01	6	Glu	no pred	+	No
FLPL	DVA	1	Glu	+	+	Yes
FLPL	FLPR	2	Glu	+	+	Yes
FLPL	PVCR	6	Glu	+	+	Yes
FLPL	RIS	1	Glu	complex	+	No
FLPL	VA01	5	Glu	no pred	+	No
FLPR	ADAL	1	Glu	no pred	+	No
FLPR	ADAR	1	Glu	no pred	+	No
FLPR	ADER	6	Glu	no pred	+	No
FLPR	AVAL	23	Glu	+	+	Yes
FLPR	AVAR	10	Glu	+	+	Yes
FLPR	AVBL	30	Glu	+	+	Yes
FLPR	AVBR	11	Glu	+	+	Yes
FLPR	AVDL	25	Glu	+	+	Yes
FLPR	AVDR	8	Glu	+	+	Yes
FLPR	AVEL	21	Glu	+	+	Yes
FLPR	AVER	7	Glu	+	+	Yes
FLPR	AVJL	2	Glu	+	+	Yes
FLPR	AVJR	2	Glu	+	+	Yes
FLPR	DVA	6	Glu	+	+	Yes
FLPR	FLPL	14	Glu	+	+	Yes
FLPR	PVCL	2	Glu	+	+	Yes
FLPR	VB01	1	Glu	+	+	Yes
HSNL	ADLL	1	ACh	no pred	+	No
HSNL	ADLR	1	ACh	no pred	+	No
HSNL	AIAL	8	ACh	no pred	+	No
HSNL	AIMR	2	ACh	no pred	+	No
HSNL	AIZL	6	ACh	-	+	No
HSNL	AIZR	3	ACh	-	+	No
HSNL	ASHL	3	ACh	no pred	+	No
HSNL	ASHR	1	ACh	no pred	+	No
HSNL	ASJR	2	ACh	no pred	+	No
HSNL	ASKL	3	ACh	no pred	+	No
HSNL	ASKR	2	ACh	no pred	+	No
HSNL	AVFL	11	ACh	no pred	+	No
HSNL	AVFR	4	ACh	no pred	+	No
HSNL	AVJL	3	ACh	no pred	+	No
HSNL	AWAR	3	ACh	no pred	+	No
HSNL	AWBL	5	ACh	no pred	+	No
HSNL	AWBR	3	ACh	no pred	+	No
HSNL	HSNL	1	ACh	+	+	Yes
HSNL	HSNR	5	ACh	+	+	Yes
HSNL	PVQL	1	ACh	+	+	Yes
HSNL	RIFL	9	ACh	no pred	+	No
HSNL	RIML	4	ACh	complex	+	No
HSNL	RIR	3	ACh	no pred	+	No
HSNL	RMGR	1	ACh	no pred	+	No
HSNL	VC05	9	ACh	+	+	Yes
HSNR	AIAL	3	ACh	no pred	+	No
HSNR	AIBL	2	ACh	-	+	No
HSNR	AIZL	3	ACh	-	+	No
HSNR	AIZR	1	ACh	-	+	No
HSNR	AS05	2	ACh	+	+	Yes
HSNR	ASHL	4	ACh	no pred	+	No
HSNR	AVBR	1	ACh	+	+	Yes
HSNR	AVDR	1	ACh	no pred	+	No
HSNR	AVER	1	ACh	-	+	No
HSNR	AVFL	4	ACh	no pred	+	No
HSNR	AVFR	2	ACh	no pred	+	No
HSNR	AVHL	2	ACh	no pred	+	No
HSNR	AVHR	2	ACh	no pred	+	No
HSNR	AVJL	3	ACh	no pred	+	No
HSNR	AWBL	2	ACh	no pred	+	No
HSNR	BDUR	2	ACh	no pred	+	No
HSNR	DA05	2	ACh	+	+	Yes
HSNR	DA06	1	ACh	+	+	Yes
HSNR	HSNL	1	ACh	+	+	Yes
HSNR	PVNR	2	ACh	+	+	Yes
HSNR	PVPR	1	ACh	no pred	+	No
HSNR	PVQR	1	ACh	+	+	Yes
HSNR	PVT	1	ACh	+	+	Yes
HSNR	RIFR	6	ACh	no pred	+	No
HSNR	RIML	1	ACh	complex	+	No
HSNR	RIMR	1	ACh	complex	+	No
HSNR	RMDDR	1	ACh	-	+	No
HSNR	RMGR	1	ACh	no pred	+	No
HSNR	SABD	1	ACh	no pred	+	No
HSNR	SABVR	1	ACh	no pred	+	No
HSNR	VA06	2	ACh	+	+	Yes
HSNR	VC02	6	ACh	+	+	Yes
HSNR	VC03	1	ACh	+	+	Yes
HSNR	VC04	1	ACh	+	+	Yes
HSNR	VC05	2	ACh	+	+	Yes
I1L	I2L	10	ACh	no pred	+	No
I1L	I3	3	ACh	no pred	+	No
I1L	I5	2	ACh	+	+	Yes
I1L	I6	1	ACh	no pred	+	No
I1L	M2L	3	ACh	no pred	+	No
I1L	M3L	8	ACh	no pred	+	No
I1L	M3R	2	ACh	no pred	+	No
I1L	MCL	2	ACh	no pred	+	No
I1L	MCR	2	ACh	no pred	+	No
I1L	MI	2	ACh	no pred	+	No
I1L	NSML	3	ACh	no pred	+	No
I1R	I2R	6	ACh	no pred	+	No
I1R	I3	1	ACh	no pred	+	No
I1R	I5	2	ACh	+	+	Yes
I1R	M1	1	ACh	no pred	+	No
I1R	M2L	1	ACh	no pred	+	No
I1R	M2R	3	ACh	no pred	+	No
I1R	M3L	1	ACh	no pred	+	No
I1R	M3R	6	ACh	no pred	+	No
I1R	MCL	3	ACh	no pred	+	No
I1R	MCR	4	ACh	no pred	+	No
I1R	MI	1	ACh	no pred	+	No
I1R	NSML	1	ACh	no pred	+	No
I1R	NSMR	2	ACh	no pred	+	No
I2L	I1L	2	Glu	complex	+	No
I2L	I2R	3	Glu	+	+	Yes
I2L	I4	13	Glu	no pred	+	No
I2L	I5	2	Glu	no pred	+	No
I2L	M1	1	Glu	+	+	Yes
I2L	NSML	14	Glu	+	+	Yes
I2L	NSMR	24	Glu	+	+	Yes
I2R	I1R	1	Glu	complex	+	No
I2R	I2L	3	Glu	+	+	Yes
I2R	I4	20	Glu	no pred	+	No
I2R	I5	2	Glu	no pred	+	No
I2R	M1	3	Glu	+	+	Yes
I2R	M2R	2	Glu	-	+	No
I2R	M3R	2	Glu	+	+	Yes
I2R	M4	3	Glu	+	+	Yes
I2R	MCL	1	Glu	+	+	Yes
I2R	NSML	34	Glu	+	+	Yes
I2R	NSMR	7	Glu	+	+	Yes
I3	I1L	1	ACh	no pred	+	No
I3	I5	2	ACh	+	+	Yes
I3	I6	1	ACh	no pred	+	No
I3	M1	2	ACh	no pred	+	No
I3	M2L	2	ACh	no pred	+	No
I3	M3L	2	ACh	no pred	+	No
I3	M3R	2	ACh	no pred	+	No
I3	M4	2	ACh	no pred	+	No
I3	MCL	1	ACh	no pred	+	No
I3	MCR	2	ACh	no pred	+	No
I3	MI	1	ACh	no pred	+	No
I3	NSMR	2	ACh	no pred	+	No
I4	I2R	7		no pred	no pred	Yes
I4	I5	2		no pred	no pred	Yes
I4	M2L	5		no pred	no pred	Yes
I4	M3L	6		no pred	no pred	Yes
I4	M3R	22		no pred	no pred	Yes
I4	MI	1		no pred	no pred	Yes
I4	NSML	8		no pred	no pred	Yes
I4	NSMR	15		no pred	no pred	Yes
I5	I1L	2	Glu	complex	+	No
I5	I2L	3	Glu	+	+	Yes
I5	I2R	1	Glu	+	+	Yes
I5	I3	1	Glu	+	+	Yes
I5	I4	7	Glu	no pred	+	No
I5	M1	3	Glu	+	+	Yes
I5	M2L	4	Glu	-	+	No
I5	M3L	4	Glu	+	+	Yes
I5	M3R	2	Glu	+	+	Yes
I5	M4	19	Glu	+	+	Yes
I5	MI	4	Glu	+	+	Yes
I5	NSML	1	Glu	+	+	Yes
I5	NSMR	5	Glu	+	+	Yes
I6	I1R	1		no pred	no pred	Yes
I6	I2L	1		no pred	no pred	Yes
I6	I2R	4		no pred	no pred	Yes
I6	I3	12		no pred	no pred	Yes
I6	M3L	10		no pred	no pred	Yes
I6	M4	15		no pred	no pred	Yes
I6	NSML	24		no pred	no pred	Yes
I6	NSMR	23		no pred	no pred	Yes
IL1DL	IL2DL	1	Glu	no pred	+	No
IL1DL	RIPL	11	Glu	no pred	+	No
IL1DL	RMDDR	3	Glu	+	+	Yes
IL1DL	RMDVL	3	Glu	+	+	Yes
IL1DL	RMEL	1	Glu	+	+	Yes
IL1DL	SIBDL	3	Glu	+	+	Yes
IL1DL	URADL	10	Glu	+	+	Yes
IL1DR	IL1DR	1	Glu	no pred	+	No
IL1DR	IL1R	2	Glu	no pred	+	No
IL1DR	IL2DR	5	Glu	no pred	+	No
IL1DR	OLLR	1	Glu	no pred	+	No
IL1DR	PVR	5	Glu	no pred	+	No
IL1DR	RIPR	28	Glu	no pred	+	No
IL1DR	RMDDL	11	Glu	+	+	Yes
IL1DR	RMDVR	32	Glu	+	+	Yes
IL1DR	URADR	8	Glu	+	+	Yes
IL1DR	URYDR	2	Glu	+	+	Yes
IL1L	AVER	5	Glu	+	+	Yes
IL1L	IL2L	1	Glu	no pred	+	No
IL1L	OLLL	1	Glu	no pred	+	No
IL1L	RMDDL	20	Glu	+	+	Yes
IL1L	RMDL	3	Glu	+	+	Yes
IL1L	RMDR	9	Glu	+	+	Yes
IL1L	RMDVL	22	Glu	+	+	Yes
IL1L	RMDVR	5	Glu	+	+	Yes
IL1L	RMER	4	Glu	+	+	Yes
IL1L	RMGL	1	Glu	complex	+	No
IL1L	URAVL	4	Glu	+	+	Yes
IL1L	URBL	1	Glu	+	+	Yes
IL1R	AVEL	2	Glu	+	+	Yes
IL1R	AVER	5	Glu	+	+	Yes
IL1R	OLLR	1	Glu	no pred	+	No
IL1R	RMDDL	8	Glu	+	+	Yes
IL1R	RMDDR	12	Glu	+	+	Yes
IL1R	RMDL	11	Glu	+	+	Yes
IL1R	RMDR	4	Glu	+	+	Yes
IL1R	RMDVL	8	Glu	+	+	Yes
IL1R	RMDVR	17	Glu	+	+	Yes
IL1R	RMEL	5	Glu	+	+	Yes
IL1R	RMHL	3	Glu	+	+	Yes
IL1R	URXR	1	Glu	no pred	+	No
IL1VL	AVL	1	Glu	-	+	No
IL1VL	IL1L	3	Glu	no pred	+	No
IL1VL	IL1VL	5	Glu	no pred	+	No
IL1VL	OLQVL	2	Glu	no pred	+	No
IL1VL	RIPL	13	Glu	no pred	+	No
IL1VL	RMDDL	30	Glu	+	+	Yes
IL1VL	RMDVR	3	Glu	+	+	Yes
IL1VL	RMHL	1	Glu	+	+	Yes
IL1VL	URAVL	4	Glu	+	+	Yes
IL1VL	URYVL	4	Glu	+	+	Yes
IL1VR	IL1R	4	Glu	no pred	+	No
IL1VR	IL2VR	2	Glu	no pred	+	No
IL1VR	OLLR	1	Glu	no pred	+	No
IL1VR	OLQVR	5	Glu	no pred	+	No
IL1VR	RIPR	16	Glu	no pred	+	No
IL1VR	RMDDR	40	Glu	+	+	Yes
IL1VR	RMDVL	5	Glu	+	+	Yes
IL1VR	URAVR	4	Glu	+	+	Yes
IL2DL	AUAL	2	ACh	no pred	+	No
IL2DL	AVBR	2	ACh	+	+	Yes
IL2DL	IL1DL	17	ACh	+	+	Yes
IL2DL	IL2DL	2	ACh	no pred	+	No
IL2DL	OLQDL	2	ACh	no pred	+	No
IL2DL	RIBL	1	ACh	+	+	Yes
IL2DL	RIH	2	ACh	-	+	No
IL2DL	RIPL	28	ACh	no pred	+	No
IL2DL	RMED	2	ACh	+	+	Yes
IL2DL	RMEL	11	ACh	+	+	Yes
IL2DL	RMER	8	ACh	+	+	Yes
IL2DL	RMEV	1	ACh	+	+	Yes
IL2DL	RMHL	1	ACh	no pred	+	No
IL2DL	URADL	8	ACh	no pred	+	No
IL2DR	CEPDR	2	ACh	no pred	+	No
IL2DR	IL1DR	28	ACh	+	+	Yes
IL2DR	OLQDR	2	ACh	no pred	+	No
IL2DR	RICL	1	ACh	no pred	+	No
IL2DR	RICR	2	ACh	no pred	+	No
IL2DR	RIPL	1	ACh	no pred	+	No
IL2DR	RIPR	43	ACh	no pred	+	No
IL2DR	RMED	3	ACh	+	+	Yes
IL2DR	RMEL	12	ACh	+	+	Yes
IL2DR	RMER	11	ACh	+	+	Yes
IL2DR	RMEV	5	ACh	+	+	Yes
IL2DR	URADR	5	ACh	no pred	+	No
IL2L	ADEL	6	ACh	+	+	Yes
IL2L	AVEL	2	ACh	-	+	No
IL2L	IL1L	6	ACh	+	+	Yes
IL2L	OLQDL	20	ACh	no pred	+	No
IL2L	OLQVL	19	ACh	no pred	+	No
IL2L	RICL	1	ACh	no pred	+	No
IL2L	RIH	25	ACh	-	+	No
IL2L	RMDL	5	ACh	-	+	No
IL2L	RMDR	3	ACh	-	+	No
IL2L	RMER	10	ACh	+	+	Yes
IL2L	RMEV	5	ACh	+	+	Yes
IL2L	URAVL	2	ACh	no pred	+	No
IL2L	URXL	3	ACh	-	+	No
IL2R	ADER	5	ACh	+	+	Yes
IL2R	AVER	2	ACh	-	+	No
IL2R	IL1R	2	ACh	+	+	Yes
IL2R	OLLR	5	ACh	-	+	No
IL2R	OLQDR	10	ACh	no pred	+	No
IL2R	OLQVR	26	ACh	no pred	+	No
IL2R	RIH	19	ACh	-	+	No
IL2R	RMDL	3	ACh	-	+	No
IL2R	RMEL	5	ACh	+	+	Yes
IL2R	RMEV	2	ACh	+	+	Yes
IL2R	RMGR	1	ACh	no pred	+	No
IL2R	URADR	2	ACh	no pred	+	No
IL2R	URAVR	1	ACh	no pred	+	No
IL2R	URBR	3	ACh	+	+	Yes
IL2R	URXR	1	ACh	-	+	No
IL2VL	BAGR	1	ACh	no pred	+	No
IL2VL	DVC	1	ACh	+	+	Yes
IL2VL	IL1VL	27	ACh	+	+	Yes
IL2VL	IL2L	1	ACh	no pred	+	No
IL2VL	OLQVL	6	ACh	no pred	+	No
IL2VL	RIAL	4	ACh	-	+	No
IL2VL	RIH	5	ACh	-	+	No
IL2VL	RIPL	36	ACh	no pred	+	No
IL2VL	RMEL	7	ACh	+	+	Yes
IL2VL	RMER	6	ACh	+	+	Yes
IL2VL	RMEV	2	ACh	+	+	Yes
IL2VL	URAVL	7	ACh	no pred	+	No
IL2VR	ADLR	1	ACh	no pred	+	No
IL2VR	AVAL	1	ACh	complex	+	No
IL2VR	IL1VR	29	ACh	+	+	Yes
IL2VR	OLQVR	9	ACh	no pred	+	No
IL2VR	RIAR	2	ACh	-	+	No
IL2VR	RIH	5	ACh	-	+	No
IL2VR	RIPR	43	ACh	no pred	+	No
IL2VR	RMED	2	ACh	+	+	Yes
IL2VR	RMEL	8	ACh	+	+	Yes
IL2VR	RMER	17	ACh	+	+	Yes
IL2VR	RMEV	15	ACh	+	+	Yes
IL2VR	SIADR	1	ACh	complex	+	No
IL2VR	URAVR	16	ACh	no pred	+	No
IL2VR	URXR	1	ACh	-	+	No
LUAL	AVAL	27	Glu	+	+	Yes
LUAL	AVAR	23	Glu	+	+	Yes
LUAL	AVDL	27	Glu	+	+	Yes
LUAL	AVDR	6	Glu	+	+	Yes
LUAL	AVJL	4	Glu	+	+	Yes
LUAL	AVJR	1	Glu	+	+	Yes
LUAL	PHBL	2	Glu	no pred	+	No
LUAL	PVNL	1	Glu	+	+	Yes
LUAL	PVWL	1	Glu	no pred	+	No
LUAR	AVAL	13	Glu	+	+	Yes
LUAR	AVAR	31	Glu	+	+	Yes
LUAR	AVDL	5	Glu	+	+	Yes
LUAR	AVDR	14	Glu	+	+	Yes
LUAR	AVJR	4	Glu	+	+	Yes
LUAR	PDB	2	Glu	no pred	+	No
LUAR	PQR	7	Glu	no pred	+	No
LUAR	PVCR	9	Glu	+	+	Yes
LUAR	PVNL	1	Glu	+	+	Yes
LUAR	PVR	2	Glu	no pred	+	No
LUAR	PVWL	3	Glu	no pred	+	No
LUAR	PVWR	2	Glu	no pred	+	No
M1	I2L	3	ACh	no pred	+	No
M1	I2R	2	ACh	no pred	+	No
M1	I3	8	ACh	no pred	+	No
M1	I4	1	ACh	no pred	+	No
M1	I5	2	ACh	+	+	Yes
M1	MI	6	ACh	no pred	+	No
M1	NSML	2	ACh	no pred	+	No
M2L	I3	2	ACh	no pred	+	No
M2L	I4	8	ACh	no pred	+	No
M2L	I5	2	ACh	+	+	Yes
M2L	M3L	3	ACh	no pred	+	No
M2L	M3R	1	ACh	no pred	+	No
M2R	I4	1	ACh	no pred	+	No
M2R	I5	3	ACh	+	+	Yes
M2R	M3L	2	ACh	no pred	+	No
M2R	M3R	1	ACh	no pred	+	No
M2R	NSMR	1	ACh	no pred	+	No
M3L	NSML	1	Glu	+	+	Yes
M3R	M4	2	Glu	+	+	Yes
M4	I4	5	ACh	no pred	+	No
M4	I5	1	ACh	+	+	Yes
M4	M2L	1	ACh	no pred	+	No
M4	M3L	1	ACh	no pred	+	No
M4	M4	15	ACh	no pred	+	No
M4	MCL	1	ACh	no pred	+	No
MI	I1L	1	Glu	complex	+	No
MI	I3	2	Glu	+	+	Yes
MI	I4	1	Glu	no pred	+	No
MI	M1	7	Glu	+	+	Yes
MI	M2L	3	Glu	-	+	No
MI	M2R	2	Glu	-	+	No
MI	M3L	2	Glu	+	+	Yes
MI	MCL	3	Glu	+	+	Yes
MI	NSML	1	Glu	+	+	Yes
MI	NSMR	2	Glu	+	+	Yes
NSML	I4	1		no pred	no pred	Yes
NSML	M3L	21		no pred	no pred	Yes
NSML	M3R	1		no pred	no pred	Yes
NSML	M4	13		no pred	no pred	Yes
NSML	NSMR	7		no pred	no pred	Yes
NSMR	I2L	1		no pred	no pred	Yes
NSMR	I2R	1		no pred	no pred	Yes
NSMR	I4	3		no pred	no pred	Yes
NSMR	I6	4		no pred	no pred	Yes
NSMR	M3R	24		no pred	no pred	Yes
OLLL	AVER	53	Glu	+	+	Yes
OLLL	CEPDL	5	Glu	no pred	+	No
OLLL	CEPVL	14	Glu	no pred	+	No
OLLL	IL1VL	3	Glu	no pred	+	No
OLLL	OLLL	4	Glu	no pred	+	No
OLLL	RIBL	24	Glu	complex	+	No
OLLL	RMDDL	22	Glu	+	+	Yes
OLLL	RMDL	6	Glu	+	+	Yes
OLLL	RMDVL	3	Glu	+	+	Yes
OLLL	RMEL	5	Glu	+	+	Yes
OLLL	SMDDL	8	Glu	+	+	Yes
OLLL	SMDDR	9	Glu	+	+	Yes
OLLL	SMDVR	10	Glu	+	+	Yes
OLLL	URYDL	2	Glu	+	+	Yes
OLLL	URYVL	1	Glu	+	+	Yes
OLLR	ADER	2	Glu	no pred	+	No
OLLR	AVEL	39	Glu	+	+	Yes
OLLR	CEPDR	4	Glu	no pred	+	No
OLLR	CEPVR	16	Glu	no pred	+	No
OLLR	IL1DR	1	Glu	no pred	+	No
OLLR	IL1VR	2	Glu	no pred	+	No
OLLR	IL2R	1	Glu	no pred	+	No
OLLR	OLLR	4	Glu	no pred	+	No
OLLR	OLQDR	1	Glu	no pred	+	No
OLLR	RIBR	21	Glu	complex	+	No
OLLR	RIS	2	Glu	complex	+	No
OLLR	RMDDR	26	Glu	+	+	Yes
OLLR	RMDL	9	Glu	+	+	Yes
OLLR	RMDR	2	Glu	+	+	Yes
OLLR	RMDVR	6	Glu	+	+	Yes
OLLR	RMED	1	Glu	complex	+	No
OLLR	RMER	3	Glu	+	+	Yes
OLLR	SMDDL	3	Glu	+	+	Yes
OLLR	SMDDR	1	Glu	+	+	Yes
OLLR	SMDVL	11	Glu	+	+	Yes
OLLR	SMDVR	4	Glu	+	+	Yes
OLLR	URYVL	3	Glu	+	+	Yes
OLQDL	CEPDL	3	Glu	no pred	+	No
OLQDL	RICR	6	Glu	+	+	Yes
OLQDL	RIH	3	Glu	+	+	Yes
OLQDL	RMDDL	1	Glu	+	+	Yes
OLQDL	RMDDR	10	Glu	+	+	Yes
OLQDL	RMED	1	Glu	complex	+	No
OLQDL	RMEL	2	Glu	+	+	Yes
OLQDL	RMHL	1	Glu	+	+	Yes
OLQDL	SIBDL	9	Glu	+	+	Yes
OLQDL	URYDL	3	Glu	+	+	Yes
OLQDR	IL1DR	1	Glu	no pred	+	No
OLQDR	RICL	2	Glu	+	+	Yes
OLQDR	RICR	2	Glu	+	+	Yes
OLQDR	RIH	2	Glu	+	+	Yes
OLQDR	RMDDL	11	Glu	+	+	Yes
OLQDR	RMER	1	Glu	+	+	Yes
OLQDR	RMHR	3	Glu	+	+	Yes
OLQDR	SIBDR	6	Glu	+	+	Yes
OLQVL	AVAL	1	Glu	+	+	Yes
OLQVL	AVDR	1	Glu	+	+	Yes
OLQVL	IL2L	1	Glu	no pred	+	No
OLQVL	RICL	4	Glu	+	+	Yes
OLQVL	RMDVR	14	Glu	+	+	Yes
OLQVL	RMHL	2	Glu	+	+	Yes
OLQVL	SIBVL	13	Glu	+	+	Yes
OLQVR	IL1VR	2	Glu	no pred	+	No
OLQVR	RIAR	10	Glu	complex	+	No
OLQVR	RICR	3	Glu	+	+	Yes
OLQVR	RIH	18	Glu	+	+	Yes
OLQVR	RIPR	18	Glu	no pred	+	No
OLQVR	RMDVL	18	Glu	+	+	Yes
OLQVR	RMER	2	Glu	+	+	Yes
OLQVR	RMHR	1	Glu	+	+	Yes
OLQVR	SIBVR	18	Glu	+	+	Yes
PDA	DA09	1	ACh	+	+	Yes
PDA	DD06	3	ACh	+	+	Yes
PDA	PVNR	1	ACh	+	+	Yes
PDA	VD11	10	ACh	+	+	Yes
PDA	VD12	12	ACh	+	+	Yes
PDA	VD13	10	ACh	+	+	Yes
PDB	DD06	2	ACh	+	+	Yes
PDB	VD12	10	ACh	+	+	Yes
PDB	VD13	10	ACh	+	+	Yes
PDEL	DVA	1		no pred	no pred	Yes
PDER	DVA	7		no pred	no pred	Yes
PDER	PDEL	5		no pred	no pred	Yes
PDER	PVR	2		no pred	no pred	Yes
PHAL	AVDR	2	Glu	+	+	Yes
PHAL	AVFL	4	Glu	no pred	+	No
PHAL	AVG	11	Glu	+	+	Yes
PHAL	AVHL	4	Glu	+	+	Yes
PHAL	AVHR	1	Glu	+	+	Yes
PHAL	DA08	3	Glu	+	+	Yes
PHAL	DVA	2	Glu	+	+	Yes
PHAL	PHAR	13	Glu	no pred	+	No
PHAL	PHBL	7	Glu	no pred	+	No
PHAL	PHBR	10	Glu	no pred	+	No
[truncated: 1,639 more rows]
