# Supplementary material for: Synaptic polarity and sign-balance prediction using gene expression data in the Caenorhabditis elegans chemical synapse neuronal connectome network
Source: PLoS Comput Biol. 2020 Dec 21;16(12):e1007974. doi: 10.1371/journal.pcbi.1007974 (PMC7785220; doi:10.1371/journal.pcbi.1007974)
Supplement: S4 Data — (XLSX) [file pcbi.1007974.s006.xlsx]

## Sheet: USER GUIDE
This file predicts synaptic signs based on neurotransmitter and receptor expression data in different subnetworks
Source data	Wormwiring connectome reconstruction
Method of prediction	NT+R
1. NT expr	Table of neurotransmitter expression of neurons
2. Receptor gene table	Ionotropic receptor genes are grouped into six functional classes. Also showing the number of neurons expressing each gene
3. Receptor gene expression	Table of neuronal expression of ionotropic receptor genes
4. Receptor expression scores	Table of neuronal expression of ionotropic receptor functional classes. Also showing the number of receptor genes expressed by a neuron.
w=1 links deleted	Predictions for Connections with synapse number = 1 were deleted before prediction
PNS deleted	Predictions for Connections involving a pharyngeal nervous system neuron were deleted before prediction
Both deleted	Both w=1 connections and PNS connections were deleted before prediction
Connections (unweighted)	Predictions for synapse number unweighted connections
Summary	Overview of predicted synapses and E:I sign-balances in the different subnetworks

## Sheet: 1. NT expr
Class member	Dominant NT	Alternative NT
ADAL	Glu			Glu	78
ADAR	Glu			ACh	161
ADEL				GABA	41
ADER
ADFL	ACh
ADFR	ACh
ADLL	Glu
ADLR	Glu
AFDL	Glu
AFDR	Glu
AIAL	ACh
AIAR	ACh
AIBL	Glu
AIBR	Glu
AIML	Glu	ACh
AIMR	Glu	ACh
AINL	ACh
AINR	ACh
AIYL	ACh
AIYR	ACh
AIZL	Glu
AIZR	Glu
ALA	GABA
ALML	Glu
ALMR	Glu
ALNL	ACh
ALNR	ACh
AQR	Glu
AS01	ACh
AS02	ACh
AS03	ACh
AS04	ACh
AS05	ACh
AS06	ACh
AS07	ACh
AS08	ACh
AS09	ACh
AS10	ACh
AS11	ACh
ASEL	Glu
ASER	Glu
ASGL	Glu
ASGR	Glu
ASHL	Glu
ASHR	Glu
ASIL
ASIR
ASJL	ACh
ASJR	ACh
ASKL	Glu
ASKR	Glu
AUAL	Glu
AUAR	Glu
AVAL	ACh	GABA
AVAR	ACh	GABA
AVBL	ACh	GABA
AVBR	ACh	GABA
AVDL	ACh
AVDR	ACh
AVEL	ACh
AVER	ACh
AVFL	GABA
AVFR	GABA
AVG	ACh
AVHL
AVHR
AVJL	GABA
AVJR	GABA
AVKL
AVKR
AVL	GABA
AVM	Glu
AWAL
AWAR
AWBL	ACh
AWBR	ACh
AWCL	Glu
AWCR	Glu
BAGL	Glu
BAGR	Glu
BDUL
BDUR
CANL
CANR
CEPDL
CEPDR
CEPVL
CEPVR
DA01	ACh
DA02	ACh
DA03	ACh
DA04	ACh
DA05	ACh
DA06	ACh
DA07	ACh
DA08	ACh
DA09	ACh
DB01	ACh
DB02	ACh
DB03	ACh
DB04	ACh
DB05	ACh
DB06	ACh
DB07	ACh
DD01	GABA
DD02	GABA
DD03	GABA
DD04	GABA
DD05	GABA
DD06	GABA
DVA	ACh
DVB	GABA
DVC	Glu
FLPL	Glu
FLPR	Glu
HSNL	ACh
HSNR	ACh
I1L	ACh
I1R	ACh
I2L	Glu
I2R	Glu
I3	ACh
I4
I5	Glu
I6
IL1DL	Glu
IL1DR	Glu
IL1L	Glu
IL1R	Glu
IL1VL	Glu
IL1VR	Glu
IL2DL	ACh
IL2DR	ACh
IL2L	ACh
IL2R	ACh
IL2VL	ACh
IL2VR	ACh
LUAL	Glu
LUAR	Glu
M1	ACh
M2L	ACh
M2R	ACh
M3L	Glu
M3R	Glu
M4	ACh
M5	ACh
MCL	ACh
MCR	ACh
MI	Glu
NSML
NSMR
OLLL	Glu
OLLR	Glu
OLQDL	Glu
OLQDR	Glu
OLQVL	Glu
OLQVR	Glu
PDA	ACh
PDB	ACh
PDEL
PDER
PHAL	Glu
PHAR	Glu
PHBL	Glu
PHBR	Glu
PHCL	Glu
PHCR	Glu
PLML	Glu
PLMR	Glu
PLNL	ACh
PLNR	ACh
PQR	Glu
PVCL	ACh
PVCR	ACh
PVDL	Glu
PVDR	Glu
PVM	Glu
PVNL	ACh
PVNR	ACh
PVPL	ACh
PVPR	ACh
PVQL	Glu
PVQR	Glu
PVR	Glu
PVT
PVWL
PVWR
RIAL	Glu
RIAR	Glu
RIBL	GABA	ACh
RIBR	GABA	ACh
RICL
RICR
RID
RIFL	ACh
RIFR	ACh
RIGL	Glu
RIGR	Glu
RIH	ACh
RIML	Glu
RIMR	Glu
RIPL
RIPR
RIR	ACh
RIS	GABA
RIVL	ACh
RIVR	ACh
RMDDL	ACh
RMDDR	ACh
RMDL	ACh
RMDR	ACh
RMDVL	ACh
RMDVR	ACh
RMED	GABA
RMEL	GABA
RMER	GABA
RMEV	GABA
RMFL	ACh
RMFR	ACh
RMGL
RMGR
RMHL	ACh
RMHR	ACh
SAADL	ACh
SAADR	ACh
SAAVL	ACh
SAAVR	ACh
SABD	ACh
SABVL	ACh
SABVR	ACh
SDQL	ACh
SDQR	ACh
SIADL	ACh
SIADR	ACh
SIAVL	ACh
SIAVR	ACh
SIBDL	ACh
SIBDR	ACh
SIBVL	ACh
SIBVR	ACh
SMBDL	ACh
SMBDR	ACh
SMBVL	ACh
SMBVR	ACh
SMDDL	ACh	GABA
SMDDR	ACh	GABA
SMDVL	ACh	GABA
SMDVR	ACh	GABA
URADL	ACh
URADR	ACh
URAVL	ACh
URAVR	ACh
URBL	ACh
URBR	ACh
URXL	ACh
URXR	ACh
URYDL	Glu
URYDR	Glu
URYVL	Glu
URYVR	Glu
VA01	ACh
VA02	ACh
VA03	ACh
VA04	ACh
VA05	ACh
VA06	ACh
VA07	ACh
VA08	ACh
VA09	ACh
VA10	ACh
VA11	ACh
VA12	ACh
VB01	ACh
VB02	ACh
VB03	ACh
VB04	ACh
VB05	ACh
VB06	ACh
VB07	ACh
VB08	ACh
VB09	ACh
VB10	ACh
VB11	ACh
VC01	ACh
VC02	ACh
VC03	ACh
VC04	ACh
VC05	ACh
VC06	ACh
VD01	GABA
VD02	GABA
VD03	GABA
VD04	GABA
VD05	GABA
VD06	GABA
VD07	GABA
VD08	GABA
VD09	GABA
VD10	GABA
VD11	GABA
VD12	GABA
VD13	GABA

## Sheet: 2. Receptor gene table
Glu Pos	Glu Neg	ACh Pos	ACh Neg	GABA Pos	GABA Neg
glr-1	glc-1	acr-1	acc-1	exp-1	gab-1
glr-2	glc-2	acr-10	acc-2	lgc-35	ggr-1
glr-3	glc-3	acr-11	acc-3		ggr-2
glr-4	glc-4	acr-12	lgc-47		ggr-3
glr-5	avr-14	acr-13	lgc-48		lgc-36
glr-6	avr-15	acr-14	lgc-49		lgc-37
glr-7		acr-15			lgc-38
glr-8		acr-16			unc-49
nmr-1		acr-17
nmr-2		acr-18
		acr-19
		acr-2
		acr-20
		acr-21
		acr-23
		acr-25
		acr-3
		acr-4
		acr-5
		acr-6
		acr-7
		acr-8
		acr-9
		deg-3
		des-2
		lev-8
		unc-29
		unc-38
		unc-63
		eat-2

## Sheet: 3. Rec Gene expression
ADAL
ADAR
ADEL	exp-1	acr-16
ADER	exp-1	acr-16
ADFL
ADFR
ADLL
ADLR
AFDL
AFDR
AIAL	glr-2	glc-3
AIAR	glr-2	glc-3
AIBL	ggr-1	glr-1	glr-2	glr-5	lgc-38	acc-1	lgc-47	gar-2
AIBR	ggr-1	glr-1	glr-2	glr-5	acc-1	lgc-47	gar-2
AIML	lgc-38
AIMR	lgc-38
AINL	lgc-38
AINR	lgc-38
AIYL	acr-14	des-2	gar-2	glc-3	lgc-35	lgc-38
AIYR	acr-14	des-2	gar-2	glc-3	lgc-35	lgc-38
AIZL	acc-2	lgc-38	gab-1	lgc-37
AIZR	acc-2	lgc-38	gab-1	lgc-37
ALA	deg-3	des-2	lev-8
ALML	glr-8	avr-14	acr-23	deg-3	gab-1	lgc-37	des-2
ALMR	glr-8	avr-14	acr-23	deg-3	gab-1	lgc-37	des-2
ALNL
ALNR
AQR
AS01	acr-14	acr-15	unc-63	gab-1	lgc-37
AS02	acr-14	acr-15	unc-63	gab-1	lgc-37
AS03	acr-14	acr-15	unc-63	gab-1	lgc-37
AS04	acr-14	acr-15	unc-63	gab-1	lgc-37
AS05	acr-14	acr-15	unc-63	gab-1	lgc-37
AS06	acr-14	acr-15	unc-63	gab-1	lgc-37
AS07	acr-14	acr-15	unc-63	gab-1	lgc-37
AS08	acr-14	acr-15	unc-63	gab-1	lgc-37
AS09	acr-14	acr-15	unc-63	gab-1	lgc-37
AS10	acr-14	acr-15	unc-63	gab-1	lgc-37
AS11	acr-14	acr-15	unc-63	gab-1	lgc-37
ASEL
ASER
ASGL
ASGR
ASHL	lgc-38
ASHR	lgc-38
ASIL
ASIR
ASJL
ASJR
ASKL
ASKR
AUAL	glr-4
AUAR	glr-4
AVAL	nmr-1	acc-1	acr-15	acr-16	acr-18	ggr-2	glr-1	glr-2	glr-4	glr-5	nmr-2	unc-29	ggr-3
AVAR	nmr-1	acc-1	acr-15	acr-16	acr-18	ggr-2	glr-1	glr-2	glr-4	glr-5	nmr-2	unc-29	ggr-3
AVBL	acr-15	glr-5	glr-1	ggr-2	ggr-3
AVBR	acr-15	glr-5	glr-1	ggr-2	ggr-3
AVDL	glr-5	glr-2	glr-1	lgc-35	nmr-1	nmr-2
AVDR	glr-5	glr-2	glr-1	lgc-35	nmr-1	nmr-2
AVEL	glr-1	acc-1	glr-2	glr-5	nmr-1	nmr-2	gab-1
AVER	glr-1	acc-1	glr-2	glr-5	nmr-1	nmr-2	gab-1
AVFL	lgc-37	gab-1
AVFR	lgc-37	gab-1
AVG	deg-3	glr-1	glr-2	nmr-1	nmr-2	acr-15
AVHL	ggr-1	glr-4
AVHR	ggr-1	glr-4
AVJL	glr-1
AVJR	glr-1
AVKL	glr-5
AVKR	glr-5
AVL	avr-15
AVM	acr-23	gab-1	lgc-37
AWAL
AWAR
AWBL
AWBR
AWCL
AWCR
BAGL
BAGR
BDUL	glr-8	gab-1	lgc-37	lgc-38
BDUR	glr-8	gab-1	lgc-37	lgc-38
CANL	ggr-2
CANR	ggr-2
CEPDL	lgc-38	ggr-2
CEPDR	lgc-38	ggr-2
CEPVL	lgc-38	ggr-2
CEPVR	lgc-38	ggr-2
DA01	unc-63	acr-2	lgc-35	gab-1	lgc-37	acr-14	gar-2
DA02	unc-63	acr-2	lgc-35	gab-1	lgc-37	acr-14	gar-2
DA03	unc-63	acr-2	lgc-35	gab-1	lgc-37	acr-14	gar-2
DA04	unc-63	acr-2	lgc-35	gab-1	lgc-37	acr-14	gar-2
DA05	unc-63	acr-2	lgc-35	gab-1	lgc-37	acr-14	gar-2
DA06	unc-63	acr-2	lgc-35	gab-1	lgc-37	acr-14	gar-2
DA07	unc-63	acr-2	lgc-35	gab-1	lgc-37	acr-14	gar-2
DA08	unc-63	acr-2	glr-5	lgc-35	gab-1	lgc-37	acr-14
DA09	unc-63	acr-15	acr-2	glr-4	lgc-35	gab-1	lgc-37	avr-15	acr-14
DB01	glr-4	acr-2	acr-16	acr-5	unc-63	lgc-35	gab-1	lgc-37	acr-14	ggr-1	gar-2
DB02	glr-4	acr-2	acr-16	acr-5	unc-63	lgc-35	gab-1	lgc-37	acr-14	ggr-1	gar-2
DB03	glr-4	acr-2	acr-16	acr-5	unc-63	lgc-35	gab-1	lgc-37	acr-14	ggr-1	gar-2
DB04	glr-4	acr-2	acr-16	acr-5	unc-63	lgc-35	gab-1	lgc-37	acr-14	ggr-1	gar-2
DB05	glr-4	acr-2	acr-16	acr-5	unc-63	lgc-35	gab-1	lgc-37	acr-14	ggr-1	gar-2
DB06	glr-4	acr-2	acr-16	acr-5	unc-63	lgc-35	gab-1	lgc-37	acr-14	ggr-1	gar-2
DB07	glr-4	acr-2	acr-16	acr-5	unc-63	lgc-35	gab-1	lgc-37	acr-14	ggr-1	gar-2
DD01	lev-8	gar-3	acr-14	acr-12
DD02	lev-8	gar-3	acr-14	acr-12
DD03	lev-8	gar-3	acr-14	acr-12
DD04	lev-8	gar-3	acr-14	acr-12
DD05	lev-8	gar-3	acr-14	acr-12
DD06	lev-8	gar-3	acr-14	acr-12
DVA	acr-15	ggr-2	glr-2	glr-4	glr-5	lgc-35	nmr-1	lgc-38	ggr-3
DVB	acr-12
DVC	glr-1	acr-2	acr-20
FLPL	des-2	glr-4	gab-1	lgc-37	deg-3
FLPR	des-2	glr-4	gab-1	lgc-37	deg-3
HSNL	acr-14	gar-2	ggr-2	glr-5	gab-1	lgc-37
HSNR	acr-14	gar-2	ggr-2	glr-5	gab-1	lgc-37
I1L	glr-7	glr-8	avr-15
I1R	glr-7	glr-8	avr-15
I2L	glr-7	glr-8
I2R	glr-7	glr-8
I3	gar-3	glr-7	glr-8
I4	gar-1
I5	acr-15
I6	glr-7	glr-8
IL1DL	deg-3	acr-2
IL1DR	deg-3	acr-2
IL1L	deg-3	acr-2
IL1R	deg-3	acr-2
IL1VL	deg-3	acr-2
IL1VR	deg-3	acr-2
IL2DL	lgc-38
IL2DR	lgc-38
IL2L	lgc-38
IL2R	lgc-38
IL2VL	lgc-38
IL2VR	lgc-38
LUAL	glr-5	lgc-38
LUAR	glr-5	lgc-38
M1	glr-2
M2L	avr-15
M2R	avr-15
M3L	glr-8	lgc-38
M3R	glr-8	lgc-38
M4	glr-8
M5	glr-8
MCL	glr-8	lgc-38
MCR	glr-8
MI	glr-7	glr-8	lgc-38
NSML	glr-7	glr-8
NSMR	glr-7	glr-8
OLLL	lgc-38	lgc-47
OLLR	lgc-38	lgc-47
OLQDL	lgc-38
OLQDR	lgc-38
OLQVL	lgc-38
OLQVR	lgc-38
PDA	exp-1	lgc-35
PDB
PDEL	avr-14	lgc-47
PDER	avr-14	lgc-47
PHAL	acc-2
PHAR	acc-2
PHBL
PHBR
PHCL
PHCR
PLML	acc-1	acr-23	deg-3	gab-1	glr-8	lgc-37	avr-14	des-2
PLMR	acc-1	acr-23	deg-3	gab-1	glr-8	lgc-37	avr-14	des-2
PLNL	lgc-38
PLNR	lgc-38
PQR
PVCL	des-2	deg-3	glr-1	glr-2	glr-5	nmr-1	nmr-2	lgc-38	gab-1	lgc-37
PVCR	des-2	deg-3	glr-1	glr-2	glr-5	nmr-1	nmr-2	lgc-38	gab-1	lgc-37
PVDL	deg-3	des-2	glr-4	gab-1	lgc-37	avr-14
PVDR	deg-3	des-2	glr-4	gab-1	lgc-37	avr-14
PVM	acr-23	gab-1	gar-1	lgc-37	des-2	deg-3
PVNL	gar-2	glr-2	deg-3	des-2
PVNR	gar-2	glr-2	deg-3	des-2
PVPL
PVPR
PVQL	acr-15	acr-2	ggr-1	glr-1	glr-5
PVQR	acr-15	acr-2	ggr-1	glr-1	glr-5
PVR	ggr-1	gab-1	lgc-37
PVT	lev-8	lgc-35
PVWL	gab-1	lgc-37
PVWR	gab-1	lgc-37
RIAL	glr-2	glr-3	glr-6	acc-2	glr-1	gar-3	avr-15
RIAR	glr-2	glr-3	glr-6	acc-2	glr-1	gar-3	avr-15
RIBL	acr-16	glr-2	glr-4	unc-29	avr-15
RIBR	acr-16	glr-2	glr-4	unc-29	avr-15
RICL	glr-5
RICR	glr-5
RID	acr-15	acr-16	exp-1	lgc-38
RIFL	glr-4	glr-5
RIFR	glr-4	glr-5
RIGL	glr-1	glr-2	acc-2	acr-12
RIGR	glr-1	glr-2	acc-2	acr-12
RIH	acc-2	glr-2
RIML	glr-5	glr-4	acr-15	glr-1	nmr-1	nmr-2	lgc-47	acr-6	acr-3	avr-14
RIMR	glr-5	glr-4	acr-15	glr-1	nmr-1	nmr-2	lgc-47	acr-6	acr-3	avr-14
RIPL
RIPR
RIR	glr-2
RIS	glr-1	ggr-2	avr-15
RIVL	lgc-38	gar-2	lgc-47
RIVR	lgc-38	gar-2	lgc-47
RMDDL	acc-1	glr-1	glr-2	glr-4	glr-5		lgc-47
RMDDR	acc-1	glr-1	glr-2	glr-4	glr-5		lgc-47
RMDL	acc-1	glr-1	glr-4	glr-5	gab-1	lgc-37	lgc-47
RMDR	acc-1	glr-1	glr-4	glr-5	gab-1	lgc-37	lgc-47
RMDVL	acc-1	glr-1	glr-2	glr-4	glr-5		lgc-47
RMDVR	acc-1	glr-1	glr-2	glr-4	glr-5		lgc-47
RMED	acr-14	glr-5	avr-15
RMEL	glr-1	acr-14	glr-5
RMER	glr-1	acr-14	glr-5
RMEV	acr-14	glr-5	avr-15
RMFL	lgc-38	glr-5	lgc-47	glr-2
RMFR	lgc-38	glr-5	lgc-47	glr-2
RMGL	avr-15	glr-4	glr-5
RMGR	avr-15	glr-4	glr-5
RMHL	glr-5
RMHR	glr-5
SAADL	acr-15	glr-4	acc-1	lgc-47	glr-5
SAADR	acr-15	glr-4	acc-1	lgc-47	glr-5
SAAVL	acr-15	glr-4	acc-1	lgc-47	glr-5
SAAVR	acr-15	glr-4	acc-1	lgc-47	glr-5
SABD		exp-1	glr-4	glr-5	gab-1	lgc-37	lgc-36
SABVL	glr-4	glr-5	lgc-36	gab-1	lgc-37
SABVR	glr-4	glr-5	lgc-36	gab-1	lgc-37
SDQL	acr-2	ggr-2
SDQR	acr-2	gab-1	lgc-37	ggr-2
SIADL	ggr-2	acr-15	gab-1	lgc-37	lgc-38	lgc-47	ggr-3
SIADR	ggr-2	acr-15	gab-1	lgc-37	lgc-38	lgc-47	ggr-3
SIAVL	ggr-2	acr-15	gab-1	lgc-37	lgc-38	lgc-47
SIAVR	ggr-2	acr-15	gab-1	lgc-37	lgc-38	lgc-47
SIBDL	glr-5	acr-15	acr-16	glr-4	lgc-47	exp-1
SIBDR	glr-5	acr-15	acr-16	glr-4	lgc-47	exp-1
SIBVL	glr-5	acr-15	acr-16	glr-4	lgc-47	exp-1
SIBVR	glr-5	acr-15	acr-16	glr-4	lgc-47	exp-1
SMBDL	lgc-47
SMBDR	lgc-47
SMBVL	lgc-47
SMBVR	lgc-47
SMDDL	ggr-2	acr-15	acr-16	glr-1	glr-4	glr-5	acc-1	lgc-38	gab-1	lgc-37	lgc-47	ggr-3
SMDDR	ggr-2	acr-15	acr-16	glr-1	glr-4	glr-5	acc-1	lgc-38	gab-1	lgc-37	lgc-47	ggr-3
SMDVL	ggr-2	ggr-1	acr-15	acr-16	glr-1	glr-4	glr-5	acc-1	lgc-38	gab-1	lgc-37	lgc-47
SMDVR	ggr-2	ggr-1	acr-15	acr-16	glr-1	glr-4	glr-5	acc-1	lgc-38	gab-1	lgc-37	lgc-47
URADL	glr-5	glr-4	lgc-38	ggr-2
URADR	glr-5	glr-4	lgc-38	ggr-2
URAVL	glr-5	glr-4	lgc-38	ggr-2
URAVR	glr-5	glr-4	lgc-38	ggr-2
URBL	glr-5	glr-8	lgc-38	acr-11	ggr-2
URBR	glr-5	glr-8	lgc-38	acr-11	ggr-2
URXL	acc-2	lgc-38
URXR	acc-2	lgc-38
URYDL	glr-1	glr-4	glr-5	lgc-38
URYDR	glr-1	glr-4	glr-5	lgc-38
URYVL	glr-1	glr-4	glr-5	lgc-38
URYVR	glr-1	glr-4	glr-5	lgc-38
VA01	acr-2	lgc-38	lgc-36	lgc-35	gab-1	lgc-37
VA02	acr-2	lgc-38	lgc-36	lgc-35	gab-1	lgc-37
VA03	acr-2	lgc-38	lgc-36	lgc-35	gab-1	lgc-37
VA04	acr-2	lgc-38	lgc-36	lgc-35	gab-1	lgc-37
VA05	acr-2	lgc-38	lgc-36	lgc-35	gab-1	lgc-37
VA06	acr-2	lgc-38	lgc-36	lgc-35	gab-1	lgc-37
VA07	acr-2	lgc-38	lgc-36	lgc-35	gab-1	lgc-37
VA08	acr-2	lgc-38	lgc-36	lgc-35	gab-1	lgc-37
VA09	acr-2	lgc-38	lgc-36	lgc-35	gab-1	lgc-37
VA10	acr-2	lgc-38	lgc-36	lgc-35	gab-1	lgc-37
VA11	acr-2	lgc-38	lgc-36	lgc-35	gab-1	lgc-37
VA12	acr-2	avr-15	lgc-38	lgc-36	lgc-35	gab-1	lgc-37
VB01	unc-63	acr-2	glr-4	acr-5	acr-14	lgc-38	lgc-36	lgc-35	gab-1	lgc-37
VB02	unc-63	acr-2	glr-4	acr-5	acr-14	lgc-38	lgc-36	lgc-35	gab-1	lgc-37
VB03	unc-63	acr-2	glr-4	acr-5	acr-14	lgc-38	lgc-36	lgc-35	gab-1	lgc-37
VB04	unc-63	acr-2	glr-4	acr-5	acr-14	lgc-38	lgc-36	lgc-35	gab-1	lgc-37
VB05	unc-63	acr-2	glr-4	acr-5	acr-14	lgc-38	lgc-36	lgc-35	gab-1	lgc-37
VB06	unc-63	acr-2	glr-4	acr-5	acr-14	lgc-38	lgc-36	lgc-35	gab-1	lgc-37
VB07	unc-63	acr-2	glr-4	acr-5	acr-14	lgc-38	lgc-36	lgc-35	gab-1	lgc-37
VB08	unc-63	acr-2	glr-4	acr-5	acr-14	lgc-38	lgc-36	lgc-35	gab-1	lgc-37
VB09	unc-63	acr-2	glr-4	acr-5	acr-14	lgc-38	lgc-36	lgc-35	gab-1	lgc-37
VB10	unc-63	acr-2	glr-4	acr-5	acr-14	lgc-38	lgc-36	lgc-35	gab-1	lgc-37
VB11	unc-63	acr-2	glr-4	acr-5	acr-14	lgc-38	lgc-36	lgc-35	gab-1	lgc-37
VC01	unc-63	glr-5	gab-1	lgc-37	ggr-2
VC02	unc-63	glr-5	gab-1	lgc-37	ggr-2
VC03	unc-63	glr-5	gab-1	lgc-37	ggr-2
VC04	unc-63	glr-5	acr-14	gab-1	lgc-37
VC05	unc-63	glr-5	acr-14	gab-1	lgc-37
VC06	unc-63	glr-5	gab-1	lgc-37	ggr-2
VD01	acr-12	gar-3	unc-63
VD02	acr-12	gar-3	unc-63
VD03	acr-12	gar-3	unc-63
VD04	acr-12	gar-3	unc-63
VD05	acr-12	gar-3	unc-63
VD06	acr-12	gar-3	unc-63
VD07	acr-12	gar-3	unc-63
VD08	acr-12	gar-3	unc-63
VD09	acr-12	gar-3	unc-63
VD10	acr-12	gar-3	unc-63
VD11	acr-12	gar-3	unc-63
VD12	acr-12	gar-3	unc-63
VD13	acr-12	gar-3	unc-63

## Sheet: 4. Receptor expression scores
Class member	Glu Pos	Glu Neg	ACh Pos	ACh Neg	GABA Pos	GABA Neg	Neuron type	No receptor	Multi-receptor complexity? (same NT)	Total receptor gene No
ADAL	0	0	0	0	0	0	Interneuron	TRUE	FALSE	0
ADAR	0	0	0	0	0	0	Interneuron	TRUE	FALSE	0
ADEL	0	0	1	0	1	0		FALSE	FALSE	2
ADER	0	0	1	0	1	0		FALSE	FALSE	2
ADFL	0	0	0	0	0	0	Sensory	TRUE	FALSE	0
ADFR	0	0	0	0	0	0	Sensory	TRUE	FALSE	0
ADLL	0	0	0	0	0	0	Sensory	TRUE	FALSE	0
ADLR	0	0	0	0	0	0	Sensory	TRUE	FALSE	0
AFDL	0	0	0	0	0	0	Sensory	TRUE	FALSE	0
AFDR	0	0	0	0	0	0	Sensory	TRUE	FALSE	0
AIAL	1	1	0	0	0	0		FALSE	TRUE	2
AIAR	1	1	0	0	0	0		FALSE	TRUE	2
AIBL	3	0	0	2	0	2		FALSE	FALSE	7
AIBR	3	0	0	2	0	1		FALSE	FALSE	6
AIML	0	0	0	0	0	1		FALSE	FALSE	1
AIMR	0	0	0	0	0	1		FALSE	FALSE	1
AINL	0	0	0	0	0	1		FALSE	FALSE	1
AINR	0	0	0	0	0	1		FALSE	FALSE	1
AIYL	0	1	2	0	1	1		FALSE	TRUE	5
AIYR	0	1	2	0	1	1		FALSE	TRUE	5
AIZL	0	0	0	1	0	3		FALSE	FALSE	4
AIZR	0	0	0	1	0	3		FALSE	FALSE	4
ALA	0	0	3	0	0	0		FALSE	FALSE	3
ALML	1	1	3	0	0	2		FALSE	TRUE	7
ALMR	1	1	3	0	0	2		FALSE	TRUE	7
ALNL	0	0	0	0	0	0	Sensory	TRUE	FALSE	0
ALNR	0	0	0	0	0	0	Sensory	TRUE	FALSE	0
AQR	0	0	0	0	0	0	Sensory	TRUE	FALSE	0
AS01	0	0	3	0	0	2		FALSE	FALSE	5
AS02	0	0	3	0	0	2		FALSE	FALSE	5
AS03	0	0	3	0	0	2		FALSE	FALSE	5
AS04	0	0	3	0	0	2		FALSE	FALSE	5
AS05	0	0	3	0	0	2		FALSE	FALSE	5
AS06	0	0	3	0	0	2		FALSE	FALSE	5
AS07	0	0	3	0	0	2		FALSE	FALSE	5
AS08	0	0	3	0	0	2		FALSE	FALSE	5
AS09	0	0	3	0	0	2		FALSE	FALSE	5
AS10	0	0	3	0	0	2		FALSE	FALSE	5
AS11	0	0	3	0	0	2		FALSE	FALSE	5
ASEL	0	0	0	0	0	0	Sensory	TRUE	FALSE	0
ASER	0	0	0	0	0	0	Sensory	TRUE	FALSE	0
ASGL	0	0	0	0	0	0	Sensory	TRUE	FALSE	0
ASGR	0	0	0	0	0	0	Sensory	TRUE	FALSE	0
ASHL	0	0	0	0	0	1		FALSE	FALSE	1
ASHR	0	0	0	0	0	1		FALSE	FALSE	1
ASIL	0	0	0	0	0	0	Sensory	TRUE	FALSE	0
ASIR	0	0	0	0	0	0	Sensory	TRUE	FALSE	0
ASJL	0	0	0	0	0	0	Sensory	TRUE	FALSE	0
ASJR	0	0	0	0	0	0	Sensory	TRUE	FALSE	0
ASKL	0	0	0	0	0	0	Sensory	TRUE	FALSE	0
ASKR	0	0	0	0	0	0	Sensory	TRUE	FALSE	0
AUAL	1	0	0	0	0	0		FALSE	FALSE	1
AUAR	1	0	0	0	0	0		FALSE	FALSE	1
AVAL	6	0	4	1	0	2		FALSE	TRUE	13
AVAR	6	0	4	1	0	2		FALSE	TRUE	13
AVBL	2	0	1	0	0	2		FALSE	FALSE	5
AVBR	2	0	1	0	0	2		FALSE	FALSE	5
AVDL	5	0	0	0	1	0		FALSE	FALSE	6
AVDR	5	0	0	0	1	0		FALSE	FALSE	6
AVEL	5	0	0	1	0	1		FALSE	FALSE	7
AVER	5	0	0	1	0	1		FALSE	FALSE	7
AVFL	0	0	0	0	0	2		FALSE	FALSE	2
AVFR	0	0	0	0	0	2		FALSE	FALSE	2
AVG	4	0	2	0	0	0		FALSE	FALSE	6
AVHL	1	0	0	0	0	1		FALSE	FALSE	2
AVHR	1	0	0	0	0	1		FALSE	FALSE	2
AVJL	1	0	0	0	0	0		FALSE	FALSE	1
AVJR	1	0	0	0	0	0		FALSE	FALSE	1
AVKL	1	0	0	0	0	0		FALSE	FALSE	1
AVKR	1	0	0	0	0	0		FALSE	FALSE	1
AVL	0	1	0	0	0	0	Interneuron, motor neuron	FALSE	FALSE	1
AVM	0	0	1	0	0	2		FALSE	FALSE	3
AWAL	0	0	0	0	0	0	Sensory	TRUE	FALSE	0
AWAR	0	0	0	0	0	0	Sensory	TRUE	FALSE	0
AWBL	0	0	0	0	0	0	Sensory	TRUE	FALSE	0
AWBR	0	0	0	0	0	0	Sensory	TRUE	FALSE	0
AWCL	0	0	0	0	0	0	Sensory	TRUE	FALSE	0
AWCR	0	0	0	0	0	0	Sensory	TRUE	FALSE	0
BAGL	0	0	0	0	0	0	Sensory	TRUE	FALSE	0
BAGR	0	0	0	0	0	0	Sensory	TRUE	FALSE	0
BDUL	1	0	0	0	0	3		FALSE	FALSE	4
BDUR	1	0	0	0	0	3		FALSE	FALSE	4
CANL	0	0	0	0	0	1		FALSE	FALSE	1
CANR	0	0	0	0	0	1		FALSE	FALSE	1
CEPDL	0	0	0	0	0	2	Sensory	FALSE	FALSE	2
CEPDR	0	0	0	0	0	2	Sensory	FALSE	FALSE	2
CEPVL	0	0	0	0	0	2	Sensory	FALSE	FALSE	2
CEPVR	0	0	0	0	0	2	Sensory	FALSE	FALSE	2
DA01	0	0	3	0	1	2		FALSE	TRUE	6
DA02	0	0	3	0	1	2		FALSE	TRUE	6
DA03	0	0	3	0	1	2		FALSE	TRUE	6
DA04	0	0	3	0	1	2		FALSE	TRUE	6
DA05	0	0	3	0	1	2		FALSE	TRUE	6
DA06	0	0	3	0	1	2		FALSE	TRUE	6
DA07	0	0	3	0	1	2		FALSE	TRUE	6
DA08	1	0	3	0	1	2		FALSE	TRUE	7
DA09	1	1	4	0	1	2		FALSE	TRUE	9
DB01	1	0	5	0	1	3		FALSE	TRUE	10
DB02	1	0	5	0	1	3		FALSE	TRUE	10
DB03	1	0	5	0	1	3		FALSE	TRUE	10
DB04	1	0	5	0	1	3		FALSE	TRUE	10
DB05	1	0	5	0	1	3		FALSE	TRUE	10
DB06	1	0	5	0	1	3		FALSE	TRUE	10
DB07	1	0	5	0	1	3		FALSE	TRUE	10
DD01	0	0	3	0	0	0		FALSE	FALSE	3
DD02	0	0	3	0	0	0		FALSE	FALSE	3
DD03	0	0	3	0	0	0		FALSE	FALSE	3
DD04	0	0	3	0	0	0		FALSE	FALSE	3
DD05	0	0	3	0	0	0		FALSE	FALSE	3
DD06	0	0	3	0	0	0		FALSE	FALSE	3
DVA	4	0	1	0	1	3		FALSE	TRUE	9
DVB	0	0	1	0	0	0	Interneuron, motor neuron	FALSE	FALSE	1
DVC	1	0	2	0	0	0		FALSE	FALSE	3
FLPL	1	0	2	0	0	2		FALSE	FALSE	5
FLPR	1	0	2	0	0	2		FALSE	FALSE	5
HSNL	1	0	1	0	0	3		FALSE	FALSE	5
HSNR	1	0	1	0	0	3		FALSE	FALSE	5
I1L	2	1	0	0	0	0		FALSE	TRUE	3
I1R	2	1	0	0	0	0		FALSE	TRUE	3
I2L	2	0	0	0	0	0		FALSE	FALSE	2
I2R	2	0	0	0	0	0		FALSE	FALSE	2
I3	2	0	0	0	0	0		FALSE	FALSE	2
I4	0	0	0	0	0	0	Pharyngeal interneuron	TRUE	FALSE	0
I5	0	0	1	0	0	0		FALSE	FALSE	1
I6	2	0	0	0	0	0		FALSE	FALSE	2
IL1DL	0	0	2	0	0	0		FALSE	FALSE	2
IL1DR	0	0	2	0	0	0		FALSE	FALSE	2
IL1L	0	0	2	0	0	0		FALSE	FALSE	2
IL1R	0	0	2	0	0	0		FALSE	FALSE	2
IL1VL	0	0	2	0	0	0		FALSE	FALSE	2
IL1VR	0	0	2	0	0	0		FALSE	FALSE	2
IL2DL	0	0	0	0	0	1		FALSE	FALSE	1
IL2DR	0	0	0	0	0	1		FALSE	FALSE	1
IL2L	0	0	0	0	0	1		FALSE	FALSE	1
IL2R	0	0	0	0	0	1		FALSE	FALSE	1
IL2VL	0	0	0	0	0	1		FALSE	FALSE	1
IL2VR	0	0	0	0	0	1		FALSE	FALSE	1
LUAL	1	0	0	0	0	1		FALSE	FALSE	2
LUAR	1	0	0	0	0	1		FALSE	FALSE	2
M1	1	0	0	0	0	0		FALSE	FALSE	1
M2L	0	1	0	0	0	0	Motor neuron	FALSE	FALSE	1
M2R	0	1	0	0	0	0	Motor neuron	FALSE	FALSE	1
M3L	1	0	0	0	0	1		FALSE	FALSE	2
M3R	1	0	0	0	0	1		FALSE	FALSE	2
M4	1	0	0	0	0	0		FALSE	FALSE	1
M5	1	0	0	0	0	0		FALSE	FALSE	1
MCL	1	0	0	0	0	1		FALSE	FALSE	2
MCR	1	0	0	0	0	0		FALSE	FALSE	1
MI	2	0	0	0	0	1		FALSE	FALSE	3
NSML	2	0	0	0	0	0		FALSE	FALSE	2
NSMR	2	0	0	0	0	0		FALSE	FALSE	2
OLLL	0	0	0	1	0	1		FALSE	FALSE	2
OLLR	0	0	0	1	0	1		FALSE	FALSE	2
OLQDL	0	0	0	0	0	1	Sensory neuron, interneuron	FALSE	FALSE	1
OLQDR	0	0	0	0	0	1	Sensory neuron, interneuron	FALSE	FALSE	1
OLQVL	0	0	0	0	0	1	Sensory neuron, interneuron	FALSE	FALSE	1
OLQVR	0	0	0	0	0	1	Sensory neuron, interneuron	FALSE	FALSE	1
PDA	0	0	0	0	2	0		FALSE	FALSE	2
PDB	0	0	0	0	0	0	Motor neuron	TRUE	FALSE	0
PDEL	0	1	0	1	0	0		FALSE	FALSE	2
PDER	0	1	0	1	0	0		FALSE	FALSE	2
PHAL	0	0	0	1	0	0		FALSE	FALSE	1
PHAR	0	0	0	1	0	0		FALSE	FALSE	1
PHBL	0	0	0	0	0	0	Sensory	TRUE	FALSE	0
PHBR	0	0	0	0	0	0	Sensory	TRUE	FALSE	0
PHCL	0	0	0	0	0	0	Sensory	TRUE	FALSE	0
PHCR	0	0	0	0	0	0	Sensory	TRUE	FALSE	0
PLML	1	1	3	1	0	2		FALSE	TRUE	8
PLMR	1	1	3	1	0	2		FALSE	TRUE	8
PLNL	0	0	0	0	0	1		FALSE	FALSE	1
PLNR	0	0	0	0	0	1		FALSE	FALSE	1
PQR	0	0	0	0	0	0	Sensory	TRUE	FALSE	0
PVCL	5	0	2	0	0	3		FALSE	FALSE	10
PVCR	5	0	2	0	0	3		FALSE	FALSE	10
PVDL	1	1	2	0	0	2		FALSE	TRUE	6
PVDR	1	1	2	0	0	2		FALSE	TRUE	6
PVM	0	0	3	0	0	2		FALSE	FALSE	5
PVNL	1	0	2	0	0	0	Interneuron, motor neuron	FALSE	FALSE	3
PVNR	1	0	2	0	0	0	Interneuron, motor neuron	FALSE	FALSE	3
PVPL	0	0	0	0	0	0	Interneuron	TRUE	FALSE	0
PVPR	0	0	0	0	0	0	Interneuron	TRUE	FALSE	0
PVQL	2	0	2	0	0	1		FALSE	FALSE	5
PVQR	2	0	2	0	0	1		FALSE	FALSE	5
PVR	0	0	0	0	0	3		FALSE	FALSE	3
PVT	0	0	1	0	1	0		FALSE	FALSE	2
PVWL	0	0	0	0	0	2		FALSE	FALSE	2
PVWR	0	0	0	0	0	2		FALSE	FALSE	2
RIAL	4	1	0	1	0	0		FALSE	TRUE	6
RIAR	4	1	0	1	0	0		FALSE	TRUE	6
RIBL	2	1	2	0	0	0		FALSE	TRUE	5
RIBR	2	1	2	0	0	0		FALSE	TRUE	5
RICL	1	0	0	0	0	0		FALSE	FALSE	1
RICR	1	0	0	0	0	0		FALSE	FALSE	1
RID	0	0	2	0	1	1		FALSE	TRUE	4
RIFL	2	0	0	0	0	0		FALSE	FALSE	2
RIFR	2	0	0	0	0	0		FALSE	FALSE	2
RIGL	2	0	1	1	0	0		FALSE	TRUE	4
RIGR	2	0	1	1	0	0		FALSE	TRUE	4
RIH	1	0	0	1	0	0		FALSE	FALSE	2
RIML	5	1	3	1	0	0		FALSE	TRUE	10
RIMR	5	1	3	1	0	0		FALSE	TRUE	10
RIPL	0	0	0	0	0	0	Interneuron	TRUE	FALSE	0
RIPR	0	0	0	0	0	0	Interneuron	TRUE	FALSE	0
RIR	1	0	0	0	0	0		FALSE	FALSE	1
RIS	1	1	0	0	0	1		FALSE	TRUE	3
RIVL	0	0	0	1	0	1		FALSE	FALSE	2
RIVR	0	0	0	1	0	1		FALSE	FALSE	2
RMDDL	4	0	0	2	0	0		FALSE	FALSE	6
RMDDR	4	0	0	2	0	0		FALSE	FALSE	6
RMDL	3	0	0	2	0	2		FALSE	FALSE	7
RMDR	3	0	0	2	0	2		FALSE	FALSE	7
RMDVL	4	0	0	2	0	0		FALSE	FALSE	6
RMDVR	4	0	0	2	0	0		FALSE	FALSE	6
RMED	1	1	1	0	0	0		FALSE	TRUE	3
RMEL	2	0	1	0	0	0		FALSE	FALSE	3
RMER	2	0	1	0	0	0		FALSE	FALSE	3
RMEV	1	1	1	0	0	0		FALSE	TRUE	3
RMFL	2	0	0	1	0	1		FALSE	FALSE	4
RMFR	2	0	0	1	0	1		FALSE	FALSE	4
RMGL	2	1	0	0	0	0		FALSE	TRUE	3
RMGR	2	1	0	0	0	0		FALSE	TRUE	3
RMHL	1	0	0	0	0	0	Motor neuron	FALSE	FALSE	1
RMHR	1	0	0	0	0	0	Motor neuron	FALSE	FALSE	1
SAADL	2	0	1	2	0	0		FALSE	TRUE	5
SAADR	2	0	1	2	0	0		FALSE	TRUE	5
SAAVL	2	0	1	2	0	0		FALSE	TRUE	5
SAAVR	2	0	1	2	0	0		FALSE	TRUE	5
SABD	2	0	0	0	1	3		FALSE	TRUE	6
SABVL	2	0	0	0	0	3		FALSE	FALSE	5
SABVR	2	0	0	0	0	3		FALSE	FALSE	5
SDQL	0	0	1	0	0	1		FALSE	FALSE	2
SDQR	0	0	1	0	0	3		FALSE	FALSE	4
SIADL	0	0	1	1	0	5		FALSE	TRUE	7
SIADR	0	0	1	1	0	5		FALSE	TRUE	7
SIAVL	0	0	1	1	0	4		FALSE	TRUE	6
SIAVR	0	0	1	1	0	4		FALSE	TRUE	6
SIBDL	2	0	2	1	1	0		FALSE	TRUE	6
SIBDR	2	0	2	1	1	0		FALSE	TRUE	6
SIBVL	2	0	2	1	1	0		FALSE	TRUE	6
SIBVR	2	0	2	1	1	0		FALSE	TRUE	6
SMBDL	0	0	0	1	0	0	Motor neuron	FALSE	FALSE	1
SMBDR	0	0	0	1	0	0	Motor neuron	FALSE	FALSE	1
SMBVL	0	0	0	1	0	0	Motor neuron	FALSE	FALSE	1
SMBVR	0	0	0	1	0	0	Motor neuron	FALSE	FALSE	1
SMDDL	3	0	2	2	0	5		FALSE	TRUE	12
SMDDR	3	0	2	2	0	5		FALSE	TRUE	12
SMDVL	3	0	2	2	0	5		FALSE	TRUE	12
SMDVR	3	0	2	2	0	5		FALSE	TRUE	12
URADL	2	0	0	0	0	2		FALSE	FALSE	4
URADR	2	0	0	0	0	2		FALSE	FALSE	4
URAVL	2	0	0	0	0	2		FALSE	FALSE	4
URAVR	2	0	0	0	0	2		FALSE	FALSE	4
URBL	2	0	1	0	0	2		FALSE	FALSE	5
URBR	2	0	1	0	0	2		FALSE	FALSE	5
URXL	0	0	0	1	0	1		FALSE	FALSE	2
URXR	0	0	0	1	0	1		FALSE	FALSE	2
URYDL	3	0	0	0	0	1		FALSE	FALSE	4
URYDR	3	0	0	0	0	1		FALSE	FALSE	4
URYVL	3	0	0	0	0	1		FALSE	FALSE	4
URYVR	3	0	0	0	0	1		FALSE	FALSE	4
VA01	0	0	1	0	1	4		FALSE	TRUE	6
VA02	0	0	1	0	1	4		FALSE	TRUE	6
VA03	0	0	1	0	1	4		FALSE	TRUE	6
VA04	0	0	1	0	1	4		FALSE	TRUE	6
VA05	0	0	1	0	1	4		FALSE	TRUE	6
VA06	0	0	1	0	1	4		FALSE	TRUE	6
VA07	0	0	1	0	1	4		FALSE	TRUE	6
VA08	0	0	1	0	1	4		FALSE	TRUE	6
VA09	0	0	1	0	1	4		FALSE	TRUE	6
VA10	0	0	1	0	1	4		FALSE	TRUE	6
VA11	0	0	1	0	1	4		FALSE	TRUE	6
VA12	0	1	1	0	1	4		FALSE	TRUE	7
VB01	1	0	4	0	1	4		FALSE	TRUE	10
VB02	1	0	4	0	1	4		FALSE	TRUE	10
VB03	1	0	4	0	1	4		FALSE	TRUE	10
VB04	1	0	4	0	1	4		FALSE	TRUE	10
VB05	1	0	4	0	1	4		FALSE	TRUE	10
VB06	1	0	4	0	1	4		FALSE	TRUE	10
VB07	1	0	4	0	1	4		FALSE	TRUE	10
VB08	1	0	4	0	1	4		FALSE	TRUE	10
VB09	1	0	4	0	1	4		FALSE	TRUE	10
VB10	1	0	4	0	1	4		FALSE	TRUE	10
VB11	1	0	4	0	1	4		FALSE	TRUE	10
VC01	1	0	1	0	0	3		FALSE	FALSE	5
VC02	1	0	1	0	0	3		FALSE	FALSE	5
VC03	1	0	1	0	0	3		FALSE	FALSE	5
VC04	1	0	2	0	0	2		FALSE	FALSE	5
VC05	1	0	2	0	0	2		FALSE	FALSE	5
VC06	1	0	1	0	0	3		FALSE	FALSE	5
VD01	0	0	2	0	0	0		FALSE	FALSE	2
VD02	0	0	2	0	0	0		FALSE	FALSE	2
VD03	0	0	2	0	0	0		FALSE	FALSE	2
VD04	0	0	2	0	0	0		FALSE	FALSE	2
VD05	0	0	2	0	0	0		FALSE	FALSE	2
VD06	0	0	2	0	0	0		FALSE	FALSE	2
VD07	0	0	2	0	0	0		FALSE	FALSE	2
VD08	0	0	2	0	0	0		FALSE	FALSE	2
VD09	0	0	2	0	0	0		FALSE	FALSE	2
VD10	0	0	2	0	0	0		FALSE	FALSE	2
VD11	0	0	2	0	0	0		FALSE	FALSE	2
VD12	0	0	2	0	0	0		FALSE	FALSE	2
VD13	0	0	2	0	0	0		FALSE	FALSE	2

## Sheet: w=1 links deleted
													Neurotransmitter complexity		Receptorial complexity			Predicted synapse polarity
Source	Source node NT 1mary	Source node NT 2ndary	Target	Edge weight	Edge type	Glu	Glu	ACh	ACh	GABA	GABA	No of matches	Double NT signaling	Double NT complex	Both + and - ?	Predicted polarity			Unknown synapses	Nopred synapses
ADAL	Glu		ADAL	6	chemical	FALSE	FALSE	FALSE	FALSE	FALSE	FALSE	0	FALSE	FALSE	FALSE	no pred		0	FALSE	6		Results for connections			Results for synapses
ADAL	Glu		ADAR	3	electrical	FALSE	FALSE	FALSE	FALSE	FALSE	FALSE	0	FALSE	FALSE	FALSE	electrical		electrical	3	FALSE		Chemical connections	2548		Chemical synapses	19499
ADAL	Glu		ADFL	5	electrical	FALSE	FALSE	FALSE	FALSE	FALSE	FALSE	0	FALSE	FALSE	FALSE	electrical		electrical	5	FALSE		Excitatory (+) connections	981		Excitatory (+) synapses	8708
ADAL	Glu		ADLL	2	chemical	FALSE	FALSE	FALSE	FALSE	FALSE	FALSE	0	FALSE	FALSE	FALSE	no pred		0	FALSE	2		Inhibitory (-) connections	287		Inhibitory (-) synapses	2464
ADAL	Glu		AIAL	2	chemical	TRUE	TRUE	FALSE	FALSE	FALSE	FALSE	2	FALSE	FALSE	TRUE	complex		complex	-2	FALSE		Unpredictable (0)	931		Unpredictable (0)	5058
ADAL	Glu		AIBL	2	chemical	TRUE	FALSE	FALSE	FALSE	FALSE	FALSE	1	FALSE	FALSE	FALSE	+		2	FALSE	FALSE		Complex polarity	349		Complex polarity	3269
ADAL	Glu		AIBR	2	chemical	TRUE	FALSE	FALSE	FALSE	FALSE	FALSE	1	FALSE	FALSE	FALSE	+		2	FALSE	FALSE		Ratio of negative connections	0.226341		Ratio of negative synapses	0.220551
ADAL	Glu		AVAL	3	chemical	TRUE	FALSE	FALSE	FALSE	FALSE	FALSE	1	FALSE	FALSE	FALSE	+		3	FALSE	FALSE						3.53409
ADAL	Glu		AVAR	7	chemical	TRUE	FALSE	FALSE	FALSE	FALSE	FALSE	1	FALSE	FALSE	FALSE	+		7	FALSE	FALSE
ADAL	Glu		AVBL	5	chemical	TRUE	FALSE	FALSE	FALSE	FALSE	FALSE	1	FALSE	FALSE	FALSE	+		5	FALSE	FALSE		Electrical connections	1403		Electrical synapses	7876
ADAL	Glu		AVBR	21	chemical	TRUE	FALSE	FALSE	FALSE	FALSE	FALSE	1	FALSE	FALSE	FALSE	+		21	FALSE	FALSE		Total number of connections	3951		Total number of synapses	27375
ADAL	Glu		AVDR	2	chemical	TRUE	FALSE	FALSE	FALSE	FALSE	FALSE	1	FALSE	FALSE	FALSE	+		2	FALSE	FALSE		Strength of prediction	0.634615		Strength of predicition	0.740602
ADAL	Glu		AVDR	2	electrical	TRUE	FALSE	FALSE	FALSE	FALSE	FALSE	1	FALSE	FALSE	FALSE	electrical		electrical	2	FALSE		TOTAL PREDICTED	1617		TOTAL PREDICTED	14441
ADAL	Glu		AVEL	3	chemical	TRUE	FALSE	FALSE	FALSE	FALSE	FALSE	1	FALSE	FALSE	FALSE	+		3	FALSE	FALSE
ADAL	Glu		AVJR	11	chemical	TRUE	FALSE	FALSE	FALSE	FALSE	FALSE	1	FALSE	FALSE	FALSE	+		11	FALSE	FALSE		Excitatory	0.606679		Excitatory	0.603005
ADAL	Glu		OLQVL	4	electrical	FALSE	FALSE	FALSE	FALSE	FALSE	FALSE	0	FALSE	FALSE	FALSE	electrical		electrical	4	FALSE		Inhibitory	0.177489		Inhibitory	0.170625
ADAL	Glu		PVQL	4	electrical	TRUE	FALSE	FALSE	FALSE	FALSE	FALSE	1	FALSE	FALSE	FALSE	electrical		electrical	4	FALSE		Complex	0.215832		Complex	0.226369
ADAL	Glu		RICL	3	chemical	TRUE	FALSE	FALSE	FALSE	FALSE	FALSE	1	FALSE	FALSE	FALSE	+		3	FALSE	FALSE		TOTAL PREDICTED	1		TOTAL PREDICTED	1
ADAL	Glu		RIML	9	chemical	TRUE	TRUE	FALSE	FALSE	FALSE	FALSE	2	FALSE	FALSE	TRUE	complex		complex	-9	FALSE
ADAL	Glu		RIPL	4	chemical	FALSE	FALSE	FALSE	FALSE	FALSE	FALSE	0	FALSE	FALSE	FALSE	no pred		0	FALSE	4
ADAL	Glu		SMDVR	3	chemical	TRUE	FALSE	FALSE	FALSE	FALSE	FALSE	1	FALSE	FALSE	FALSE	+		3	FALSE	FALSE
ADAL	Glu		URXL	2	chemical	FALSE	FALSE	FALSE	FALSE	FALSE	FALSE	0	FALSE	FALSE	FALSE	no pred		0	FALSE	2
ADAR	Glu		ADAL	3	electrical	FALSE	FALSE	FALSE	FALSE	FALSE	FALSE	0	FALSE	FALSE	FALSE	electrical		electrical	3	FALSE
ADAR	Glu		ADFR	4	electrical	FALSE	FALSE	FALSE	FALSE	FALSE	FALSE	0	FALSE	FALSE	FALSE	electrical		electrical	4	FALSE
ADAR	Glu		AIBR	3	chemical	TRUE	FALSE	FALSE	FALSE	FALSE	FALSE	1	FALSE	FALSE	FALSE	+		3	FALSE	FALSE
ADAR	Glu		ASHR	2	chemical	FALSE	FALSE	FALSE	FALSE	FALSE	FALSE	0	FALSE	FALSE	FALSE	no pred		0	FALSE	2
ADAR	Glu		ASHR	3	electrical	FALSE	FALSE	FALSE	FALSE	FALSE	FALSE	0	FALSE	FALSE	FALSE	electrical		electrical	3	FALSE
ADAR	Glu		AVAR	8	chemical	TRUE	FALSE	FALSE	FALSE	FALSE	FALSE	1	FALSE	FALSE	FALSE	+		8	FALSE	FALSE
ADAR	Glu		AVBL	8	chemical	TRUE	FALSE	FALSE	FALSE	FALSE	FALSE	1	FALSE	FALSE	FALSE	+		8	FALSE	FALSE
ADAR	Glu		AVBR	15	chemical	TRUE	FALSE	FALSE	FALSE	FALSE	FALSE	1	FALSE	FALSE	FALSE	+		15	FALSE	FALSE
ADAR	Glu		AVDL	2	chemical	TRUE	FALSE	FALSE	FALSE	FALSE	FALSE	1	FALSE	FALSE	FALSE	+		2	FALSE	FALSE
ADAR	Glu		AVDL	3	electrical	TRUE	FALSE	FALSE	FALSE	FALSE	FALSE	1	FALSE	FALSE	FALSE	electrical		electrical	3	FALSE
ADAR	Glu		AVDR	3	chemical	TRUE	FALSE	FALSE	FALSE	FALSE	FALSE	1	FALSE	FALSE	FALSE	+		3	FALSE	FALSE
ADAR	Glu		AVJL	13	chemical	TRUE	FALSE	FALSE	FALSE	FALSE	FALSE	1	FALSE	FALSE	FALSE	+		13	FALSE	FALSE
ADAR	Glu		PVQR	2	electrical	TRUE	FALSE	FALSE	FALSE	FALSE	FALSE	1	FALSE	FALSE	FALSE	electrical		electrical	2	FALSE
ADAR	Glu		PVR	6	chemical	FALSE	FALSE	FALSE	FALSE	FALSE	FALSE	0	FALSE	FALSE	FALSE	no pred		0	FALSE	6
ADAR	Glu		RIMR	15	chemical	TRUE	TRUE	FALSE	FALSE	FALSE	FALSE	2	FALSE	FALSE	TRUE	complex		complex	-15	FALSE
ADAR	Glu		RIPR	9	chemical	FALSE	FALSE	FALSE	FALSE	FALSE	FALSE	0	FALSE	FALSE	FALSE	no pred		0	FALSE	9
ADAR	Glu		RIVR	5	chemical	FALSE	FALSE	FALSE	FALSE	FALSE	FALSE	0	FALSE	FALSE	FALSE	no pred		0	FALSE	5
ADAR	Glu		URXR	2	chemical	FALSE	FALSE	FALSE	FALSE	FALSE	FALSE	0	FALSE	FALSE	FALSE	no pred		0	FALSE	2
ADAR	Glu		URYDR	2	chemical	TRUE	FALSE	FALSE	FALSE	FALSE	FALSE	1	FALSE	FALSE	FALSE	+		2	FALSE	FALSE
ADEL			ADER	5	chemical	FALSE	FALSE	FALSE	FALSE	FALSE	FALSE	0	FALSE	FALSE	FALSE	no pred		0	FALSE	5
ADEL			AINL	2	electrical	FALSE	FALSE	FALSE	FALSE	FALSE	FALSE	0	FALSE	FALSE	FALSE	electrical		electrical	2	FALSE
ADEL			AVAL	7	chemical	FALSE	FALSE	FALSE	FALSE	FALSE	FALSE	0	FALSE	FALSE	FALSE	no pred		0	FALSE	7
ADEL			AVAR	9	chemical	FALSE	FALSE	FALSE	FALSE	FALSE	FALSE	0	FALSE	FALSE	FALSE	no pred		0	FALSE	9
ADEL			AVDL	2	chemical	FALSE	FALSE	FALSE	FALSE	FALSE	FALSE	0	FALSE	FALSE	FALSE	no pred		0	FALSE	2
ADEL			AVEL	3	chemical	FALSE	FALSE	FALSE	FALSE	FALSE	FALSE	0	FALSE	FALSE	FALSE	no pred		0	FALSE	3
ADEL			AVHL	2	chemical	FALSE	FALSE	FALSE	FALSE	FALSE	FALSE	0	FALSE	FALSE	FALSE	no pred		0	FALSE	2
ADEL			FLPL	4	chemical	FALSE	FALSE	FALSE	FALSE	FALSE	FALSE	0	FALSE	FALSE	FALSE	no pred		0	FALSE	4
ADEL			IL1L	3	chemical	FALSE	FALSE	FALSE	FALSE	FALSE	FALSE	0	FALSE	FALSE	FALSE	no pred		0	FALSE	3
ADEL			IL2L	5	chemical	FALSE	FALSE	FALSE	FALSE	FALSE	FALSE	0	FALSE	FALSE	FALSE	no pred		0	FALSE	5
ADEL			OLLL	6	chemical	FALSE	FALSE	FALSE	FALSE	FALSE	FALSE	0	FALSE	FALSE	FALSE	no pred		0	FALSE	6
ADEL			RIAL	2	chemical	FALSE	FALSE	FALSE	FALSE	FALSE	FALSE	0	FALSE	FALSE	FALSE	no pred		0	FALSE	2
ADEL			RIGL	18	chemical	FALSE	FALSE	FALSE	FALSE	FALSE	FALSE	0	FALSE	FALSE	FALSE	no pred		0	FALSE	18
ADEL			RIGR	15	chemical	FALSE	FALSE	FALSE	FALSE	FALSE	FALSE	0	FALSE	FALSE	FALSE	no pred		0	FALSE	15
ADEL			RIH	3	chemical	FALSE	FALSE	FALSE	FALSE	FALSE	FALSE	0	FALSE	FALSE	FALSE	no pred		0	FALSE	3
ADEL			RIVL	2	chemical	FALSE	FALSE	FALSE	FALSE	FALSE	FALSE	0	FALSE	FALSE	FALSE	no pred		0	FALSE	2
ADEL			RIVR	2	chemical	FALSE	FALSE	FALSE	FALSE	FALSE	FALSE	0	FALSE	FALSE	FALSE	no pred		0	FALSE	2
ADEL			RMDL	11	chemical	FALSE	FALSE	FALSE	FALSE	FALSE	FALSE	0	FALSE	FALSE	FALSE	no pred		0	FALSE	11
ADEL			RMGL	7	chemical	FALSE	FALSE	FALSE	FALSE	FALSE	FALSE	0	FALSE	FALSE	FALSE	no pred		0	FALSE	7
ADEL			RMHR	2	chemical	FALSE	FALSE	FALSE	FALSE	FALSE	FALSE	0	FALSE	FALSE	FALSE	no pred		0	FALSE	2
ADEL			SIADR	2	chemical	FALSE	FALSE	FALSE	FALSE	FALSE	FALSE	0	FALSE	FALSE	FALSE	no pred		0	FALSE	2
ADEL			SIBVR	2	chemical	FALSE	FALSE	FALSE	FALSE	FALSE	FALSE	0	FALSE	FALSE	FALSE	no pred		0	FALSE	2
ADEL			SMBVL	2	chemical	FALSE	FALSE	FALSE	FALSE	FALSE	FALSE	0	FALSE	FALSE	FALSE	no pred		0	FALSE	2
ADEL			URBL	2	chemical	FALSE	FALSE	FALSE	FALSE	FALSE	FALSE	0	FALSE	FALSE	FALSE	no pred		0	FALSE	2
ADEL			VB01	2	chemical	FALSE	FALSE	FALSE	FALSE	FALSE	FALSE	0	FALSE	FALSE	FALSE	no pred		0	FALSE	2
ADER			ADEL	3	chemical	FALSE	FALSE	FALSE	FALSE	FALSE	FALSE	0	FALSE	FALSE	FALSE	no pred		0	FALSE	3
ADER			AINR	4	electrical	FALSE	FALSE	FALSE	FALSE	FALSE	FALSE	0	FALSE	FALSE	FALSE	electrical		electrical	4	FALSE
ADER			ALNR	2	electrical	FALSE	FALSE	FALSE	FALSE	FALSE	FALSE	0	FALSE	FALSE	FALSE	electrical		electrical	2	FALSE
ADER			AVAL	9	chemical	FALSE	FALSE	FALSE	FALSE	FALSE	FALSE	0	FALSE	FALSE	FALSE	no pred		0	FALSE	9
ADER			AVAR	4	chemical	FALSE	FALSE	FALSE	FALSE	FALSE	FALSE	0	FALSE	FALSE	FALSE	no pred		0	FALSE	4
ADER			AVDR	5	chemical	FALSE	FALSE	FALSE	FALSE	FALSE	FALSE	0	FALSE	FALSE	FALSE	no pred		0	FALSE	5
ADER			AVER	4	chemical	FALSE	FALSE	FALSE	FALSE	FALSE	FALSE	0	FALSE	FALSE	FALSE	no pred		0	FALSE	4
ADER			AVKL	4	electrical	FALSE	FALSE	FALSE	FALSE	FALSE	FALSE	0	FALSE	FALSE	FALSE	electrical		electrical	4	FALSE
ADER			CEPDR	5	chemical	FALSE	FALSE	FALSE	FALSE	FALSE	FALSE	0	FALSE	FALSE	FALSE	no pred		0	FALSE	5
ADER			FLPR	4	chemical	FALSE	FALSE	FALSE	FALSE	FALSE	FALSE	0	FALSE	FALSE	FALSE	no pred		0	FALSE	4
ADER			FLPR	4	electrical	FALSE	FALSE	FALSE	FALSE	FALSE	FALSE	0	FALSE	FALSE	FALSE	electrical		electrical	4	FALSE
ADER			OLLR	3	chemical	FALSE	FALSE	FALSE	FALSE	FALSE	FALSE	0	FALSE	FALSE	FALSE	no pred		0	FALSE	3
ADER			PVQR	2	electrical	FALSE	FALSE	FALSE	FALSE	FALSE	FALSE	0	FALSE	FALSE	FALSE	electrical		electrical	2	FALSE
ADER			RIGL	12	chemical	FALSE	FALSE	FALSE	FALSE	FALSE	FALSE	0	FALSE	FALSE	FALSE	no pred		0	FALSE	12
ADER			RIGR	11	chemical	FALSE	FALSE	FALSE	FALSE	FALSE	FALSE	0	FALSE	FALSE	FALSE	no pred		0	FALSE	11
ADER			RMDR	6	chemical	FALSE	FALSE	FALSE	FALSE	FALSE	FALSE	0	FALSE	FALSE	FALSE	no pred		0	FALSE	6
ADER			RMGR	5	chemical	FALSE	FALSE	FALSE	FALSE	FALSE	FALSE	0	FALSE	FALSE	FALSE	no pred		0	FALSE	5
ADER			URXR	2	chemical	FALSE	FALSE	FALSE	FALSE	FALSE	FALSE	0	FALSE	FALSE	FALSE	no pred		0	FALSE	2
ADFL	ACh		ADAL	2	chemical	FALSE	FALSE	FALSE	FALSE	FALSE	FALSE	0	FALSE	FALSE	FALSE	no pred		0	FALSE	2
ADFL	ACh		ADAL	5	electrical	FALSE	FALSE	FALSE	FALSE	FALSE	FALSE	0	FALSE	FALSE	FALSE	electrical		electrical	5	FALSE
ADFL	ACh		AFDL	3	electrical	FALSE	FALSE	FALSE	FALSE	FALSE	FALSE	0	FALSE	FALSE	FALSE	electrical		electrical	3	FALSE
ADFL	ACh		AIAL	2	chemical	FALSE	FALSE	FALSE	FALSE	FALSE	FALSE	0	FALSE	FALSE	FALSE	no pred		0	FALSE	2
ADFL	ACh		AIBL	2	chemical	FALSE	FALSE	FALSE	TRUE	FALSE	FALSE	1	FALSE	FALSE	FALSE	-		-2	FALSE	FALSE
ADFL	ACh		AIZL	39	chemical	FALSE	FALSE	FALSE	TRUE	FALSE	FALSE	1	FALSE	FALSE	FALSE	-		-39	FALSE	FALSE
ADFL	ACh		AUAL	12	chemical	FALSE	FALSE	FALSE	FALSE	FALSE	FALSE	0	FALSE	FALSE	FALSE	no pred		0	FALSE	12
ADFL	ACh		AWBL	2	chemical	FALSE	FALSE	FALSE	FALSE	FALSE	FALSE	0	FALSE	FALSE	FALSE	no pred		0	FALSE	2
ADFL	ACh		AWCR	2	chemical	FALSE	FALSE	FALSE	FALSE	FALSE	FALSE	0	FALSE	FALSE	FALSE	no pred		0	FALSE	2
ADFL	ACh		RIAL	46	chemical	FALSE	FALSE	FALSE	TRUE	FALSE	FALSE	1	FALSE	FALSE	FALSE	-		-46	FALSE	FALSE
ADFL	ACh		RIBL	4	chemical	FALSE	FALSE	TRUE	FALSE	FALSE	FALSE	1	FALSE	FALSE	FALSE	+		4	FALSE	FALSE
ADFL	ACh		RIGL	4	chemical	FALSE	FALSE	TRUE	TRUE	FALSE	FALSE	2	FALSE	FALSE	TRUE	complex		complex	-4	FALSE
ADFL	ACh		RIPL	2	electrical	FALSE	FALSE	FALSE	FALSE	FALSE	FALSE	0	FALSE	FALSE	FALSE	electrical		electrical	2	FALSE
ADFL	ACh		RIR	4	chemical	FALSE	FALSE	FALSE	FALSE	FALSE	FALSE	0	FALSE	FALSE	FALSE	no pred		0	FALSE	4
ADFL	ACh		SMBVL	9	chemical	FALSE	FALSE	FALSE	TRUE	FALSE	FALSE	1	FALSE	FALSE	FALSE	-		-9	FALSE	FALSE
ADFR	ACh		ADAR	4	chemical	FALSE	FALSE	FALSE	FALSE	FALSE	FALSE	0	FALSE	FALSE	FALSE	no pred		0	FALSE	4
ADFR	ACh		ADAR	4	electrical	FALSE	FALSE	FALSE	FALSE	FALSE	FALSE	0	FALSE	FALSE	FALSE	electrical		electrical	4	FALSE
ADFR	ACh		AFDR	5	electrical	FALSE	FALSE	FALSE	FALSE	FALSE	FALSE	0	FALSE	FALSE	FALSE	electrical		electrical	5	FALSE
ADFR	ACh		AIAR	4	electrical	FALSE	FALSE	FALSE	FALSE	FALSE	FALSE	0	FALSE	FALSE	FALSE	electrical		electrical	4	FALSE
ADFR	ACh		AIYR	2	chemical	FALSE	FALSE	TRUE	FALSE	FALSE	FALSE	1	FALSE	FALSE	FALSE	+		2	FALSE	FALSE
ADFR	ACh		AIZR	37	chemical	FALSE	FALSE	FALSE	TRUE	FALSE	FALSE	1	FALSE	FALSE	FALSE	-		-37	FALSE	FALSE
ADFR	ACh		ASHR	6	chemical	FALSE	FALSE	FALSE	FALSE	FALSE	FALSE	0	FALSE	FALSE	FALSE	no pred		0	FALSE	6
ADFR	ACh		AUAR	9	chemical	FALSE	FALSE	FALSE	FALSE	FALSE	FALSE	0	FALSE	FALSE	FALSE	no pred		0	FALSE	9
ADFR	ACh		AWAR	3	electrical	FALSE	FALSE	FALSE	FALSE	FALSE	FALSE	0	FALSE	FALSE	FALSE	electrical		electrical	3	FALSE
ADFR	ACh		AWBR	4	chemical	FALSE	FALSE	FALSE	FALSE	FALSE	FALSE	0	FALSE	FALSE	FALSE	no pred		0	FALSE	4
ADFR	ACh		BAGL	6	chemical	FALSE	FALSE	FALSE	FALSE	FALSE	FALSE	0	FALSE	FALSE	FALSE	no pred		0	FALSE	6
ADFR	ACh		RIAR	61	chemical	FALSE	FALSE	FALSE	TRUE	FALSE	FALSE	1	FALSE	FALSE	FALSE	-		-61	FALSE	FALSE
ADFR	ACh		RIGR	24	chemical	FALSE	FALSE	TRUE	TRUE	FALSE	FALSE	2	FALSE	FALSE	TRUE	complex		complex	-24	FALSE
ADFR	ACh		RIH	2	chemical	FALSE	FALSE	FALSE	TRUE	FALSE	FALSE	1	FALSE	FALSE	FALSE	-		-2	FALSE	FALSE
ADFR	ACh		RIR	7	chemical	FALSE	FALSE	FALSE	FALSE	FALSE	FALSE	0	FALSE	FALSE	FALSE	no pred		0	FALSE	7
ADFR	ACh		SMBDR	2	chemical	FALSE	FALSE	FALSE	TRUE	FALSE	FALSE	1	FALSE	FALSE	FALSE	-		-2	FALSE	FALSE
ADFR	ACh		SMBVR	19	chemical	FALSE	FALSE	FALSE	TRUE	FALSE	FALSE	1	FALSE	FALSE	FALSE	-		-19	FALSE	FALSE
ADFR	ACh		SMDVR	2	electrical	FALSE	FALSE	TRUE	TRUE	FALSE	FALSE	2	FALSE	FALSE	TRUE	electrical		electrical	2	FALSE
ADFR	ACh		URXR	10	chemical	FALSE	FALSE	FALSE	TRUE	FALSE	FALSE	1	FALSE	FALSE	FALSE	-		-10	FALSE	FALSE
ADFR	ACh		URYVR	2	chemical	FALSE	FALSE	FALSE	FALSE	FALSE	FALSE	0	FALSE	FALSE	FALSE	no pred		0	FALSE	2
ADLL	Glu		ADLR	6	electrical	FALSE	FALSE	FALSE	FALSE	FALSE	FALSE	0	FALSE	FALSE	FALSE	electrical		electrical	6	FALSE
ADLL	Glu		AIAL	19	chemical	TRUE	TRUE	FALSE	FALSE	FALSE	FALSE	2	FALSE	FALSE	TRUE	complex		complex	-19	FALSE
ADLL	Glu		AIBL	26	chemical	TRUE	FALSE	FALSE	FALSE	FALSE	FALSE	1	FALSE	FALSE	FALSE	+		26	FALSE	FALSE
ADLL	Glu		ALA	5	chemical	FALSE	FALSE	FALSE	FALSE	FALSE	FALSE	0	FALSE	FALSE	FALSE	no pred		0	FALSE	5
ADLL	Glu		ASER	12	chemical	FALSE	FALSE	FALSE	FALSE	FALSE	FALSE	0	FALSE	FALSE	FALSE	no pred		0	FALSE	12
ADLL	Glu		ASGL	2	chemical	FALSE	FALSE	FALSE	FALSE	FALSE	FALSE	0	FALSE	FALSE	FALSE	no pred		0	FALSE	2
ADLL	Glu		ASHL	6	chemical	FALSE	FALSE	FALSE	FALSE	FALSE	FALSE	0	FALSE	FALSE	FALSE	no pred		0	FALSE	6
ADLL	Glu		AVAL	9	chemical	TRUE	FALSE	FALSE	FALSE	FALSE	FALSE	1	FALSE	FALSE	FALSE	+		9	FALSE	FALSE
ADLL	Glu		AVAR	5	chemical	TRUE	FALSE	FALSE	FALSE	FALSE	FALSE	1	FALSE	FALSE	FALSE	+		5	FALSE	FALSE
ADLL	Glu		AVBL	12	chemical	TRUE	FALSE	FALSE	FALSE	FALSE	FALSE	1	FALSE	FALSE	FALSE	+		12	FALSE	FALSE
ADLL	Glu		AVDL	4	chemical	TRUE	FALSE	FALSE	FALSE	FALSE	FALSE	1	FALSE	FALSE	FALSE	+		4	FALSE	FALSE
ADLL	Glu		AVDR	15	chemical	TRUE	FALSE	FALSE	FALSE	FALSE	FALSE	1	FALSE	FALSE	FALSE	+		15	FALSE	FALSE
ADLL	Glu		AVDR	2	electrical	TRUE	FALSE	FALSE	FALSE	FALSE	FALSE	1	FALSE	FALSE	FALSE	electrical		electrical	2	FALSE
ADLL	Glu		AVJL	3	chemical	TRUE	FALSE	FALSE	FALSE	FALSE	FALSE	1	FALSE	FALSE	FALSE	+		3	FALSE	FALSE
ADLL	Glu		AVJR	9	chemical	TRUE	FALSE	FALSE	FALSE	FALSE	FALSE	1	FALSE	FALSE	FALSE	+		9	FALSE	FALSE
ADLL	Glu		AWBL	3	chemical	FALSE	FALSE	FALSE	FALSE	FALSE	FALSE	0	FALSE	FALSE	FALSE	no pred		0	FALSE	3
ADLL	Glu		AWCL	2	chemical	FALSE	FALSE	FALSE	FALSE	FALSE	FALSE	0	FALSE	FALSE	FALSE	no pred		0	FALSE	2
ADLL	Glu		OLQVL	2	chemical	FALSE	FALSE	FALSE	FALSE	FALSE	FALSE	0	FALSE	FALSE	FALSE	no pred		0	FALSE	2
ADLL	Glu		RIPL	3	chemical	FALSE	FALSE	FALSE	FALSE	FALSE	FALSE	0	FALSE	FALSE	FALSE	no pred		0	FALSE	3
ADLL	Glu		RMGL	3	electrical	TRUE	TRUE	FALSE	FALSE	FALSE	FALSE	2	FALSE	FALSE	TRUE	electrical		electrical	3	FALSE
ADLL	Glu		SMBVL	5	chemical	FALSE	FALSE	FALSE	FALSE	FALSE	FALSE	0	FALSE	FALSE	FALSE	no pred		0	FALSE	5
ADLR	Glu		ADLL	6	electrical	FALSE	FALSE	FALSE	FALSE	FALSE	FALSE	0	FALSE	FALSE	FALSE	electrical		electrical	6	FALSE
ADLR	Glu		ADLR	3	chemical	FALSE	FALSE	FALSE	FALSE	FALSE	FALSE	0	FALSE	FALSE	FALSE	no pred		0	FALSE	3
ADLR	Glu		AIAR	22	chemical	TRUE	TRUE	FALSE	FALSE	FALSE	FALSE	2	FALSE	FALSE	TRUE	complex		complex	-22	FALSE
ADLR	Glu		AIBR	27	chemical	TRUE	FALSE	FALSE	FALSE	FALSE	FALSE	1	FALSE	FALSE	FALSE	+		27	FALSE	FALSE
ADLR	Glu		ASER	2	chemical	FALSE	FALSE	FALSE	FALSE	FALSE	FALSE	0	FALSE	FALSE	FALSE	no pred		0	FALSE	2
ADLR	Glu		ASHR	4	chemical	FALSE	FALSE	FALSE	FALSE	FALSE	FALSE	0	FALSE	FALSE	FALSE	no pred		0	FALSE	4
ADLR	Glu		AVAR	8	chemical	TRUE	FALSE	FALSE	FALSE	FALSE	FALSE	1	FALSE	FALSE	FALSE	+		8	FALSE	FALSE
ADLR	Glu		AVBL	3	chemical	TRUE	FALSE	FALSE	FALSE	FALSE	FALSE	1	FALSE	FALSE	FALSE	+		3	FALSE	FALSE
ADLR	Glu		AVBR	7	chemical	TRUE	FALSE	FALSE	FALSE	FALSE	FALSE	1	FALSE	FALSE	FALSE	+		7	FALSE	FALSE
ADLR	Glu		AVDL	26	chemical	TRUE	FALSE	FALSE	FALSE	FALSE	FALSE	1	FALSE	FALSE	FALSE	+		26	FALSE	FALSE
ADLR	Glu		AVDR	3	chemical	TRUE	FALSE	FALSE	FALSE	FALSE	FALSE	1	FALSE	FALSE	FALSE	+		3	FALSE	FALSE
ADLR	Glu		AVJL	2	chemical	TRUE	FALSE	FALSE	FALSE	FALSE	FALSE	1	FALSE	FALSE	FALSE	+		2	FALSE	FALSE
ADLR	Glu		AVJR	3	chemical	TRUE	FALSE	FALSE	FALSE	FALSE	FALSE	1	FALSE	FALSE	FALSE	+		3	FALSE	FALSE
ADLR	Glu		AWCR	7	chemical	FALSE	FALSE	FALSE	FALSE	FALSE	FALSE	0	FALSE	FALSE	FALSE	no pred		0	FALSE	7
ADLR	Glu		PVCL	3	chemical	TRUE	FALSE	FALSE	FALSE	FALSE	FALSE	1	FALSE	FALSE	FALSE	+		3	FALSE	FALSE
ADLR	Glu		RICR	5	chemical	TRUE	FALSE	FALSE	FALSE	FALSE	FALSE	1	FALSE	FALSE	FALSE	+		5	FALSE	FALSE
ADLR	Glu		RIFR	2	chemical	TRUE	FALSE	FALSE	FALSE	FALSE	FALSE	1	FALSE	FALSE	FALSE	+		2	FALSE	FALSE
ADLR	Glu		RIPR	2	chemical	FALSE	FALSE	FALSE	FALSE	FALSE	FALSE	0	FALSE	FALSE	FALSE	no pred		0	FALSE	2
ADLR	Glu		SIBVL	2	chemical	TRUE	FALSE	FALSE	FALSE	FALSE	FALSE	1	FALSE	FALSE	FALSE	+		2	FALSE	FALSE
ADLR	Glu		SMBVR	5	chemical	FALSE	FALSE	FALSE	FALSE	FALSE	FALSE	0	FALSE	FALSE	FALSE	no pred		0	FALSE	5
ADLR	Glu		URBR	6	chemical	TRUE	FALSE	FALSE	FALSE	FALSE	FALSE	1	FALSE	FALSE	FALSE	+		6	FALSE	FALSE
ADLR	Glu		URXR	8	chemical	FALSE	FALSE	FALSE	FALSE	FALSE	FALSE	0	FALSE	FALSE	FALSE	no pred		0	FALSE	8
AFDL	Glu		ADFL	3	electrical	FALSE	FALSE	FALSE	FALSE	FALSE	FALSE	0	FALSE	FALSE	FALSE	electrical		electrical	3	FALSE
AFDL	Glu		AIBL	2	electrical	TRUE	FALSE	FALSE	FALSE	FALSE	FALSE	1	FALSE	FALSE	FALSE	electrical		electrical	2	FALSE
AFDL	Glu		AINR	3	chemical	FALSE	FALSE	FALSE	FALSE	FALSE	FALSE	0	FALSE	FALSE	FALSE	no pred		0	FALSE	3
AFDL	Glu		AIYL	25	chemical	FALSE	TRUE	FALSE	FALSE	FALSE	FALSE	1	FALSE	FALSE	FALSE	-		-25	FALSE	FALSE
AFDL	Glu		AIYL	2	electrical	FALSE	TRUE	FALSE	FALSE	FALSE	FALSE	1	FALSE	FALSE	FALSE	electrical		electrical	2	FALSE
AFDL	Glu		ASEL	6	electrical	FALSE	FALSE	FALSE	FALSE	FALSE	FALSE	0	FALSE	FALSE	FALSE	electrical		electrical	6	FALSE
AFDL	Glu		AWBL	4	chemical	FALSE	FALSE	FALSE	FALSE	FALSE	FALSE	0	FALSE	FALSE	FALSE	no pred		0	FALSE	4
AFDL	Glu		URBL	9	electrical	TRUE	FALSE	FALSE	FALSE	FALSE	FALSE	1	FALSE	FALSE	FALSE	electrical		electrical	9	FALSE
AFDR	Glu		ADFR	5	electrical	FALSE	FALSE	FALSE	FALSE	FALSE	FALSE	0	FALSE	FALSE	FALSE	electrical		electrical	5	FALSE
AFDR	Glu		AIYR	29	chemical	FALSE	TRUE	FALSE	FALSE	FALSE	FALSE	1	FALSE	FALSE	FALSE	-		-29	FALSE	FALSE
AFDR	Glu		ASEL	2	electrical	FALSE	FALSE	FALSE	FALSE	FALSE	FALSE	0	FALSE	FALSE	FALSE	electrical		electrical	2	FALSE
AFDR	Glu		ASER	4	chemical	FALSE	FALSE	FALSE	FALSE	FALSE	FALSE	0	FALSE	FALSE	FALSE	no pred		0	FALSE	4
AFDR	Glu		ASHR	4	electrical	FALSE	FALSE	FALSE	FALSE	FALSE	FALSE	0	FALSE	FALSE	FALSE	electrical		electrical	4	FALSE
AFDR	Glu		AWCR	3	electrical	FALSE	FALSE	FALSE	FALSE	FALSE	FALSE	0	FALSE	FALSE	FALSE	electrical		electrical	3	FALSE
AFDR	Glu		URBR	2	electrical	TRUE	FALSE	FALSE	FALSE	FALSE	FALSE	1	FALSE	FALSE	FALSE	electrical		electrical	2	FALSE
AIAL	ACh		ADFL	2	chemical	FALSE	FALSE	FALSE	FALSE	FALSE	FALSE	0	FALSE	FALSE	FALSE	no pred		0	FALSE	2
AIAL	ACh		AIAR	7	electrical	FALSE	FALSE	FALSE	FALSE	FALSE	FALSE	0	FALSE	FALSE	FALSE	electrical		electrical	7	FALSE
AIAL	ACh		AIBL	35	chemical	FALSE	FALSE	FALSE	TRUE	FALSE	FALSE	1	FALSE	FALSE	FALSE	-		-35	FALSE	FALSE
AIAL	ACh		AIBL	5	electrical	FALSE	FALSE	FALSE	TRUE	FALSE	FALSE	1	FALSE	FALSE	FALSE	electrical		electrical	5	FALSE
AIAL	ACh		AIML	6	chemical	FALSE	FALSE	FALSE	FALSE	FALSE	FALSE	0	FALSE	FALSE	FALSE	no pred		0	FALSE	6
AIAL	ACh		AIZL	4	chemical	FALSE	FALSE	FALSE	TRUE	FALSE	FALSE	1	FALSE	FALSE	FALSE	-		-4	FALSE	FALSE
AIAL	ACh		ASEL	5	chemical	FALSE	FALSE	FALSE	FALSE	FALSE	FALSE	0	FALSE	FALSE	FALSE	no pred		0	FALSE	5
AIAL	ACh		ASER	10	chemical	FALSE	FALSE	FALSE	FALSE	FALSE	FALSE	0	FALSE	FALSE	FALSE	no pred		0	FALSE	10
AIAL	ACh		ASIR	2	electrical	FALSE	FALSE	FALSE	FALSE	FALSE	FALSE	0	FALSE	FALSE	FALSE	electrical		electrical	2	FALSE
AIAL	ACh		ASJL	4	chemical	FALSE	FALSE	FALSE	FALSE	FALSE	FALSE	0	FALSE	FALSE	FALSE	no pred		0	FALSE	4
AIAL	ACh		ASKL	9	chemical	FALSE	FALSE	FALSE	FALSE	FALSE	FALSE	0	FALSE	FALSE	FALSE	no pred		0	FALSE	9
AIAL	ACh		ASKL	2	electrical	FALSE	FALSE	FALSE	FALSE	FALSE	FALSE	0	FALSE	FALSE	FALSE	electrical		electrical	2	FALSE
AIAL	ACh		AWCR	6	chemical	FALSE	FALSE	FALSE	FALSE	FALSE	FALSE	0	FALSE	FALSE	FALSE	no pred		0	FALSE	6
AIAL	ACh		RIFL	10	chemical	FALSE	FALSE	FALSE	FALSE	FALSE	FALSE	0	FALSE	FALSE	FALSE	no pred		0	FALSE	10
AIAL	ACh		RIR	2	chemical	FALSE	FALSE	FALSE	FALSE	FALSE	FALSE	0	FALSE	FALSE	FALSE	no pred		0	FALSE	2
AIAL	ACh		RMGL	2	chemical	FALSE	FALSE	FALSE	FALSE	FALSE	FALSE	0	FALSE	FALSE	FALSE	no pred		0	FALSE	2
AIAR	ACh		ADAR	4	chemical	FALSE	FALSE	FALSE	FALSE	FALSE	FALSE	0	FALSE	FALSE	FALSE	no pred		0	FALSE	4
AIAR	ACh		ADFR	4	electrical	FALSE	FALSE	FALSE	FALSE	FALSE	FALSE	0	FALSE	FALSE	FALSE	electrical		electrical	4	FALSE
AIAR	ACh		ADLR	10	chemical	FALSE	FALSE	FALSE	FALSE	FALSE	FALSE	0	FALSE	FALSE	FALSE	no pred		0	FALSE	10
AIAR	ACh		AIAL	7	electrical	FALSE	FALSE	FALSE	FALSE	FALSE	FALSE	0	FALSE	FALSE	FALSE	electrical		electrical	7	FALSE
AIAR	ACh		AIAR	2	electrical	FALSE	FALSE	FALSE	FALSE	FALSE	FALSE	0	FALSE	FALSE	FALSE	electrical		electrical	2	FALSE
AIAR	ACh		AIBR	33	chemical	FALSE	FALSE	FALSE	TRUE	FALSE	FALSE	1	FALSE	FALSE	FALSE	-		-33	FALSE	FALSE
AIAR	ACh		AIZR	2	chemical	FALSE	FALSE	FALSE	TRUE	FALSE	FALSE	1	FALSE	FALSE	FALSE	-		-2	FALSE	FALSE
AIAR	ACh		ASER	5	chemical	FALSE	FALSE	FALSE	FALSE	FALSE	FALSE	0	FALSE	FALSE	FALSE	no pred		0	FALSE	5
AIAR	ACh		ASGR	5	chemical	FALSE	FALSE	FALSE	FALSE	FALSE	FALSE	0	FALSE	FALSE	FALSE	no pred		0	FALSE	5
AIAR	ACh		ASGR	3	electrical	FALSE	FALSE	FALSE	FALSE	FALSE	FALSE	0	FALSE	FALSE	FALSE	electrical		electrical	3	FALSE
AIAR	ACh		ASIR	2	chemical	FALSE	FALSE	FALSE	FALSE	FALSE	FALSE	0	FALSE	FALSE	FALSE	no pred		0	FALSE	2
AIAR	ACh		ASIR	3	electrical	FALSE	FALSE	FALSE	FALSE	FALSE	FALSE	0	FALSE	FALSE	FALSE	electrical		electrical	3	FALSE
AIAR	ACh		AWAR	4	chemical	FALSE	FALSE	FALSE	FALSE	FALSE	FALSE	0	FALSE	FALSE	FALSE	no pred		0	FALSE	4
AIAR	ACh		AWAR	3	electrical	FALSE	FALSE	FALSE	FALSE	FALSE	FALSE	0	FALSE	FALSE	FALSE	electrical		electrical	3	FALSE
AIAR	ACh		AWCL	6	chemical	FALSE	FALSE	FALSE	FALSE	FALSE	FALSE	0	FALSE	FALSE	FALSE	no pred		0	FALSE	6
AIAR	ACh		AWCR	6	chemical	FALSE	FALSE	FALSE	FALSE	FALSE	FALSE	0	FALSE	FALSE	FALSE	no pred		0	FALSE	6
AIAR	ACh		RIFR	10	chemical	FALSE	FALSE	FALSE	FALSE	FALSE	FALSE	0	FALSE	FALSE	FALSE	no pred		0	FALSE	10
AIBL	Glu		AFDL	2	electrical	FALSE	FALSE	FALSE	FALSE	FALSE	FALSE	0	FALSE	FALSE	FALSE	electrical		electrical	2	FALSE
AIBL	Glu		AIAL	5	electrical	TRUE	TRUE	FALSE	FALSE	FALSE	FALSE	2	FALSE	FALSE	TRUE	electrical		electrical	5	FALSE
AIBL	Glu		AIBL	2	chemical	TRUE	FALSE	FALSE	FALSE	FALSE	FALSE	1	FALSE	FALSE	FALSE	+		2	FALSE	FALSE
AIBL	Glu		AIZR	7	chemical	FALSE	FALSE	FALSE	FALSE	FALSE	FALSE	0	FALSE	FALSE	FALSE	no pred		0	FALSE	7
AIBL	Glu		AIZR	4	electrical	FALSE	FALSE	FALSE	FALSE	FALSE	FALSE	0	FALSE	FALSE	FALSE	electrical		electrical	4	FALSE
AIBL	Glu		ASHR	3	chemical	FALSE	FALSE	FALSE	FALSE	FALSE	FALSE	0	FALSE	FALSE	FALSE	no pred		0	FALSE	3
AIBL	Glu		AVAL	5	chemical	TRUE	FALSE	FALSE	FALSE	FALSE	FALSE	1	FALSE	FALSE	FALSE	+		5	FALSE	FALSE
AIBL	Glu		AVBL	21	chemical	TRUE	FALSE	FALSE	FALSE	FALSE	FALSE	1	FALSE	FALSE	FALSE	+		21	FALSE	FALSE
AIBL	Glu		DVC	2	electrical	TRUE	FALSE	FALSE	FALSE	FALSE	FALSE	1	FALSE	FALSE	FALSE	electrical		electrical	2	FALSE
AIBL	Glu		RIBR	16	chemical	TRUE	TRUE	FALSE	FALSE	FALSE	FALSE	2	FALSE	FALSE	TRUE	complex		complex	-16	FALSE
AIBL	Glu		RIGR	5	chemical	TRUE	FALSE	FALSE	FALSE	FALSE	FALSE	1	FALSE	FALSE	FALSE	+		5	FALSE	FALSE
AIBL	Glu		RIGR	3	electrical	TRUE	FALSE	FALSE	FALSE	FALSE	FALSE	1	FALSE	FALSE	FALSE	electrical		electrical	3	FALSE
AIBL	Glu		RIMR	56	chemical	TRUE	TRUE	FALSE	FALSE	FALSE	FALSE	2	FALSE	FALSE	TRUE	complex		complex	-56	FALSE
AIBL	Glu		RMED	2	electrical	TRUE	TRUE	FALSE	FALSE	FALSE	FALSE	2	FALSE	FALSE	TRUE	electrical		electrical	2	FALSE
AIBL	Glu		RMFR	6	chemical	TRUE	FALSE	FALSE	FALSE	FALSE	FALSE	1	FALSE	FALSE	FALSE	+		6	FALSE	FALSE
AIBL	Glu		SAADL	6	chemical	TRUE	FALSE	FALSE	FALSE	FALSE	FALSE	1	FALSE	FALSE	FALSE	+		6	FALSE	FALSE
AIBL	Glu		SAADR	10	chemical	TRUE	FALSE	FALSE	FALSE	FALSE	FALSE	1	FALSE	FALSE	FALSE	+		10	FALSE	FALSE
AIBL	Glu		SAAVL	3	chemical	TRUE	FALSE	FALSE	FALSE	FALSE	FALSE	1	FALSE	FALSE	FALSE	+		3	FALSE	FALSE
AIBL	Glu		SIADR	2	chemical	FALSE	FALSE	FALSE	FALSE	FALSE	FALSE	0	FALSE	FALSE	FALSE	no pred		0	FALSE	2
AIBL	Glu		SIAVR	2	chemical	FALSE	FALSE	FALSE	FALSE	FALSE	FALSE	0	FALSE	FALSE	FALSE	no pred		0	FALSE	2
AIBL	Glu		SIBDR	3	chemical	TRUE	FALSE	FALSE	FALSE	FALSE	FALSE	1	FALSE	FALSE	FALSE	+		3	FALSE	FALSE
AIBL	Glu		SMDDR	16	chemical	TRUE	FALSE	FALSE	FALSE	FALSE	FALSE	1	FALSE	FALSE	FALSE	+		16	FALSE	FALSE
AIBL	Glu		SMDVR	4	chemical	TRUE	FALSE	FALSE	FALSE	FALSE	FALSE	1	FALSE	FALSE	FALSE	+		4	FALSE	FALSE
AIBR	Glu		AIZL	3	electrical	FALSE	FALSE	FALSE	FALSE	FALSE	FALSE	0	FALSE	FALSE	FALSE	electrical		electrical	3	FALSE
AIBR	Glu		ASKR	3	electrical	FALSE	FALSE	FALSE	FALSE	FALSE	FALSE	0	FALSE	FALSE	FALSE	electrical		electrical	3	FALSE
AIBR	Glu		AVAR	2	chemical	TRUE	FALSE	FALSE	FALSE	FALSE	FALSE	1	FALSE	FALSE	FALSE	+		2	FALSE	FALSE
AIBR	Glu		AVBR	13	chemical	TRUE	FALSE	FALSE	FALSE	FALSE	FALSE	1	FALSE	FALSE	FALSE	+		13	FALSE	FALSE
AIBR	Glu		AVEL	4	chemical	TRUE	FALSE	FALSE	FALSE	FALSE	FALSE	1	FALSE	FALSE	FALSE	+		4	FALSE	FALSE
AIBR	Glu		DVC	9	electrical	TRUE	FALSE	FALSE	FALSE	FALSE	FALSE	1	FALSE	FALSE	FALSE	electrical		electrical	9	FALSE
AIBR	Glu		PVPL	2	electrical	FALSE	FALSE	FALSE	FALSE	FALSE	FALSE	0	FALSE	FALSE	FALSE	electrical		electrical	2	FALSE
AIBR	Glu		RIAL	2	chemical	TRUE	TRUE	FALSE	FALSE	FALSE	FALSE	2	FALSE	FALSE	TRUE	complex		complex	-2	FALSE
AIBR	Glu		RIBL	11	chemical	TRUE	TRUE	FALSE	FALSE	FALSE	FALSE	2	FALSE	FALSE	TRUE	complex		complex	-11	FALSE
AIBR	Glu		RIGL	3	electrical	TRUE	FALSE	FALSE	FALSE	FALSE	FALSE	1	FALSE	FALSE	FALSE	electrical		electrical	3	FALSE
AIBR	Glu		RIML	47	chemical	TRUE	TRUE	FALSE	FALSE	FALSE	FALSE	2	FALSE	FALSE	TRUE	complex		complex	-47	FALSE
AIBR	Glu		RIML	2	electrical	TRUE	TRUE	FALSE	FALSE	FALSE	FALSE	2	FALSE	FALSE	TRUE	electrical		electrical	2	FALSE
AIBR	Glu		RIMR	5	chemical	TRUE	TRUE	FALSE	FALSE	FALSE	FALSE	2	FALSE	FALSE	TRUE	complex		complex	-5	FALSE
AIBR	Glu		RIS	3	electrical	TRUE	TRUE	FALSE	FALSE	FALSE	FALSE	2	FALSE	FALSE	TRUE	electrical		electrical	3	FALSE
AIBR	Glu		RIVR	3	electrical	FALSE	FALSE	FALSE	FALSE	FALSE	FALSE	0	FALSE	FALSE	FALSE	electrical		electrical	3	FALSE
AIBR	Glu		SAADL	2	chemical	TRUE	FALSE	FALSE	FALSE	FALSE	FALSE	1	FALSE	FALSE	FALSE	+		2	FALSE	FALSE
AIBR	Glu		SAADR	2	chemical	TRUE	FALSE	FALSE	FALSE	FALSE	FALSE	1	FALSE	FALSE	FALSE	+		2	FALSE	FALSE
AIBR	Glu		SIBVR	2	chemical	TRUE	FALSE	FALSE	FALSE	FALSE	FALSE	1	FALSE	FALSE	FALSE	+		2	FALSE	FALSE
AIBR	Glu		SMDDL	17	chemical	TRUE	FALSE	FALSE	FALSE	FALSE	FALSE	1	FALSE	FALSE	FALSE	+		17	FALSE	FALSE
AIBR	Glu		SMDDL	2	electrical	TRUE	FALSE	FALSE	FALSE	FALSE	FALSE	1	FALSE	FALSE	FALSE	electrical		electrical	2	FALSE
AIBR	Glu		SMDVL	7	chemical	TRUE	FALSE	FALSE	FALSE	FALSE	FALSE	1	FALSE	FALSE	FALSE	+		7	FALSE	FALSE
AIBR	Glu		VB01	3	chemical	TRUE	FALSE	FALSE	FALSE	FALSE	FALSE	1	FALSE	FALSE	FALSE	+		3	FALSE	FALSE
AIML	Glu	ACh	AIAL	11	chemical	TRUE	TRUE	FALSE	FALSE	FALSE	FALSE	2	FALSE	FALSE	TRUE	complex		complex	-11	FALSE
AIML	Glu	ACh	ASGL	8	chemical	FALSE	FALSE	FALSE	FALSE	FALSE	FALSE	0	FALSE	FALSE	FALSE	no pred		0	FALSE	8
AIML	Glu	ACh	ASJL	2	chemical	FALSE	FALSE	FALSE	FALSE	FALSE	FALSE	0	FALSE	FALSE	FALSE	no pred		0	FALSE	2
AIML	Glu	ACh	ASKL	7	chemical	FALSE	FALSE	FALSE	FALSE	FALSE	FALSE	0	FALSE	FALSE	FALSE	no pred		0	FALSE	7
AIML	Glu	ACh	AVFL	5	chemical	FALSE	FALSE	FALSE	FALSE	FALSE	FALSE	0	FALSE	FALSE	FALSE	no pred		0	FALSE	5
AIML	Glu	ACh	AVFR	4	chemical	FALSE	FALSE	FALSE	FALSE	FALSE	FALSE	0	FALSE	FALSE	FALSE	no pred		0	FALSE	4
AIML	Glu	ACh	AVHL	2	chemical	TRUE	FALSE	FALSE	FALSE	FALSE	FALSE	1	FALSE	FALSE	FALSE	+		2	FALSE	FALSE
AIML	Glu	ACh	CEPDL	3	chemical	FALSE	FALSE	FALSE	FALSE	FALSE	FALSE	0	FALSE	FALSE	FALSE	no pred		0	FALSE	3
AIML	Glu	ACh	RID	2	chemical	FALSE	FALSE	FALSE	FALSE	TRUE	FALSE	1	FALSE	FALSE	FALSE	+		2	FALSE	FALSE
AIML	Glu	ACh	RIFL	2	chemical	TRUE	FALSE	FALSE	FALSE	FALSE	FALSE	1	FALSE	FALSE	FALSE	+		2	FALSE	FALSE
AIML	Glu	ACh	RMGL	3	chemical	TRUE	TRUE	FALSE	FALSE	FALSE	FALSE	2	FALSE	FALSE	TRUE	complex		complex	-3	FALSE
AIML	Glu	ACh	SMBVL	4	chemical	FALSE	FALSE	FALSE	TRUE	FALSE	FALSE	1	FALSE	FALSE	FALSE	-		-4	FALSE	FALSE
AIMR	Glu	ACh	ADFR	2	chemical	FALSE	FALSE	FALSE	FALSE	FALSE	FALSE	0	FALSE	FALSE	FALSE	no pred		0	FALSE	2
AIMR	Glu	ACh	AIAR	10	chemical	TRUE	TRUE	FALSE	FALSE	FALSE	FALSE	2	FALSE	FALSE	TRUE	complex		complex	-10	FALSE
AIMR	Glu	ACh	ALA	2	chemical	FALSE	FALSE	FALSE	FALSE	FALSE	FALSE	0	FALSE	FALSE	FALSE	no pred		0	FALSE	2
AIMR	Glu	ACh	ASGR	6	chemical	FALSE	FALSE	FALSE	FALSE	FALSE	FALSE	0	FALSE	FALSE	FALSE	no pred		0	FALSE	6
AIMR	Glu	ACh	ASJR	4	chemical	FALSE	FALSE	FALSE	FALSE	FALSE	FALSE	0	FALSE	FALSE	FALSE	no pred		0	FALSE	4
AIMR	Glu	ACh	ASKR	4	chemical	FALSE	FALSE	FALSE	FALSE	FALSE	FALSE	0	FALSE	FALSE	FALSE	no pred		0	FALSE	4
AIMR	Glu	ACh	AVDR	2	chemical	TRUE	FALSE	FALSE	FALSE	TRUE	FALSE	2	TRUE	FALSE	FALSE	+		2	FALSE	FALSE
AIMR	Glu	ACh	AVFL	3	chemical	FALSE	FALSE	FALSE	FALSE	FALSE	FALSE	0	FALSE	FALSE	FALSE	no pred		0	FALSE	3
AIMR	Glu	ACh	AVFR	4	chemical	FALSE	FALSE	FALSE	FALSE	FALSE	FALSE	0	FALSE	FALSE	FALSE	no pred		0	FALSE	4
AIMR	Glu	ACh	AVHR	2	chemical	TRUE	FALSE	FALSE	FALSE	FALSE	FALSE	1	FALSE	FALSE	FALSE	+		2	FALSE	FALSE
AIMR	Glu	ACh	AVKR	3	electrical	TRUE	FALSE	FALSE	FALSE	FALSE	FALSE	1	FALSE	FALSE	FALSE	electrical		electrical	3	FALSE
AIMR	Glu	ACh	BDUR	2	chemical	TRUE	FALSE	FALSE	FALSE	FALSE	FALSE	1	FALSE	FALSE	FALSE	+		2	FALSE	FALSE
AIMR	Glu	ACh	HSNL	3	chemical	TRUE	FALSE	FALSE	FALSE	FALSE	FALSE	1	FALSE	FALSE	FALSE	+		3	FALSE	FALSE
AIMR	Glu	ACh	HSNR	3	chemical	TRUE	FALSE	FALSE	FALSE	FALSE	FALSE	1	FALSE	FALSE	FALSE	+		3	FALSE	FALSE
AIMR	Glu	ACh	RIFR	3	chemical	TRUE	FALSE	FALSE	FALSE	FALSE	FALSE	1	FALSE	FALSE	FALSE	+		3	FALSE	FALSE
AIMR	Glu	ACh	RMGR	4	chemical	TRUE	TRUE	FALSE	FALSE	FALSE	FALSE	2	FALSE	FALSE	TRUE	complex		complex	-4	FALSE
AIMR	Glu	ACh	URXR	5	chemical	FALSE	FALSE	FALSE	TRUE	FALSE	FALSE	1	FALSE	FALSE	FALSE	-		-5	FALSE	FALSE
AINL	ACh		ADEL	2	electrical	FALSE	FALSE	TRUE	FALSE	FALSE	FALSE	1	FALSE	FALSE	FALSE	electrical		electrical	2	FALSE
AINL	ACh		AFDR	10	chemical	FALSE	FALSE	FALSE	FALSE	FALSE	FALSE	0	FALSE	FALSE	FALSE	no pred		0	FALSE	10
AINL	ACh		ASIL	11	chemical	FALSE	FALSE	FALSE	FALSE	FALSE	FALSE	0	FALSE	FALSE	FALSE	no pred		0	FALSE	11
AINL	ACh		AUAR	2	chemical	FALSE	FALSE	FALSE	FALSE	FALSE	FALSE	0	FALSE	FALSE	FALSE	no pred		0	FALSE	2
AINL	ACh		BAGL	5	chemical	FALSE	FALSE	FALSE	FALSE	FALSE	FALSE	0	FALSE	FALSE	FALSE	no pred		0	FALSE	5
AINL	ACh		CEPVR	2	chemical	FALSE	FALSE	FALSE	FALSE	FALSE	FALSE	0	FALSE	FALSE	FALSE	no pred		0	FALSE	2
AINL	ACh		RIBL	2	chemical	FALSE	FALSE	TRUE	FALSE	FALSE	FALSE	1	FALSE	FALSE	FALSE	+		2	FALSE	FALSE
AINL	ACh		RIBR	3	chemical	FALSE	FALSE	TRUE	FALSE	FALSE	FALSE	1	FALSE	FALSE	FALSE	+		3	FALSE	FALSE
AINL	ACh		RID	2	chemical	FALSE	FALSE	TRUE	FALSE	FALSE	FALSE	1	FALSE	FALSE	FALSE	+		2	FALSE	FALSE
AINL	ACh		RMDVL	3	chemical	FALSE	FALSE	FALSE	TRUE	FALSE	FALSE	1	FALSE	FALSE	FALSE	-		-3	FALSE	FALSE
AINL	ACh		SAAVL	3	chemical	FALSE	FALSE	TRUE	TRUE	FALSE	FALSE	2	FALSE	FALSE	TRUE	complex		complex	-3	FALSE
AINR	ACh		ADER	4	electrical	FALSE	FALSE	TRUE	FALSE	FALSE	FALSE	1	FALSE	FALSE	FALSE	electrical		electrical	4	FALSE
AINR	ACh		AFDL	9	chemical	FALSE	FALSE	FALSE	FALSE	FALSE	FALSE	0	FALSE	FALSE	FALSE	no pred		0	FALSE	9
AINR	ACh		AFDR	3	chemical	FALSE	FALSE	FALSE	FALSE	FALSE	FALSE	0	FALSE	FALSE	FALSE	no pred		0	FALSE	3
AINR	ACh		AIAL	2	chemical	FALSE	FALSE	FALSE	FALSE	FALSE	FALSE	0	FALSE	FALSE	FALSE	no pred		0	FALSE	2
AINR	ACh		AIBL	2	chemical	FALSE	FALSE	FALSE	TRUE	FALSE	FALSE	1	FALSE	FALSE	FALSE	-		-2	FALSE	FALSE
AINR	ACh		ASER	3	chemical	FALSE	FALSE	FALSE	FALSE	FALSE	FALSE	0	FALSE	FALSE	FALSE	no pred		0	FALSE	3
AINR	ACh		AUAL	3	electrical	FALSE	FALSE	FALSE	FALSE	FALSE	FALSE	0	FALSE	FALSE	FALSE	electrical		electrical	3	FALSE
AINR	ACh		AUAR	2	chemical	FALSE	FALSE	FALSE	FALSE	FALSE	FALSE	0	FALSE	FALSE	FALSE	no pred		0	FALSE	2
AINR	ACh		AWCL	2	chemical	FALSE	FALSE	FALSE	FALSE	FALSE	FALSE	0	FALSE	FALSE	FALSE	no pred		0	FALSE	2
AINR	ACh		BAGL	3	electrical	FALSE	FALSE	FALSE	FALSE	FALSE	FALSE	0	FALSE	FALSE	FALSE	electrical		electrical	3	FALSE
AINR	ACh		BAGR	9	chemical	FALSE	FALSE	FALSE	FALSE	FALSE	FALSE	0	FALSE	FALSE	FALSE	no pred		0	FALSE	9
AINR	ACh		CEPDL	2	chemical	FALSE	FALSE	FALSE	FALSE	FALSE	FALSE	0	FALSE	FALSE	FALSE	no pred		0	FALSE	2
AINR	ACh		RIAL	2	electrical	FALSE	FALSE	FALSE	TRUE	FALSE	FALSE	1	FALSE	FALSE	FALSE	electrical		electrical	2	FALSE
AINR	ACh		RIBL	8	chemical	FALSE	FALSE	TRUE	FALSE	FALSE	FALSE	1	FALSE	FALSE	FALSE	+		8	FALSE	FALSE
AINR	ACh		RID	2	chemical	FALSE	FALSE	TRUE	FALSE	FALSE	FALSE	1	FALSE	FALSE	FALSE	+		2	FALSE	FALSE
AINR	ACh		URXL	2	chemical	FALSE	FALSE	FALSE	TRUE	FALSE	FALSE	1	FALSE	FALSE	FALSE	-		-2	FALSE	FALSE
AINR	ACh		URXR	2	chemical	FALSE	FALSE	FALSE	TRUE	FALSE	FALSE	1	FALSE	FALSE	FALSE	-		-2	FALSE	FALSE
AIYL	ACh		AFDL	2	chemical	FALSE	FALSE	FALSE	FALSE	FALSE	FALSE	0	FALSE	FALSE	FALSE	no pred		0	FALSE	2
AIYL	ACh		AFDL	2	electrical	FALSE	FALSE	FALSE	FALSE	FALSE	FALSE	0	FALSE	FALSE	FALSE	electrical		electrical	2	FALSE
AIYL	ACh		AIBL	3	chemical	FALSE	FALSE	FALSE	TRUE	FALSE	FALSE	1	FALSE	FALSE	FALSE	-		-3	FALSE	FALSE
AIYL	ACh		AIYR	4	electrical	FALSE	FALSE	TRUE	FALSE	FALSE	FALSE	1	FALSE	FALSE	FALSE	electrical		electrical	4	FALSE
AIYL	ACh		AIZL	67	chemical	FALSE	FALSE	FALSE	TRUE	FALSE	FALSE	1	FALSE	FALSE	FALSE	-		-67	FALSE	FALSE
AIYL	ACh		AWAL	14	chemical	FALSE	FALSE	FALSE	FALSE	FALSE	FALSE	0	FALSE	FALSE	FALSE	no pred		0	FALSE	14
AIYL	ACh		AWCL	5	chemical	FALSE	FALSE	FALSE	FALSE	FALSE	FALSE	0	FALSE	FALSE	FALSE	no pred		0	FALSE	5
AIYL	ACh		AWCR	3	chemical	FALSE	FALSE	FALSE	FALSE	FALSE	FALSE	0	FALSE	FALSE	FALSE	no pred		0	FALSE	3
AIYL	ACh		RIAL	51	chemical	FALSE	FALSE	FALSE	TRUE	FALSE	FALSE	1	FALSE	FALSE	FALSE	-		-51	FALSE	FALSE
AIYL	ACh		RIBL	42	chemical	FALSE	FALSE	TRUE	FALSE	FALSE	FALSE	1	FALSE	FALSE	FALSE	+		42	FALSE	FALSE
AIYL	ACh		RIML	5	electrical	FALSE	FALSE	TRUE	TRUE	FALSE	FALSE	2	FALSE	FALSE	TRUE	electrical		electrical	5	FALSE
AIYR	ACh		AIYL	7	chemical	FALSE	FALSE	TRUE	FALSE	FALSE	FALSE	1	FALSE	FALSE	FALSE	+		7	FALSE	FALSE
AIYR	ACh		AIYL	4	electrical	FALSE	FALSE	TRUE	FALSE	FALSE	FALSE	1	FALSE	FALSE	FALSE	electrical		electrical	4	FALSE
AIYR	ACh		AIZR	70	chemical	FALSE	FALSE	FALSE	TRUE	FALSE	FALSE	1	FALSE	FALSE	FALSE	-		-70	FALSE	FALSE
AIYR	ACh		ASEL	2	chemical	FALSE	FALSE	FALSE	FALSE	FALSE	FALSE	0	FALSE	FALSE	FALSE	no pred		0	FALSE	2
AIYR	ACh		ASER	4	chemical	FALSE	FALSE	FALSE	FALSE	FALSE	FALSE	0	FALSE	FALSE	FALSE	no pred		0	FALSE	4
AIYR	ACh		ASGR	2	chemical	FALSE	FALSE	FALSE	FALSE	FALSE	FALSE	0	FALSE	FALSE	FALSE	no pred		0	FALSE	2
AIYR	ACh		RIAR	50	chemical	FALSE	FALSE	FALSE	TRUE	FALSE	FALSE	1	FALSE	FALSE	FALSE	-		-50	FALSE	FALSE
AIYR	ACh		RIBR	60	chemical	FALSE	FALSE	TRUE	FALSE	FALSE	FALSE	1	FALSE	FALSE	FALSE	+		60	FALSE	FALSE
AIYR	ACh		RIMR	3	electrical	FALSE	FALSE	TRUE	TRUE	FALSE	FALSE	2	FALSE	FALSE	TRUE	electrical		electrical	3	FALSE
AIZL	Glu		AIAL	12	chemical	TRUE	TRUE	FALSE	FALSE	FALSE	FALSE	2	FALSE	FALSE	TRUE	complex		complex	-12	FALSE
AIZL	Glu		AIBL	10	chemical	TRUE	FALSE	FALSE	FALSE	FALSE	FALSE	1	FALSE	FALSE	FALSE	+		10	FALSE	FALSE
AIZL	Glu		AIBR	53	chemical	TRUE	FALSE	FALSE	FALSE	FALSE	FALSE	1	FALSE	FALSE	FALSE	+		53	FALSE	FALSE
AIZL	Glu		AIBR	3	electrical	TRUE	FALSE	FALSE	FALSE	FALSE	FALSE	1	FALSE	FALSE	FALSE	electrical		electrical	3	FALSE
AIZL	Glu		AIZR	18	electrical	FALSE	FALSE	FALSE	FALSE	FALSE	FALSE	0	FALSE	FALSE	FALSE	electrical		electrical	18	FALSE
AIZL	Glu		ASEL	4	chemical	FALSE	FALSE	FALSE	FALSE	FALSE	FALSE	0	FALSE	FALSE	FALSE	no pred		0	FALSE	4
AIZL	Glu		ASGL	3	electrical	FALSE	FALSE	FALSE	FALSE	FALSE	FALSE	0	FALSE	FALSE	FALSE	electrical		electrical	3	FALSE
AIZL	Glu		ASHL	2	electrical	FALSE	FALSE	FALSE	FALSE	FALSE	FALSE	0	FALSE	FALSE	FALSE	electrical		electrical	2	FALSE
AIZL	Glu		AVEL	3	chemical	TRUE	FALSE	FALSE	FALSE	FALSE	FALSE	1	FALSE	FALSE	FALSE	+		3	FALSE	FALSE
AIZL	Glu		AVER	26	chemical	TRUE	FALSE	FALSE	FALSE	FALSE	FALSE	1	FALSE	FALSE	FALSE	+		26	FALSE	FALSE
AIZL	Glu		AVKR	4	chemical	TRUE	FALSE	FALSE	FALSE	FALSE	FALSE	1	FALSE	FALSE	FALSE	+		4	FALSE	FALSE
AIZL	Glu		AWAL	3	electrical	FALSE	FALSE	FALSE	FALSE	FALSE	FALSE	0	FALSE	FALSE	FALSE	electrical		electrical	3	FALSE
AIZL	Glu		AWCR	2	chemical	FALSE	FALSE	FALSE	FALSE	FALSE	FALSE	0	FALSE	FALSE	FALSE	no pred		0	FALSE	2
AIZL	Glu		RIAL	29	chemical	TRUE	TRUE	FALSE	FALSE	FALSE	FALSE	2	FALSE	FALSE	TRUE	complex		complex	-29	FALSE
AIZL	Glu		RICR	11	chemical	TRUE	FALSE	FALSE	FALSE	FALSE	FALSE	1	FALSE	FALSE	FALSE	+		11	FALSE	FALSE
AIZL	Glu		RIGL	4	chemical	TRUE	FALSE	FALSE	FALSE	FALSE	FALSE	1	FALSE	FALSE	FALSE	+		4	FALSE	FALSE
AIZL	Glu		RIML	35	chemical	TRUE	TRUE	FALSE	FALSE	FALSE	FALSE	2	FALSE	FALSE	TRUE	complex		complex	-35	FALSE
AIZL	Glu		SMBDL	24	chemical	FALSE	FALSE	FALSE	FALSE	FALSE	FALSE	0	FALSE	FALSE	FALSE	no pred		0	FALSE	24
AIZL	Glu		SMBVL	21	chemical	FALSE	FALSE	FALSE	FALSE	FALSE	FALSE	0	FALSE	FALSE	FALSE	no pred		0	FALSE	21
AIZL	Glu		SMDVL	3	chemical	TRUE	FALSE	FALSE	FALSE	FALSE	FALSE	1	FALSE	FALSE	FALSE	+		3	FALSE	FALSE
AIZL	Glu		URYDL	3	chemical	TRUE	FALSE	FALSE	FALSE	FALSE	FALSE	1	FALSE	FALSE	FALSE	+		3	FALSE	FALSE
AIZR	Glu		AIAR	5	chemical	TRUE	TRUE	FALSE	FALSE	FALSE	FALSE	2	FALSE	FALSE	TRUE	complex		complex	-5	FALSE
AIZR	Glu		AIBL	50	chemical	TRUE	FALSE	FALSE	FALSE	FALSE	FALSE	1	FALSE	FALSE	FALSE	+		50	FALSE	FALSE
AIZR	Glu		AIBL	4	electrical	TRUE	FALSE	FALSE	FALSE	FALSE	FALSE	1	FALSE	FALSE	FALSE	electrical		electrical	4	FALSE
AIZR	Glu		AIBR	3	chemical	TRUE	FALSE	FALSE	FALSE	FALSE	FALSE	1	FALSE	FALSE	FALSE	+		3	FALSE	FALSE
AIZR	Glu		AIZL	18	electrical	FALSE	FALSE	FALSE	FALSE	FALSE	FALSE	0	FALSE	FALSE	FALSE	electrical		electrical	18	FALSE
AIZR	Glu		ASER	2	chemical	FALSE	FALSE	FALSE	FALSE	FALSE	FALSE	0	FALSE	FALSE	FALSE	no pred		0	FALSE	2
AIZR	Glu		ASHR	6	electrical	FALSE	FALSE	FALSE	FALSE	FALSE	FALSE	0	FALSE	FALSE	FALSE	electrical		electrical	6	FALSE
AIZR	Glu		AVEL	28	chemical	TRUE	FALSE	FALSE	FALSE	FALSE	FALSE	1	FALSE	FALSE	FALSE	+		28	FALSE	FALSE
AIZR	Glu		AWAR	3	electrical	FALSE	FALSE	FALSE	FALSE	FALSE	FALSE	0	FALSE	FALSE	FALSE	electrical		electrical	3	FALSE
AIZR	Glu		AWCR	2	chemical	FALSE	FALSE	FALSE	FALSE	FALSE	FALSE	0	FALSE	FALSE	FALSE	no pred		0	FALSE	2
AIZR	Glu		DVA	3	chemical	TRUE	FALSE	FALSE	FALSE	FALSE	FALSE	1	FALSE	FALSE	FALSE	+		3	FALSE	FALSE
AIZR	Glu		RIAR	25	chemical	TRUE	TRUE	FALSE	FALSE	FALSE	FALSE	2	FALSE	FALSE	TRUE	complex		complex	-25	FALSE
AIZR	Glu		RIMR	34	chemical	TRUE	TRUE	FALSE	FALSE	FALSE	FALSE	2	FALSE	FALSE	TRUE	complex		complex	-34	FALSE
AIZR	Glu		SMBDR	17	chemical	FALSE	FALSE	FALSE	FALSE	FALSE	FALSE	0	FALSE	FALSE	FALSE	no pred		0	FALSE	17
AIZR	Glu		SMBVR	10	chemical	FALSE	FALSE	FALSE	FALSE	FALSE	FALSE	0	FALSE	FALSE	FALSE	no pred		0	FALSE	10
AIZR	Glu		SMDDR	4	chemical	TRUE	FALSE	FALSE	FALSE	FALSE	FALSE	1	FALSE	FALSE	FALSE	+		4	FALSE	FALSE
ALA	GABA		ASJL	2	electrical	FALSE	FALSE	FALSE	FALSE	FALSE	FALSE	0	FALSE	FALSE	FALSE	electrical		electrical	2	FALSE
ALA	GABA		ASJR	4	chemical	FALSE	FALSE	FALSE	FALSE	FALSE	FALSE	0	FALSE	FALSE	FALSE	no pred		0	FALSE	4
ALA	GABA		AVAR	3	chemical	FALSE	FALSE	FALSE	FALSE	FALSE	TRUE	1	FALSE	FALSE	FALSE	-		-3	FALSE	FALSE
ALA	GABA		AVEL	8	chemical	FALSE	FALSE	FALSE	FALSE	FALSE	TRUE	1	FALSE	FALSE	FALSE	-		-8	FALSE	FALSE
ALA	GABA		AVER	4	chemical	FALSE	FALSE	FALSE	FALSE	FALSE	TRUE	1	FALSE	FALSE	FALSE	-		-4	FALSE	FALSE
ALA	GABA		AVER	3	electrical	FALSE	FALSE	FALSE	FALSE	FALSE	TRUE	1	FALSE	FALSE	FALSE	electrical		electrical	3	FALSE
ALA	GABA		RIAR	2	chemical	FALSE	FALSE	FALSE	FALSE	FALSE	FALSE	0	FALSE	FALSE	FALSE	no pred		0	FALSE	2
ALA	GABA		RID	4	electrical	FALSE	FALSE	FALSE	FALSE	TRUE	TRUE	2	FALSE	FALSE	TRUE	electrical		electrical	4	FALSE
ALA	GABA		RMDR	3	chemical	FALSE	FALSE	FALSE	FALSE	FALSE	TRUE	1	FALSE	FALSE	FALSE	-		-3	FALSE	FALSE
ALML	Glu		AVDR	3	chemical	TRUE	FALSE	FALSE	FALSE	FALSE	FALSE	1	FALSE	FALSE	FALSE	+		3	FALSE	FALSE
ALML	Glu		AVEL	3	chemical	TRUE	FALSE	FALSE	FALSE	FALSE	FALSE	1	FALSE	FALSE	FALSE	+		3	FALSE	FALSE
ALML	Glu		AVM	7	electrical	FALSE	FALSE	FALSE	FALSE	FALSE	FALSE	0	FALSE	FALSE	FALSE	electrical		electrical	7	FALSE
ALML	Glu		BDUL	15	chemical	TRUE	FALSE	FALSE	FALSE	FALSE	FALSE	1	FALSE	FALSE	FALSE	+		15	FALSE	FALSE
ALML	Glu		BDUL	23	electrical	TRUE	FALSE	FALSE	FALSE	FALSE	FALSE	1	FALSE	FALSE	FALSE	electrical		electrical	23	FALSE
ALML	Glu		CEPDL	2	chemical	FALSE	FALSE	FALSE	FALSE	FALSE	FALSE	0	FALSE	FALSE	FALSE	no pred		0	FALSE	2
ALML	Glu		CEPVL	3	chemical	FALSE	FALSE	FALSE	FALSE	FALSE	FALSE	0	FALSE	FALSE	FALSE	no pred		0	FALSE	3
ALML	Glu		PVCL	11	chemical	TRUE	FALSE	FALSE	FALSE	FALSE	FALSE	1	FALSE	FALSE	FALSE	+		11	FALSE	FALSE
ALML	Glu		PVCR	4	chemical	TRUE	FALSE	FALSE	FALSE	FALSE	FALSE	1	FALSE	FALSE	FALSE	+		4	FALSE	FALSE
ALML	Glu		PVR	3	electrical	FALSE	FALSE	FALSE	FALSE	FALSE	FALSE	0	FALSE	FALSE	FALSE	electrical		electrical	3	FALSE
ALML	Glu		RICL	2	chemical	TRUE	FALSE	FALSE	FALSE	FALSE	FALSE	1	FALSE	FALSE	FALSE	+		2	FALSE	FALSE
ALML	Glu		RICR	3	chemical	TRUE	FALSE	FALSE	FALSE	FALSE	FALSE	1	FALSE	FALSE	FALSE	+		3	FALSE	FALSE
ALML	Glu		RIFL	2	chemical	TRUE	FALSE	FALSE	FALSE	FALSE	FALSE	1	FALSE	FALSE	FALSE	+		2	FALSE	FALSE
ALML	Glu		RMDDR	2	electrical	TRUE	FALSE	FALSE	FALSE	FALSE	FALSE	1	FALSE	FALSE	FALSE	electrical		electrical	2	FALSE
ALML	Glu		RMGL	3	chemical	TRUE	TRUE	FALSE	FALSE	FALSE	FALSE	2	FALSE	FALSE	TRUE	complex		complex	-3	FALSE
ALML	Glu		RMGL	3	electrical	TRUE	TRUE	FALSE	FALSE	FALSE	FALSE	2	FALSE	FALSE	TRUE	electrical		electrical	3	FALSE
ALML	Glu		SDQL	2	chemical	FALSE	FALSE	FALSE	FALSE	FALSE	FALSE	0	FALSE	FALSE	FALSE	no pred		0	FALSE	2
ALML	Glu		SMBDR	2	chemical	FALSE	FALSE	FALSE	FALSE	FALSE	FALSE	0	FALSE	FALSE	FALSE	no pred		0	FALSE	2
ALMR	Glu		AVDR	2	electrical	TRUE	FALSE	FALSE	FALSE	FALSE	FALSE	1	FALSE	FALSE	FALSE	electrical		electrical	2	FALSE
ALMR	Glu		AVM	16	electrical	FALSE	FALSE	FALSE	FALSE	FALSE	FALSE	0	FALSE	FALSE	FALSE	electrical		electrical	16	FALSE
ALMR	Glu		BDUR	14	chemical	TRUE	FALSE	FALSE	FALSE	FALSE	FALSE	1	FALSE	FALSE	FALSE	+		14	FALSE	FALSE
ALMR	Glu		BDUR	23	electrical	TRUE	FALSE	FALSE	FALSE	FALSE	FALSE	1	FALSE	FALSE	FALSE	electrical		electrical	23	FALSE
ALMR	Glu		CEPVR	3	chemical	FALSE	FALSE	FALSE	FALSE	FALSE	FALSE	0	FALSE	FALSE	FALSE	no pred		0	FALSE	3
ALMR	Glu		PVCR	10	chemical	TRUE	FALSE	FALSE	FALSE	FALSE	FALSE	1	FALSE	FALSE	FALSE	+		10	FALSE	FALSE
ALMR	Glu		PVR	3	electrical	FALSE	FALSE	FALSE	FALSE	FALSE	FALSE	0	FALSE	FALSE	FALSE	electrical		electrical	3	FALSE
ALMR	Glu		SDQR	2	electrical	FALSE	FALSE	FALSE	FALSE	FALSE	FALSE	0	FALSE	FALSE	FALSE	electrical		electrical	2	FALSE
ALNL	ACh		SAAVL	8	chemical	FALSE	FALSE	TRUE	TRUE	FALSE	FALSE	2	FALSE	FALSE	TRUE	complex		complex	-8	FALSE
ALNL	ACh		SMBDR	7	chemical	FALSE	FALSE	FALSE	TRUE	FALSE	FALSE	1	FALSE	FALSE	FALSE	-		-7	FALSE	FALSE
ALNL	ACh		SMBDR	3	electrical	FALSE	FALSE	FALSE	TRUE	FALSE	FALSE	1	FALSE	FALSE	FALSE	electrical		electrical	3	FALSE
ALNL	ACh		SMDDR	2	electrical	FALSE	FALSE	TRUE	TRUE	FALSE	FALSE	2	FALSE	FALSE	TRUE	electrical		electrical	2	FALSE
ALNR	ACh		ADER	2	electrical	FALSE	FALSE	TRUE	FALSE	FALSE	FALSE	1	FALSE	FALSE	FALSE	electrical		electrical	2	FALSE
ALNR	ACh		AVAL	6	chemical	FALSE	FALSE	TRUE	TRUE	FALSE	FALSE	2	FALSE	FALSE	TRUE	complex		complex	-6	FALSE
ALNR	ACh		IL2DR	7	chemical	FALSE	FALSE	FALSE	FALSE	FALSE	FALSE	0	FALSE	FALSE	FALSE	no pred		0	FALSE	7
ALNR	ACh		PVR	16	electrical	FALSE	FALSE	FALSE	FALSE	FALSE	FALSE	0	FALSE	FALSE	FALSE	electrical		electrical	16	FALSE
ALNR	ACh		RIML	5	chemical	FALSE	FALSE	TRUE	TRUE	FALSE	FALSE	2	FALSE	FALSE	TRUE	complex		complex	-5	FALSE
ALNR	ACh		SAAVR	3	chemical	FALSE	FALSE	TRUE	TRUE	FALSE	FALSE	2	FALSE	FALSE	TRUE	complex		complex	-3	FALSE
ALNR	ACh		SMBDL	4	chemical	FALSE	FALSE	FALSE	TRUE	FALSE	FALSE	1	FALSE	FALSE	FALSE	-		-4	FALSE	FALSE
ALNR	ACh		SMDVL	2	chemical	FALSE	FALSE	TRUE	TRUE	FALSE	FALSE	2	FALSE	FALSE	TRUE	complex		complex	-2	FALSE
AQR	Glu		AVAL	4	chemical	TRUE	FALSE	FALSE	FALSE	FALSE	FALSE	1	FALSE	FALSE	FALSE	+		4	FALSE	FALSE
AQR	Glu		AVAR	6	chemical	TRUE	FALSE	FALSE	FALSE	FALSE	FALSE	1	FALSE	FALSE	FALSE	+		6	FALSE	FALSE
AQR	Glu		AVBL	7	chemical	TRUE	FALSE	FALSE	FALSE	FALSE	FALSE	1	FALSE	FALSE	FALSE	+		7	FALSE	FALSE
AQR	Glu		AVBL	3	electrical	TRUE	FALSE	FALSE	FALSE	FALSE	FALSE	1	FALSE	FALSE	FALSE	electrical		electrical	3	FALSE
AQR	Glu		AVBR	12	chemical	TRUE	FALSE	FALSE	FALSE	FALSE	FALSE	1	FALSE	FALSE	FALSE	+		12	FALSE	FALSE
AQR	Glu		AVDL	3	chemical	TRUE	FALSE	FALSE	FALSE	FALSE	FALSE	1	FALSE	FALSE	FALSE	+		3	FALSE	FALSE
AQR	Glu		AVDR	2	chemical	TRUE	FALSE	FALSE	FALSE	FALSE	FALSE	1	FALSE	FALSE	FALSE	+		2	FALSE	FALSE
AQR	Glu		AVJL	3	chemical	TRUE	FALSE	FALSE	FALSE	FALSE	FALSE	1	FALSE	FALSE	FALSE	+		3	FALSE	FALSE
AQR	Glu		AVKL	7	electrical	TRUE	FALSE	FALSE	FALSE	FALSE	FALSE	1	FALSE	FALSE	FALSE	electrical		electrical	7	FALSE
AQR	Glu		AVKR	2	electrical	TRUE	FALSE	FALSE	FALSE	FALSE	FALSE	1	FALSE	FALSE	FALSE	electrical		electrical	2	FALSE
AQR	Glu		BAGL	8	chemical	FALSE	FALSE	FALSE	FALSE	FALSE	FALSE	0	FALSE	FALSE	FALSE	no pred		0	FALSE	8
AQR	Glu		BAGR	5	chemical	FALSE	FALSE	FALSE	FALSE	FALSE	FALSE	0	FALSE	FALSE	FALSE	no pred		0	FALSE	5
AQR	Glu		DVA	6	chemical	TRUE	FALSE	FALSE	FALSE	FALSE	FALSE	1	FALSE	FALSE	FALSE	+		6	FALSE	FALSE
AQR	Glu		PVCR	4	chemical	TRUE	FALSE	FALSE	FALSE	FALSE	FALSE	1	FALSE	FALSE	FALSE	+		4	FALSE	FALSE
AQR	Glu		PVPL	3	chemical	FALSE	FALSE	FALSE	FALSE	FALSE	FALSE	0	FALSE	FALSE	FALSE	no pred		0	FALSE	3
AQR	Glu		PVPL	41	electrical	FALSE	FALSE	FALSE	FALSE	FALSE	FALSE	0	FALSE	FALSE	FALSE	electrical		electrical	41	FALSE
AQR	Glu		PVPR	61	electrical	FALSE	FALSE	FALSE	FALSE	FALSE	FALSE	0	FALSE	FALSE	FALSE	electrical		electrical	61	FALSE
AQR	Glu		RIAL	8	chemical	TRUE	TRUE	FALSE	FALSE	FALSE	FALSE	2	FALSE	FALSE	TRUE	complex		complex	-8	FALSE
AQR	Glu		RIAR	4	chemical	TRUE	TRUE	FALSE	FALSE	FALSE	FALSE	2	FALSE	FALSE	TRUE	complex		complex	-4	FALSE
AQR	Glu		RIGR	3	electrical	TRUE	FALSE	FALSE	FALSE	FALSE	FALSE	1	FALSE	FALSE	FALSE	electrical		electrical	3	FALSE
AQR	Glu		URXL	5	chemical	FALSE	FALSE	FALSE	FALSE	FALSE	FALSE	0	FALSE	FALSE	FALSE	no pred		0	FALSE	5
AS01	ACh		AS01	3	chemical	FALSE	FALSE	TRUE	FALSE	FALSE	FALSE	1	FALSE	FALSE	FALSE	+		3	FALSE	FALSE
AS01	ACh		AVEL	2	electrical	FALSE	FALSE	FALSE	TRUE	FALSE	FALSE	1	FALSE	FALSE	FALSE	electrical		electrical	2	FALSE
AS01	ACh		DA01	8	chemical	FALSE	FALSE	TRUE	FALSE	FALSE	FALSE	1	FALSE	FALSE	FALSE	+		8	FALSE	FALSE
AS01	ACh		DB01	3	chemical	FALSE	FALSE	TRUE	FALSE	FALSE	FALSE	1	FALSE	FALSE	FALSE	+		3	FALSE	FALSE
AS01	ACh		DD01	2	chemical	FALSE	FALSE	TRUE	FALSE	FALSE	FALSE	1	FALSE	FALSE	FALSE	+		2	FALSE	FALSE
AS01	ACh		VA03	3	electrical	FALSE	FALSE	TRUE	FALSE	FALSE	FALSE	1	FALSE	FALSE	FALSE	electrical		electrical	3	FALSE
AS01	ACh		VA06	3	electrical	FALSE	FALSE	TRUE	FALSE	FALSE	FALSE	1	FALSE	FALSE	FALSE	electrical		electrical	3	FALSE
AS01	ACh		VD01	20	chemical	FALSE	FALSE	TRUE	FALSE	FALSE	FALSE	1	FALSE	FALSE	FALSE	+		20	FALSE	FALSE
AS01	ACh		VD02	23	electrical	FALSE	FALSE	TRUE	FALSE	FALSE	FALSE	1	FALSE	FALSE	FALSE	electrical		electrical	23	FALSE
AS02	ACh		DA02	2	electrical	FALSE	FALSE	TRUE	FALSE	FALSE	FALSE	1	FALSE	FALSE	FALSE	electrical		electrical	2	FALSE
AS02	ACh		DD01	3	chemical	FALSE	FALSE	TRUE	FALSE	FALSE	FALSE	1	FALSE	FALSE	FALSE	+		3	FALSE	FALSE
AS02	ACh		RID	2	chemical	FALSE	FALSE	TRUE	FALSE	FALSE	FALSE	1	FALSE	FALSE	FALSE	+		2	FALSE	FALSE
AS02	ACh		VA03	2	electrical	FALSE	FALSE	TRUE	FALSE	FALSE	FALSE	1	FALSE	FALSE	FALSE	electrical		electrical	2	FALSE
AS02	ACh		VA04	9	electrical	FALSE	FALSE	TRUE	FALSE	FALSE	FALSE	1	FALSE	FALSE	FALSE	electrical		electrical	9	FALSE
AS02	ACh		VD02	21	chemical	FALSE	FALSE	TRUE	FALSE	FALSE	FALSE	1	FALSE	FALSE	FALSE	+		21	FALSE	FALSE
AS03	ACh		VD03	23	chemical	FALSE	FALSE	TRUE	FALSE	FALSE	FALSE	1	FALSE	FALSE	FALSE	+		23	FALSE	FALSE
AS04	ACh		DA03	2	chemical	FALSE	FALSE	TRUE	FALSE	FALSE	FALSE	1	FALSE	FALSE	FALSE	+		2	FALSE	FALSE
AS04	ACh		DA03	4	electrical	FALSE	FALSE	TRUE	FALSE	FALSE	FALSE	1	FALSE	FALSE	FALSE	electrical		electrical	4	FALSE
AS04	ACh		DB02	2	chemical	FALSE	FALSE	TRUE	FALSE	FALSE	FALSE	1	FALSE	FALSE	FALSE	+		2	FALSE	FALSE
AS04	ACh		DD01	2	chemical	FALSE	FALSE	TRUE	FALSE	FALSE	FALSE	1	FALSE	FALSE	FALSE	+		2	FALSE	FALSE
AS04	ACh		DD02	4	chemical	FALSE	FALSE	TRUE	FALSE	FALSE	FALSE	1	FALSE	FALSE	FALSE	+		4	FALSE	FALSE
AS04	ACh		VD04	21	chemical	FALSE	FALSE	TRUE	FALSE	FALSE	FALSE	1	FALSE	FALSE	FALSE	+		21	FALSE	FALSE
AS05	ACh		AS05	3	chemical	FALSE	FALSE	TRUE	FALSE	FALSE	FALSE	1	FALSE	FALSE	FALSE	+		3	FALSE	FALSE
AS05	ACh		AVAR	3	electrical	FALSE	FALSE	TRUE	TRUE	FALSE	FALSE	2	FALSE	FALSE	TRUE	electrical		electrical	3	FALSE
AS05	ACh		AVBR	2	electrical	FALSE	FALSE	TRUE	FALSE	FALSE	FALSE	1	FALSE	FALSE	FALSE	electrical		electrical	2	FALSE
AS05	ACh		VD05	12	chemical	FALSE	FALSE	TRUE	FALSE	FALSE	FALSE	1	FALSE	FALSE	FALSE	+		12	FALSE	FALSE
AS06	ACh		AVAR	2	electrical	FALSE	FALSE	TRUE	TRUE	FALSE	FALSE	2	FALSE	FALSE	TRUE	electrical		electrical	2	FALSE
AS06	ACh		DA05	5	electrical	FALSE	FALSE	TRUE	FALSE	FALSE	FALSE	1	FALSE	FALSE	FALSE	electrical		electrical	5	FALSE
AS06	ACh		VD06	20	chemical	FALSE	FALSE	TRUE	FALSE	FALSE	FALSE	1	FALSE	FALSE	FALSE	+		20	FALSE	FALSE
AS07	ACh		VD07	20	chemical	FALSE	FALSE	TRUE	FALSE	FALSE	FALSE	1	FALSE	FALSE	FALSE	+		20	FALSE	FALSE
AS08	ACh		VD08	20	chemical	FALSE	FALSE	TRUE	FALSE	FALSE	FALSE	1	FALSE	FALSE	FALSE	+		20	FALSE	FALSE
AS09	ACh		VD09	20	chemical	FALSE	FALSE	TRUE	FALSE	FALSE	FALSE	1	FALSE	FALSE	FALSE	+		20	FALSE	FALSE
AS10	ACh		AVAL	5	electrical	FALSE	FALSE	TRUE	TRUE	FALSE	FALSE	2	FALSE	FALSE	TRUE	electrical		electrical	5	FALSE
AS10	ACh		AVAR	2	electrical	FALSE	FALSE	TRUE	TRUE	FALSE	FALSE	2	FALSE	FALSE	TRUE	electrical		electrical	2	FALSE
AS10	ACh		VA12	3	electrical	FALSE	FALSE	TRUE	FALSE	FALSE	FALSE	1	FALSE	FALSE	FALSE	electrical		electrical	3	FALSE
AS10	ACh		VD10	10	chemical	FALSE	FALSE	TRUE	FALSE	FALSE	FALSE	1	FALSE	FALSE	FALSE	+		10	FALSE	FALSE
AS10	ACh		VD11	10	chemical	FALSE	FALSE	TRUE	FALSE	FALSE	FALSE	1	FALSE	FALSE	FALSE	+		10	FALSE	FALSE
AS11	ACh		AVAR	3	electrical	FALSE	FALSE	TRUE	TRUE	FALSE	FALSE	2	FALSE	FALSE	TRUE	electrical		electrical	3	FALSE
AS11	ACh		AVFL	2	electrical	FALSE	FALSE	FALSE	FALSE	FALSE	FALSE	0	FALSE	FALSE	FALSE	electrical		electrical	2	FALSE
AS11	ACh		AVHL	3	electrical	FALSE	FALSE	FALSE	FALSE	FALSE	FALSE	0	FALSE	FALSE	FALSE	electrical		electrical	3	FALSE
AS11	ACh		AVHR	17	electrical	FALSE	FALSE	FALSE	FALSE	FALSE	FALSE	0	FALSE	FALSE	FALSE	electrical		electrical	17	FALSE
AS11	ACh		DD06	6	chemical	FALSE	FALSE	TRUE	FALSE	FALSE	FALSE	1	FALSE	FALSE	FALSE	+		6	FALSE	FALSE
AS11	ACh		DVB	4	electrical	FALSE	FALSE	TRUE	FALSE	FALSE	FALSE	1	FALSE	FALSE	FALSE	electrical		electrical	4	FALSE
AS11	ACh		PDB	4	electrical	FALSE	FALSE	FALSE	FALSE	FALSE	FALSE	0	FALSE	FALSE	FALSE	electrical		electrical	4	FALSE
AS11	ACh		PVPL	6	electrical	FALSE	FALSE	FALSE	FALSE	FALSE	FALSE	0	FALSE	FALSE	FALSE	electrical		electrical	6	FALSE
AS11	ACh		VD12	20	chemical	FALSE	FALSE	TRUE	FALSE	FALSE	FALSE	1	FALSE	FALSE	FALSE	+		20	FALSE	FALSE
AS11	ACh		VD13	4	chemical	FALSE	FALSE	TRUE	FALSE	FALSE	FALSE	1	FALSE	FALSE	FALSE	+		4	FALSE	FALSE
ASEL	Glu		AFDL	6	electrical	FALSE	FALSE	FALSE	FALSE	FALSE	FALSE	0	FALSE	FALSE	FALSE	electrical		electrical	6	FALSE
ASEL	Glu		AFDR	3	chemical	FALSE	FALSE	FALSE	FALSE	FALSE	FALSE	0	FALSE	FALSE	FALSE	no pred		0	FALSE	3
ASEL	Glu		AFDR	2	electrical	FALSE	FALSE	FALSE	FALSE	FALSE	FALSE	0	FALSE	FALSE	FALSE	electrical		electrical	2	FALSE
ASEL	Glu		AIAL	6	chemical	TRUE	TRUE	FALSE	FALSE	FALSE	FALSE	2	FALSE	FALSE	TRUE	complex		complex	-6	FALSE
ASEL	Glu		AIBL	16	chemical	TRUE	FALSE	FALSE	FALSE	FALSE	FALSE	1	FALSE	FALSE	FALSE	+		16	FALSE	FALSE
ASEL	Glu		AIBR	13	chemical	TRUE	FALSE	FALSE	FALSE	FALSE	FALSE	1	FALSE	FALSE	FALSE	+		13	FALSE	FALSE
ASEL	Glu		AIYL	32	chemical	FALSE	TRUE	FALSE	FALSE	FALSE	FALSE	1	FALSE	FALSE	FALSE	-		-32	FALSE	FALSE
ASEL	Glu		AIYR	21	chemical	FALSE	TRUE	FALSE	FALSE	FALSE	FALSE	1	FALSE	FALSE	FALSE	-		-21	FALSE	FALSE
ASEL	Glu		ASER	2	chemical	FALSE	FALSE	FALSE	FALSE	FALSE	FALSE	0	FALSE	FALSE	FALSE	no pred		0	FALSE	2
ASEL	Glu		ASGL	3	electrical	FALSE	FALSE	FALSE	FALSE	FALSE	FALSE	0	FALSE	FALSE	FALSE	electrical		electrical	3	FALSE
ASEL	Glu		AWCL	16	chemical	FALSE	FALSE	FALSE	FALSE	FALSE	FALSE	0	FALSE	FALSE	FALSE	no pred		0	FALSE	16
ASEL	Glu		AWCR	11	chemical	FALSE	FALSE	FALSE	FALSE	FALSE	FALSE	0	FALSE	FALSE	FALSE	no pred		0	FALSE	11
ASEL	Glu		AWCR	2	electrical	FALSE	FALSE	FALSE	FALSE	FALSE	FALSE	0	FALSE	FALSE	FALSE	electrical		electrical	2	FALSE
ASEL	Glu		RIAR	2	chemical	TRUE	TRUE	FALSE	FALSE	FALSE	FALSE	2	FALSE	FALSE	TRUE	complex		complex	-2	FALSE
ASER	Glu		ADLL	4	chemical	FALSE	FALSE	FALSE	FALSE	FALSE	FALSE	0	FALSE	FALSE	FALSE	no pred		0	FALSE	4
ASER	Glu		AFDL	2	chemical	FALSE	FALSE	FALSE	FALSE	FALSE	FALSE	0	FALSE	FALSE	FALSE	no pred		0	FALSE	2
ASER	Glu		AFDR	3	chemical	FALSE	FALSE	FALSE	FALSE	FALSE	FALSE	0	FALSE	FALSE	FALSE	no pred		0	FALSE	3
ASER	Glu		AIAL	8	chemical	TRUE	TRUE	FALSE	FALSE	FALSE	FALSE	2	FALSE	FALSE	TRUE	complex		complex	-8	FALSE
ASER	Glu		AIAR	4	chemical	TRUE	TRUE	FALSE	FALSE	FALSE	FALSE	2	FALSE	FALSE	TRUE	complex		complex	-4	FALSE
ASER	Glu		AIBL	4	chemical	TRUE	FALSE	FALSE	FALSE	FALSE	FALSE	1	FALSE	FALSE	FALSE	+		4	FALSE	FALSE
ASER	Glu		AIBR	32	chemical	TRUE	FALSE	FALSE	FALSE	FALSE	FALSE	1	FALSE	FALSE	FALSE	+		32	FALSE	FALSE
ASER	Glu		AIYL	9	chemical	FALSE	TRUE	FALSE	FALSE	FALSE	FALSE	1	FALSE	FALSE	FALSE	-		-9	FALSE	FALSE
ASER	Glu		AIYR	38	chemical	FALSE	TRUE	FALSE	FALSE	FALSE	FALSE	1	FALSE	FALSE	FALSE	-		-38	FALSE	FALSE
ASER	Glu		ASEL	3	chemical	FALSE	FALSE	FALSE	FALSE	FALSE	FALSE	0	FALSE	FALSE	FALSE	no pred		0	FALSE	3
ASER	Glu		ASGR	3	electrical	FALSE	FALSE	FALSE	FALSE	FALSE	FALSE	0	FALSE	FALSE	FALSE	electrical		electrical	3	FALSE
ASER	Glu		ASHR	2	chemical	FALSE	FALSE	FALSE	FALSE	FALSE	FALSE	0	FALSE	FALSE	FALSE	no pred		0	FALSE	2
ASGL	Glu		AIAL	46	chemical	TRUE	TRUE	FALSE	FALSE	FALSE	FALSE	2	FALSE	FALSE	TRUE	complex		complex	-46	FALSE
ASGL	Glu		AIBL	17	chemical	TRUE	FALSE	FALSE	FALSE	FALSE	FALSE	1	FALSE	FALSE	FALSE	+		17	FALSE	FALSE
ASGL	Glu		AINR	2	chemical	FALSE	FALSE	FALSE	FALSE	FALSE	FALSE	0	FALSE	FALSE	FALSE	no pred		0	FALSE	2
ASGL	Glu		AIZL	3	electrical	FALSE	FALSE	FALSE	FALSE	FALSE	FALSE	0	FALSE	FALSE	FALSE	electrical		electrical	3	FALSE
ASGL	Glu		ASEL	3	electrical	FALSE	FALSE	FALSE	FALSE	FALSE	FALSE	0	FALSE	FALSE	FALSE	electrical		electrical	3	FALSE
ASGL	Glu		ASKL	2	chemical	FALSE	FALSE	FALSE	FALSE	FALSE	FALSE	0	FALSE	FALSE	FALSE	no pred		0	FALSE	2
ASGL	Glu		RIVL	2	electrical	FALSE	FALSE	FALSE	FALSE	FALSE	FALSE	0	FALSE	FALSE	FALSE	electrical		electrical	2	FALSE
ASGR	Glu		AIAR	51	chemical	TRUE	TRUE	FALSE	FALSE	FALSE	FALSE	2	FALSE	FALSE	TRUE	complex		complex	-51	FALSE
ASGR	Glu		AIAR	3	electrical	TRUE	TRUE	FALSE	FALSE	FALSE	FALSE	2	FALSE	FALSE	TRUE	electrical		electrical	3	FALSE
ASGR	Glu		AIBR	20	chemical	TRUE	FALSE	FALSE	FALSE	FALSE	FALSE	1	FALSE	FALSE	FALSE	+		20	FALSE	FALSE
ASGR	Glu		ASER	3	chemical	FALSE	FALSE	FALSE	FALSE	FALSE	FALSE	0	FALSE	FALSE	FALSE	no pred		0	FALSE	3
ASGR	Glu		ASER	3	electrical	FALSE	FALSE	FALSE	FALSE	FALSE	FALSE	0	FALSE	FALSE	FALSE	electrical		electrical	3	FALSE
ASGR	Glu		ASIR	4	electrical	FALSE	FALSE	FALSE	FALSE	FALSE	FALSE	0	FALSE	FALSE	FALSE	electrical		electrical	4	FALSE
ASGR	Glu		AWCR	2	electrical	FALSE	FALSE	FALSE	FALSE	FALSE	FALSE	0	FALSE	FALSE	FALSE	electrical		electrical	2	FALSE
ASGR	Glu		RIFR	14	chemical	TRUE	FALSE	FALSE	FALSE	FALSE	FALSE	1	FALSE	FALSE	FALSE	+		14	FALSE	FALSE
ASHL	Glu		ADAL	2	chemical	FALSE	FALSE	FALSE	FALSE	FALSE	FALSE	0	FALSE	FALSE	FALSE	no pred		0	FALSE	2
ASHL	Glu		ADFL	6	chemical	FALSE	FALSE	FALSE	FALSE	FALSE	FALSE	0	FALSE	FALSE	FALSE	no pred		0	FALSE	6
ASHL	Glu		ADLL	6	chemical	FALSE	FALSE	FALSE	FALSE	FALSE	FALSE	0	FALSE	FALSE	FALSE	no pred		0	FALSE	6
ASHL	Glu		AIAL	24	chemical	TRUE	TRUE	FALSE	FALSE	FALSE	FALSE	2	FALSE	FALSE	TRUE	complex		complex	-24	FALSE
ASHL	Glu		AIBL	13	chemical	TRUE	FALSE	FALSE	FALSE	FALSE	FALSE	1	FALSE	FALSE	FALSE	+		13	FALSE	FALSE
ASHL	Glu		AIZL	3	chemical	FALSE	FALSE	FALSE	FALSE	FALSE	FALSE	0	FALSE	FALSE	FALSE	no pred		0	FALSE	3
ASHL	Glu		AIZL	2	electrical	FALSE	FALSE	FALSE	FALSE	FALSE	FALSE	0	FALSE	FALSE	FALSE	electrical		electrical	2	FALSE
ASHL	Glu		ASHR	7	electrical	FALSE	FALSE	FALSE	FALSE	FALSE	FALSE	0	FALSE	FALSE	FALSE	electrical		electrical	7	FALSE
ASHL	Glu		ASKL	18	electrical	FALSE	FALSE	FALSE	FALSE	FALSE	FALSE	0	FALSE	FALSE	FALSE	electrical		electrical	18	FALSE
ASHL	Glu		AVAL	15	chemical	TRUE	FALSE	FALSE	FALSE	FALSE	FALSE	1	FALSE	FALSE	FALSE	+		15	FALSE	FALSE
ASHL	Glu		AVBL	14	chemical	TRUE	FALSE	FALSE	FALSE	FALSE	FALSE	1	FALSE	FALSE	FALSE	+		14	FALSE	FALSE
ASHL	Glu		AVDL	7	chemical	TRUE	FALSE	FALSE	FALSE	FALSE	FALSE	1	FALSE	FALSE	FALSE	+		7	FALSE	FALSE
ASHL	Glu		AVDR	20	chemical	TRUE	FALSE	FALSE	FALSE	FALSE	FALSE	1	FALSE	FALSE	FALSE	+		20	FALSE	FALSE
ASHL	Glu		AVFL	2	chemical	FALSE	FALSE	FALSE	FALSE	FALSE	FALSE	0	FALSE	FALSE	FALSE	no pred		0	FALSE	2
ASHL	Glu		AVHR	2	chemical	TRUE	FALSE	FALSE	FALSE	FALSE	FALSE	1	FALSE	FALSE	FALSE	+		2	FALSE	FALSE
ASHL	Glu		HSNL	2	chemical	TRUE	FALSE	FALSE	FALSE	FALSE	FALSE	1	FALSE	FALSE	FALSE	+		2	FALSE	FALSE
ASHL	Glu		RIAL	9	chemical	TRUE	TRUE	FALSE	FALSE	FALSE	FALSE	2	FALSE	FALSE	TRUE	complex		complex	-9	FALSE
ASHL	Glu		RICL	5	electrical	TRUE	FALSE	FALSE	FALSE	FALSE	FALSE	1	FALSE	FALSE	FALSE	electrical		electrical	5	FALSE
ASHL	Glu		RIML	4	chemical	TRUE	TRUE	FALSE	FALSE	FALSE	FALSE	2	FALSE	FALSE	TRUE	complex		complex	-4	FALSE
ASHL	Glu		RIPL	4	chemical	FALSE	FALSE	FALSE	FALSE	FALSE	FALSE	0	FALSE	FALSE	FALSE	no pred		0	FALSE	4
ASHL	Glu		RIR	4	chemical	TRUE	FALSE	FALSE	FALSE	FALSE	FALSE	1	FALSE	FALSE	FALSE	+		4	FALSE	FALSE
ASHL	Glu		RMGL	3	electrical	TRUE	TRUE	FALSE	FALSE	FALSE	FALSE	2	FALSE	FALSE	TRUE	electrical		electrical	3	FALSE
ASHL	Glu		URXL	2	chemical	FALSE	FALSE	FALSE	FALSE	FALSE	FALSE	0	FALSE	FALSE	FALSE	no pred		0	FALSE	2
ASHR	Glu		ADAR	5	chemical	FALSE	FALSE	FALSE	FALSE	FALSE	FALSE	0	FALSE	FALSE	FALSE	no pred		0	FALSE	5
ASHR	Glu		ADAR	3	electrical	FALSE	FALSE	FALSE	FALSE	FALSE	FALSE	0	FALSE	FALSE	FALSE	electrical		electrical	3	FALSE
ASHR	Glu		ADFR	3	chemical	FALSE	FALSE	FALSE	FALSE	FALSE	FALSE	0	FALSE	FALSE	FALSE	no pred		0	FALSE	3
ASHR	Glu		ADLR	13	chemical	FALSE	FALSE	FALSE	FALSE	FALSE	FALSE	0	FALSE	FALSE	FALSE	no pred		0	FALSE	13
ASHR	Glu		AFDR	4	electrical	FALSE	FALSE	FALSE	FALSE	FALSE	FALSE	0	FALSE	FALSE	FALSE	electrical		electrical	4	FALSE
ASHR	Glu		AIAR	28	chemical	TRUE	TRUE	FALSE	FALSE	FALSE	FALSE	2	FALSE	FALSE	TRUE	complex		complex	-28	FALSE
ASHR	Glu		AIBR	7	chemical	TRUE	FALSE	FALSE	FALSE	FALSE	FALSE	1	FALSE	FALSE	FALSE	+		7	FALSE	FALSE
ASHR	Glu		AIZR	6	electrical	FALSE	FALSE	FALSE	FALSE	FALSE	FALSE	0	FALSE	FALSE	FALSE	electrical		electrical	6	FALSE
ASHR	Glu		ASHL	7	electrical	FALSE	FALSE	FALSE	FALSE	FALSE	FALSE	0	FALSE	FALSE	FALSE	electrical		electrical	7	FALSE
ASHR	Glu		ASHR	2	chemical	FALSE	FALSE	FALSE	FALSE	FALSE	FALSE	0	FALSE	FALSE	FALSE	no pred		0	FALSE	2
ASHR	Glu		ASKR	2	electrical	FALSE	FALSE	FALSE	FALSE	FALSE	FALSE	0	FALSE	FALSE	FALSE	electrical		electrical	2	FALSE
ASHR	Glu		AVAR	10	chemical	TRUE	FALSE	FALSE	FALSE	FALSE	FALSE	1	FALSE	FALSE	FALSE	+		10	FALSE	FALSE
ASHR	Glu		AVAR	2	electrical	TRUE	FALSE	FALSE	FALSE	FALSE	FALSE	1	FALSE	FALSE	FALSE	electrical		electrical	2	FALSE
ASHR	Glu		AVBR	6	chemical	TRUE	FALSE	FALSE	FALSE	FALSE	FALSE	1	FALSE	FALSE	FALSE	+		6	FALSE	FALSE
ASHR	Glu		AVDL	27	chemical	TRUE	FALSE	FALSE	FALSE	FALSE	FALSE	1	FALSE	FALSE	FALSE	+		27	FALSE	FALSE
ASHR	Glu		AVDR	2	chemical	TRUE	FALSE	FALSE	FALSE	FALSE	FALSE	1	FALSE	FALSE	FALSE	+		2	FALSE	FALSE
ASHR	Glu		AVER	7	chemical	TRUE	FALSE	FALSE	FALSE	FALSE	FALSE	1	FALSE	FALSE	FALSE	+		7	FALSE	FALSE
ASHR	Glu		AVHL	2	electrical	TRUE	FALSE	FALSE	FALSE	FALSE	FALSE	1	FALSE	FALSE	FALSE	electrical		electrical	2	FALSE
ASHR	Glu		HSNL	4	chemical	TRUE	FALSE	FALSE	FALSE	FALSE	FALSE	1	FALSE	FALSE	FALSE	+		4	FALSE	FALSE
ASHR	Glu		HSNR	5	chemical	TRUE	FALSE	FALSE	FALSE	FALSE	FALSE	1	FALSE	FALSE	FALSE	+		5	FALSE	FALSE
ASHR	Glu		PVCL	3	chemical	TRUE	FALSE	FALSE	FALSE	FALSE	FALSE	1	FALSE	FALSE	FALSE	+		3	FALSE	FALSE
ASHR	Glu		RIAR	3	chemical	TRUE	TRUE	FALSE	FALSE	FALSE	FALSE	2	FALSE	FALSE	TRUE	complex		complex	-3	FALSE
ASHR	Glu		RICR	4	electrical	TRUE	FALSE	FALSE	FALSE	FALSE	FALSE	1	FALSE	FALSE	FALSE	electrical		electrical	4	FALSE
ASHR	Glu		RMGR	6	chemical	TRUE	TRUE	FALSE	FALSE	FALSE	FALSE	2	FALSE	FALSE	TRUE	complex		complex	-6	FALSE
ASHR	Glu		RMGR	3	electrical	TRUE	TRUE	FALSE	FALSE	FALSE	FALSE	2	FALSE	FALSE	TRUE	electrical		electrical	3	FALSE
ASHR	Glu		SMBVR	7	chemical	FALSE	FALSE	FALSE	FALSE	FALSE	FALSE	0	FALSE	FALSE	FALSE	no pred		0	FALSE	7
ASIL			AIAL	2	chemical	FALSE	FALSE	FALSE	FALSE	FALSE	FALSE	0	FALSE	FALSE	FALSE	no pred		0	FALSE	2
ASIL			AIBL	3	chemical	FALSE	FALSE	FALSE	FALSE	FALSE	FALSE	0	FALSE	FALSE	FALSE	no pred		0	FALSE	3
ASIL			AIYL	3	chemical	FALSE	FALSE	FALSE	FALSE	FALSE	FALSE	0	FALSE	FALSE	FALSE	no pred		0	FALSE	3
ASIL			AIYR	2	chemical	FALSE	FALSE	FALSE	FALSE	FALSE	FALSE	0	FALSE	FALSE	FALSE	no pred		0	FALSE	2
ASIL			ASER	8	chemical	FALSE	FALSE	FALSE	FALSE	FALSE	FALSE	0	FALSE	FALSE	FALSE	no pred		0	FALSE	8
ASIL			ASGL	3	chemical	FALSE	FALSE	FALSE	FALSE	FALSE	FALSE	0	FALSE	FALSE	FALSE	no pred		0	FALSE	3
ASIL			ASKL	3	chemical	FALSE	FALSE	FALSE	FALSE	FALSE	FALSE	0	FALSE	FALSE	FALSE	no pred		0	FALSE	3
ASIL			AWAR	2	chemical	FALSE	FALSE	FALSE	FALSE	FALSE	FALSE	0	FALSE	FALSE	FALSE	no pred		0	FALSE	2
ASIL			AWCL	3	chemical	FALSE	FALSE	FALSE	FALSE	FALSE	FALSE	0	FALSE	FALSE	FALSE	no pred		0	FALSE	3
ASIL			AWCR	4	chemical	FALSE	FALSE	FALSE	FALSE	FALSE	FALSE	0	FALSE	FALSE	FALSE	no pred		0	FALSE	4
ASIL			RIAL	3	chemical	FALSE	FALSE	FALSE	FALSE	FALSE	FALSE	0	FALSE	FALSE	FALSE	no pred		0	FALSE	3
ASIL			SAAVL	2	chemical	FALSE	FALSE	FALSE	FALSE	FALSE	FALSE	0	FALSE	FALSE	FALSE	no pred		0	FALSE	2
ASIR			AIAL	2	electrical	FALSE	FALSE	FALSE	FALSE	FALSE	FALSE	0	FALSE	FALSE	FALSE	electrical		electrical	2	FALSE
ASIR			AIAR	4	chemical	FALSE	FALSE	FALSE	FALSE	FALSE	FALSE	0	FALSE	FALSE	FALSE	no pred		0	FALSE	4
ASIR			AIAR	3	electrical	FALSE	FALSE	FALSE	FALSE	FALSE	FALSE	0	FALSE	FALSE	FALSE	electrical		electrical	3	FALSE
ASIR			AIBR	3	chemical	FALSE	FALSE	FALSE	FALSE	FALSE	FALSE	0	FALSE	FALSE	FALSE	no pred		0	FALSE	3
ASIR			ASEL	2	chemical	FALSE	FALSE	FALSE	FALSE	FALSE	FALSE	0	FALSE	FALSE	FALSE	no pred		0	FALSE	2
ASIR			ASER	2	chemical	FALSE	FALSE	FALSE	FALSE	FALSE	FALSE	0	FALSE	FALSE	FALSE	no pred		0	FALSE	2
ASIR			ASGR	3	chemical	FALSE	FALSE	FALSE	FALSE	FALSE	FALSE	0	FALSE	FALSE	FALSE	no pred		0	FALSE	3
ASIR			ASGR	4	electrical	FALSE	FALSE	FALSE	FALSE	FALSE	FALSE	0	FALSE	FALSE	FALSE	electrical		electrical	4	FALSE
ASIR			ASHR	2	chemical	FALSE	FALSE	FALSE	FALSE	FALSE	FALSE	0	FALSE	FALSE	FALSE	no pred		0	FALSE	2
ASIR			AWCL	2	chemical	FALSE	FALSE	FALSE	FALSE	FALSE	FALSE	0	FALSE	FALSE	FALSE	no pred		0	FALSE	2
ASIR			AWCR	5	chemical	FALSE	FALSE	FALSE	FALSE	FALSE	FALSE	0	FALSE	FALSE	FALSE	no pred		0	FALSE	5
ASJL	ACh		ALA	3	chemical	FALSE	FALSE	TRUE	FALSE	FALSE	FALSE	1	FALSE	FALSE	FALSE	+		3	FALSE	FALSE
ASJL	ACh		ALA	2	electrical	FALSE	FALSE	TRUE	FALSE	FALSE	FALSE	1	FALSE	FALSE	FALSE	electrical		electrical	2	FALSE
ASJL	ACh		ASJR	7	electrical	FALSE	FALSE	FALSE	FALSE	FALSE	FALSE	0	FALSE	FALSE	FALSE	electrical		electrical	7	FALSE
ASJL	ACh		ASKL	12	chemical	FALSE	FALSE	FALSE	FALSE	FALSE	FALSE	0	FALSE	FALSE	FALSE	no pred		0	FALSE	12
ASJL	ACh		PVQL	34	chemical	FALSE	FALSE	TRUE	FALSE	FALSE	FALSE	1	FALSE	FALSE	FALSE	+		34	FALSE	FALSE
ASJR	ACh		ASJL	7	electrical	FALSE	FALSE	FALSE	FALSE	FALSE	FALSE	0	FALSE	FALSE	FALSE	electrical		electrical	7	FALSE
ASJR	ACh		ASKR	12	chemical	FALSE	FALSE	FALSE	FALSE	FALSE	FALSE	0	FALSE	FALSE	FALSE	no pred		0	FALSE	12
ASJR	ACh		PVQR	19	chemical	FALSE	FALSE	TRUE	FALSE	FALSE	FALSE	1	FALSE	FALSE	FALSE	+		19	FALSE	FALSE
ASJR	ACh		PVQR	5	electrical	FALSE	FALSE	TRUE	FALSE	FALSE	FALSE	1	FALSE	FALSE	FALSE	electrical		electrical	5	FALSE
ASKL	Glu		AIAL	29	chemical	TRUE	TRUE	FALSE	FALSE	FALSE	FALSE	2	FALSE	FALSE	TRUE	complex		complex	-29	FALSE
ASKL	Glu		AIAL	2	electrical	TRUE	TRUE	FALSE	FALSE	FALSE	FALSE	2	FALSE	FALSE	TRUE	electrical		electrical	2	FALSE
ASKL	Glu		AIBL	9	chemical	TRUE	FALSE	FALSE	FALSE	FALSE	FALSE	1	FALSE	FALSE	FALSE	+		9	FALSE	FALSE
ASKL	Glu		AIML	5	chemical	FALSE	FALSE	FALSE	FALSE	FALSE	FALSE	0	FALSE	FALSE	FALSE	no pred		0	FALSE	5
ASKL	Glu		ASER	4	chemical	FALSE	FALSE	FALSE	FALSE	FALSE	FALSE	0	FALSE	FALSE	FALSE	no pred		0	FALSE	4
ASKL	Glu		ASHL	18	electrical	FALSE	FALSE	FALSE	FALSE	FALSE	FALSE	0	FALSE	FALSE	FALSE	electrical		electrical	18	FALSE
ASKL	Glu		ASKR	9	electrical	FALSE	FALSE	FALSE	FALSE	FALSE	FALSE	0	FALSE	FALSE	FALSE	electrical		electrical	9	FALSE
ASKL	Glu		AVHL	8	electrical	TRUE	FALSE	FALSE	FALSE	FALSE	FALSE	1	FALSE	FALSE	FALSE	electrical		electrical	8	FALSE
ASKL	Glu		PVQL	8	electrical	TRUE	FALSE	FALSE	FALSE	FALSE	FALSE	1	FALSE	FALSE	FALSE	electrical		electrical	8	FALSE
ASKR	Glu		ADLR	3	chemical	FALSE	FALSE	FALSE	FALSE	FALSE	FALSE	0	FALSE	FALSE	FALSE	no pred		0	FALSE	3
ASKR	Glu		AIAR	35	chemical	TRUE	TRUE	FALSE	FALSE	FALSE	FALSE	2	FALSE	FALSE	TRUE	complex		complex	-35	FALSE
ASKR	Glu		AIBR	2	chemical	TRUE	FALSE	FALSE	FALSE	FALSE	FALSE	1	FALSE	FALSE	FALSE	+		2	FALSE	FALSE
ASKR	Glu		AIBR	3	electrical	TRUE	FALSE	FALSE	FALSE	FALSE	FALSE	1	FALSE	FALSE	FALSE	electrical		electrical	3	FALSE
ASKR	Glu		AIMR	5	chemical	FALSE	FALSE	FALSE	FALSE	FALSE	FALSE	0	FALSE	FALSE	FALSE	no pred		0	FALSE	5
ASKR	Glu		ASHR	2	electrical	FALSE	FALSE	FALSE	FALSE	FALSE	FALSE	0	FALSE	FALSE	FALSE	electrical		electrical	2	FALSE
ASKR	Glu		ASKL	9	electrical	FALSE	FALSE	FALSE	FALSE	FALSE	FALSE	0	FALSE	FALSE	FALSE	electrical		electrical	9	FALSE
ASKR	Glu		ASKR	2	electrical	FALSE	FALSE	FALSE	FALSE	FALSE	FALSE	0	FALSE	FALSE	FALSE	electrical		electrical	2	FALSE
ASKR	Glu		AVHR	10	electrical	TRUE	FALSE	FALSE	FALSE	FALSE	FALSE	1	FALSE	FALSE	FALSE	electrical		electrical	10	FALSE
ASKR	Glu		AWAR	2	chemical	FALSE	FALSE	FALSE	FALSE	FALSE	FALSE	0	FALSE	FALSE	FALSE	no pred		0	FALSE	2
ASKR	Glu		CEPVR	2	chemical	FALSE	FALSE	FALSE	FALSE	FALSE	FALSE	0	FALSE	FALSE	FALSE	no pred		0	FALSE	2
ASKR	Glu		HSNR	3	electrical	TRUE	FALSE	FALSE	FALSE	FALSE	FALSE	1	FALSE	FALSE	FALSE	electrical		electrical	3	FALSE
ASKR	Glu		PVQR	25	electrical	TRUE	FALSE	FALSE	FALSE	FALSE	FALSE	1	FALSE	FALSE	FALSE	electrical		electrical	25	FALSE
AUAL	Glu		AINR	3	electrical	FALSE	FALSE	FALSE	FALSE	FALSE	FALSE	0	FALSE	FALSE	FALSE	electrical		electrical	3	FALSE
AUAL	Glu		AIZL	2	chemical	FALSE	FALSE	FALSE	FALSE	FALSE	FALSE	0	FALSE	FALSE	FALSE	no pred		0	FALSE	2
AUAL	Glu		AUAR	2	electrical	TRUE	FALSE	FALSE	FALSE	FALSE	FALSE	1	FALSE	FALSE	FALSE	electrical		electrical	2	FALSE
AUAL	Glu		AVAL	11	chemical	TRUE	FALSE	FALSE	FALSE	FALSE	FALSE	1	FALSE	FALSE	FALSE	+		11	FALSE	FALSE
AUAL	Glu		AVDR	2	chemical	TRUE	FALSE	FALSE	FALSE	FALSE	FALSE	1	FALSE	FALSE	FALSE	+		2	FALSE	FALSE
AUAL	Glu		AVEL	9	chemical	TRUE	FALSE	FALSE	FALSE	FALSE	FALSE	1	FALSE	FALSE	FALSE	+		9	FALSE	FALSE
AUAL	Glu		AWBL	4	electrical	FALSE	FALSE	FALSE	FALSE	FALSE	FALSE	0	FALSE	FALSE	FALSE	electrical		electrical	4	FALSE
AUAL	Glu		BAGR	3	chemical	FALSE	FALSE	FALSE	FALSE	FALSE	FALSE	0	FALSE	FALSE	FALSE	no pred		0	FALSE	3
AUAL	Glu		DVA	2	chemical	TRUE	FALSE	FALSE	FALSE	FALSE	FALSE	1	FALSE	FALSE	FALSE	+		2	FALSE	FALSE
AUAL	Glu		RIAL	21	chemical	TRUE	TRUE	FALSE	FALSE	FALSE	FALSE	2	FALSE	FALSE	TRUE	complex		complex	-21	FALSE
AUAL	Glu		RIBL	35	chemical	TRUE	TRUE	FALSE	FALSE	FALSE	FALSE	2	FALSE	FALSE	TRUE	complex		complex	-35	FALSE
AUAL	Glu		RMDVL	2	electrical	TRUE	FALSE	FALSE	FALSE	FALSE	FALSE	1	FALSE	FALSE	FALSE	electrical		electrical	2	FALSE
AUAR	Glu		AIZR	2	chemical	FALSE	FALSE	FALSE	FALSE	FALSE	FALSE	0	FALSE	FALSE	FALSE	no pred		0	FALSE	2
AUAR	Glu		AUAL	2	electrical	TRUE	FALSE	FALSE	FALSE	FALSE	FALSE	1	FALSE	FALSE	FALSE	electrical		electrical	2	FALSE
AUAR	Glu		AVAR	3	chemical	TRUE	FALSE	FALSE	FALSE	FALSE	FALSE	1	FALSE	FALSE	FALSE	+		3	FALSE	FALSE
AUAR	Glu		AVER	13	chemical	TRUE	FALSE	FALSE	FALSE	FALSE	FALSE	1	FALSE	FALSE	FALSE	+		13	FALSE	FALSE
AUAR	Glu		AWBR	3	electrical	FALSE	FALSE	FALSE	FALSE	FALSE	FALSE	0	FALSE	FALSE	FALSE	electrical		electrical	3	FALSE
AUAR	Glu		RIAR	22	chemical	TRUE	TRUE	FALSE	FALSE	FALSE	FALSE	2	FALSE	FALSE	TRUE	complex		complex	-22	FALSE
AUAR	Glu		RIBR	31	chemical	TRUE	TRUE	FALSE	FALSE	FALSE	FALSE	2	FALSE	FALSE	TRUE	complex		complex	-31	FALSE
AUAR	Glu		URXR	5	chemical	FALSE	FALSE	FALSE	FALSE	FALSE	FALSE	0	FALSE	FALSE	FALSE	no pred		0	FALSE	5
AUAR	Glu		URXR	3	electrical	FALSE	FALSE	FALSE	FALSE	FALSE	FALSE	0	FALSE	FALSE	FALSE	electrical		electrical	3	FALSE
AVAL	ACh	GABA	AS02	2	chemical	FALSE	FALSE	TRUE	FALSE	FALSE	TRUE	2	TRUE	complex	FALSE	complex		complex	-2	FALSE
AVAL	ACh	GABA	AS04	2	chemical	FALSE	FALSE	TRUE	FALSE	FALSE	TRUE	2	TRUE	complex	FALSE	complex		complex	-2	FALSE
AVAL	ACh	GABA	AS05	6	chemical	FALSE	FALSE	TRUE	FALSE	FALSE	TRUE	2	TRUE	complex	FALSE	complex		complex	-6	FALSE
AVAL	ACh	GABA	AS07	6	chemical	FALSE	FALSE	TRUE	FALSE	FALSE	TRUE	2	TRUE	complex	FALSE	complex		complex	-6	FALSE
AVAL	ACh	GABA	AS08	6	chemical	FALSE	FALSE	TRUE	FALSE	FALSE	TRUE	2	TRUE	complex	FALSE	complex		complex	-6	FALSE
AVAL	ACh	GABA	AS09	11	chemical	FALSE	FALSE	TRUE	FALSE	FALSE	TRUE	2	TRUE	complex	FALSE	complex		complex	-11	FALSE
AVAL	ACh	GABA	AS10	5	chemical	FALSE	FALSE	TRUE	FALSE	FALSE	TRUE	2	TRUE	complex	FALSE	complex		complex	-5	FALSE
AVAL	ACh	GABA	AS10	5	electrical	FALSE	FALSE	TRUE	FALSE	FALSE	TRUE	2	TRUE	complex	FALSE	electrical		electrical	5	FALSE
AVAL	ACh	GABA	AS11	8	chemical	FALSE	FALSE	TRUE	FALSE	FALSE	TRUE	2	TRUE	complex	FALSE	complex		complex	-8	FALSE
AVAL	ACh	GABA	AVAR	12	chemical	FALSE	FALSE	TRUE	TRUE	FALSE	TRUE	3	TRUE	complex	TRUE	complex		complex	-12	FALSE
AVAL	ACh	GABA	AVAR	18	electrical	FALSE	FALSE	TRUE	TRUE	FALSE	TRUE	3	TRUE	complex	TRUE	electrical		electrical	18	FALSE
AVAL	ACh	GABA	AVBL	2	chemical	FALSE	FALSE	TRUE	FALSE	FALSE	TRUE	2	TRUE	complex	FALSE	complex		complex	-2	FALSE
AVAL	ACh	GABA	AVDL	3	chemical	FALSE	FALSE	FALSE	FALSE	FALSE	FALSE	0	FALSE	FALSE	FALSE	no pred		0	FALSE	3
AVAL	ACh	GABA	AVDL	7	electrical	FALSE	FALSE	FALSE	FALSE	FALSE	FALSE	0	FALSE	FALSE	FALSE	electrical		electrical	7	FALSE
AVAL	ACh	GABA	AVDR	2	chemical	FALSE	FALSE	FALSE	FALSE	FALSE	FALSE	0	FALSE	FALSE	FALSE	no pred		0	FALSE	2
AVAL	ACh	GABA	AVDR	9	electrical	FALSE	FALSE	FALSE	FALSE	FALSE	FALSE	0	FALSE	FALSE	FALSE	electrical		electrical	9	FALSE
AVAL	ACh	GABA	AVEL	2	electrical	FALSE	FALSE	FALSE	TRUE	FALSE	TRUE	2	TRUE	FALSE	FALSE	electrical		electrical	2	FALSE
AVAL	ACh	GABA	AVER	2	chemical	FALSE	FALSE	FALSE	TRUE	FALSE	TRUE	2	TRUE	FALSE	FALSE	-		-2	FALSE	FALSE
AVAL	ACh	GABA	AVJL	7	electrical	FALSE	FALSE	FALSE	FALSE	FALSE	FALSE	0	FALSE	FALSE	FALSE	electrical		electrical	7	FALSE
AVAL	ACh	GABA	AVJR	4	electrical	FALSE	FALSE	FALSE	FALSE	FALSE	FALSE	0	FALSE	FALSE	FALSE	electrical		electrical	4	FALSE
AVAL	ACh	GABA	DA01	6	chemical	FALSE	FALSE	TRUE	FALSE	FALSE	TRUE	2	TRUE	complex	FALSE	complex		complex	-6	FALSE
AVAL	ACh	GABA	DA01	2	electrical	FALSE	FALSE	TRUE	FALSE	FALSE	TRUE	2	TRUE	complex	FALSE	electrical		electrical	2	FALSE
AVAL	ACh	GABA	DA02	10	chemical	FALSE	FALSE	TRUE	FALSE	FALSE	TRUE	2	TRUE	complex	FALSE	complex		complex	-10	FALSE
AVAL	ACh	GABA	DA02	7	electrical	FALSE	FALSE	TRUE	FALSE	FALSE	TRUE	2	TRUE	complex	FALSE	electrical		electrical	7	FALSE
AVAL	ACh	GABA	DA03	12	chemical	FALSE	FALSE	TRUE	FALSE	FALSE	TRUE	2	TRUE	complex	FALSE	complex		complex	-12	FALSE
AVAL	ACh	GABA	DA03	6	electrical	FALSE	FALSE	TRUE	FALSE	FALSE	TRUE	2	TRUE	complex	FALSE	electrical		electrical	6	FALSE
AVAL	ACh	GABA	DA04	12	chemical	FALSE	FALSE	TRUE	FALSE	FALSE	TRUE	2	TRUE	complex	FALSE	complex		complex	-12	FALSE
AVAL	ACh	GABA	DA04	2	electrical	FALSE	FALSE	TRUE	FALSE	FALSE	TRUE	2	TRUE	complex	FALSE	electrical		electrical	2	FALSE
AVAL	ACh	GABA	DA05	14	chemical	FALSE	FALSE	TRUE	FALSE	FALSE	TRUE	2	TRUE	complex	FALSE	complex		complex	-14	FALSE
AVAL	ACh	GABA	DA05	2	electrical	FALSE	FALSE	TRUE	FALSE	FALSE	TRUE	2	TRUE	complex	FALSE	electrical		electrical	2	FALSE
AVAL	ACh	GABA	DA06	4	electrical	FALSE	FALSE	TRUE	FALSE	FALSE	TRUE	2	TRUE	complex	FALSE	electrical		electrical	4	FALSE
AVAL	ACh	GABA	DA07	4	chemical	FALSE	FALSE	TRUE	FALSE	FALSE	TRUE	2	TRUE	complex	FALSE	complex		complex	-4	FALSE
AVAL	ACh	GABA	DA07	10	electrical	FALSE	FALSE	TRUE	FALSE	FALSE	TRUE	2	TRUE	complex	FALSE	electrical		electrical	10	FALSE
AVAL	ACh	GABA	DA08	5	chemical	FALSE	FALSE	TRUE	FALSE	FALSE	TRUE	2	TRUE	complex	FALSE	complex		complex	-5	FALSE
AVAL	ACh	GABA	DA08	8	electrical	FALSE	FALSE	TRUE	FALSE	FALSE	TRUE	2	TRUE	complex	FALSE	electrical		electrical	8	FALSE
AVAL	ACh	GABA	DA09	3	chemical	FALSE	FALSE	TRUE	FALSE	FALSE	TRUE	2	TRUE	complex	FALSE	complex		complex	-3	FALSE
AVAL	ACh	GABA	DB07	2	chemical	FALSE	FALSE	TRUE	FALSE	FALSE	TRUE	2	TRUE	complex	FALSE	complex		complex	-2	FALSE
AVAL	ACh	GABA	LUAL	6	chemical	FALSE	FALSE	FALSE	FALSE	FALSE	TRUE	1	FALSE	FALSE	FALSE	-		-6	FALSE	FALSE
AVAL	ACh	GABA	LUAL	2	electrical	FALSE	FALSE	FALSE	FALSE	FALSE	TRUE	1	FALSE	FALSE	FALSE	electrical		electrical	2	FALSE
AVAL	ACh	GABA	LUAR	2	chemical	FALSE	FALSE	FALSE	FALSE	FALSE	TRUE	1	FALSE	FALSE	FALSE	-		-2	FALSE	FALSE
AVAL	ACh	GABA	LUAR	2	electrical	FALSE	FALSE	FALSE	FALSE	FALSE	TRUE	1	FALSE	FALSE	FALSE	electrical		electrical	2	FALSE
AVAL	ACh	GABA	PHCR	3	electrical	FALSE	FALSE	FALSE	FALSE	FALSE	FALSE	0	FALSE	FALSE	FALSE	electrical		electrical	3	FALSE
AVAL	ACh	GABA	PVCL	21	chemical	FALSE	FALSE	TRUE	FALSE	FALSE	TRUE	2	TRUE	complex	FALSE	complex		complex	-21	FALSE
AVAL	ACh	GABA	PVCL	5	electrical	FALSE	FALSE	TRUE	FALSE	FALSE	TRUE	2	TRUE	complex	FALSE	electrical		electrical	5	FALSE
AVAL	ACh	GABA	PVCR	16	chemical	FALSE	FALSE	TRUE	FALSE	FALSE	TRUE	2	TRUE	complex	FALSE	complex		complex	-16	FALSE
AVAL	ACh	GABA	PVCR	15	electrical	FALSE	FALSE	TRUE	FALSE	FALSE	TRUE	2	TRUE	complex	FALSE	electrical		electrical	15	FALSE
AVAL	ACh	GABA	PVDR	6	electrical	FALSE	FALSE	TRUE	FALSE	FALSE	TRUE	2	TRUE	complex	FALSE	electrical		electrical	6	FALSE
AVAL	ACh	GABA	PVPR	2	electrical	FALSE	FALSE	FALSE	FALSE	FALSE	FALSE	0	FALSE	FALSE	FALSE	electrical		electrical	2	FALSE
AVAL	ACh	GABA	RIAL	3	chemical	FALSE	FALSE	FALSE	TRUE	FALSE	FALSE	1	FALSE	FALSE	FALSE	-		-3	FALSE	FALSE
AVAL	ACh	GABA	RIMR	11	electrical	FALSE	FALSE	TRUE	TRUE	FALSE	FALSE	2	FALSE	FALSE	TRUE	electrical		electrical	11	FALSE
AVAL	ACh	GABA	SABD	7	electrical	FALSE	FALSE	FALSE	FALSE	FALSE	TRUE	1	FALSE	FALSE	FALSE	electrical		electrical	7	FALSE
AVAL	ACh	GABA	SABVL	2	chemical	FALSE	FALSE	FALSE	FALSE	FALSE	TRUE	1	FALSE	FALSE	FALSE	-		-2	FALSE	FALSE
AVAL	ACh	GABA	SABVR	8	electrical	FALSE	FALSE	FALSE	FALSE	FALSE	TRUE	1	FALSE	FALSE	FALSE	electrical		electrical	8	FALSE
AVAL	ACh	GABA	URYDL	2	electrical	FALSE	FALSE	FALSE	FALSE	FALSE	TRUE	1	FALSE	FALSE	FALSE	electrical		electrical	2	FALSE
AVAL	ACh	GABA	URYVR	2	electrical	FALSE	FALSE	FALSE	FALSE	FALSE	TRUE	1	FALSE	FALSE	FALSE	electrical		electrical	2	FALSE
AVAL	ACh	GABA	VA01	2	chemical	FALSE	FALSE	TRUE	FALSE	FALSE	TRUE	2	TRUE	complex	FALSE	complex		complex	-2	FALSE
AVAL	ACh	GABA	VA01	5	electrical	FALSE	FALSE	TRUE	FALSE	FALSE	TRUE	2	TRUE	complex	FALSE	electrical		electrical	5	FALSE
AVAL	ACh	GABA	VA02	8	chemical	FALSE	FALSE	TRUE	FALSE	FALSE	TRUE	2	TRUE	complex	FALSE	complex		complex	-8	FALSE
AVAL	ACh	GABA	VA02	13	electrical	FALSE	FALSE	TRUE	FALSE	FALSE	TRUE	2	TRUE	complex	FALSE	electrical		electrical	13	FALSE
AVAL	ACh	GABA	VA03	6	chemical	FALSE	FALSE	TRUE	FALSE	FALSE	TRUE	2	TRUE	complex	FALSE	complex		complex	-6	FALSE
AVAL	ACh	GABA	VA03	6	electrical	FALSE	FALSE	TRUE	FALSE	FALSE	TRUE	2	TRUE	complex	FALSE	electrical		electrical	6	FALSE
AVAL	ACh	GABA	VA04	7	chemical	FALSE	FALSE	TRUE	FALSE	FALSE	TRUE	2	TRUE	complex	FALSE	complex		complex	-7	FALSE
AVAL	ACh	GABA	VA04	6	electrical	FALSE	FALSE	TRUE	FALSE	FALSE	TRUE	2	TRUE	complex	FALSE	electrical		electrical	6	FALSE
AVAL	ACh	GABA	VA05	7	chemical	FALSE	FALSE	TRUE	FALSE	FALSE	TRUE	2	TRUE	complex	FALSE	complex		complex	-7	FALSE
AVAL	ACh	GABA	VA05	4	electrical	FALSE	FALSE	TRUE	FALSE	FALSE	TRUE	2	TRUE	complex	FALSE	electrical		electrical	4	FALSE
AVAL	ACh	GABA	VA06	8	chemical	FALSE	FALSE	TRUE	FALSE	FALSE	TRUE	2	TRUE	complex	FALSE	complex		complex	-8	FALSE
AVAL	ACh	GABA	VA06	13	electrical	FALSE	FALSE	TRUE	FALSE	FALSE	TRUE	2	TRUE	complex	FALSE	electrical		electrical	13	FALSE
AVAL	ACh	GABA	VA07	7	chemical	FALSE	FALSE	TRUE	FALSE	FALSE	TRUE	2	TRUE	complex	FALSE	complex		complex	-7	FALSE
AVAL	ACh	GABA	VA07	2	electrical	FALSE	FALSE	TRUE	FALSE	FALSE	TRUE	2	TRUE	complex	FALSE	electrical		electrical	2	FALSE
AVAL	ACh	GABA	VA08	7	chemical	FALSE	FALSE	TRUE	FALSE	FALSE	TRUE	2	TRUE	complex	FALSE	complex		complex	-7	FALSE
AVAL	ACh	GABA	VA08	2	electrical	FALSE	FALSE	TRUE	FALSE	FALSE	TRUE	2	TRUE	complex	FALSE	electrical		electrical	2	FALSE
AVAL	ACh	GABA	VA09	7	chemical	FALSE	FALSE	TRUE	FALSE	FALSE	TRUE	2	TRUE	complex	FALSE	complex		complex	-7	FALSE
AVAL	ACh	GABA	VA09	5	electrical	FALSE	FALSE	TRUE	FALSE	FALSE	TRUE	2	TRUE	complex	FALSE	electrical		electrical	5	FALSE
AVAL	ACh	GABA	VA10	9	chemical	FALSE	FALSE	TRUE	FALSE	FALSE	TRUE	2	TRUE	complex	FALSE	complex		complex	-9	FALSE
AVAL	ACh	GABA	VA10	6	electrical	FALSE	FALSE	TRUE	FALSE	FALSE	TRUE	2	TRUE	complex	FALSE	electrical		electrical	6	FALSE
AVAL	ACh	GABA	VA11	6	chemical	FALSE	FALSE	TRUE	FALSE	FALSE	TRUE	2	TRUE	complex	FALSE	complex		complex	-6	FALSE
AVAL	ACh	GABA	VA11	2	electrical	FALSE	FALSE	TRUE	FALSE	FALSE	TRUE	2	TRUE	complex	FALSE	electrical		electrical	2	FALSE
AVAL	ACh	GABA	VA12	5	chemical	FALSE	FALSE	TRUE	FALSE	FALSE	TRUE	2	TRUE	complex	FALSE	complex		complex	-5	FALSE
AVAL	ACh	GABA	VB11	2	electrical	FALSE	FALSE	TRUE	FALSE	FALSE	TRUE	2	TRUE	complex	FALSE	electrical		electrical	2	FALSE
AVAR	ACh	GABA	AS01	2	chemical	FALSE	FALSE	TRUE	FALSE	FALSE	TRUE	2	TRUE	complex	FALSE	complex		complex	-2	FALSE
AVAR	ACh	GABA	AS02	3	chemical	FALSE	FALSE	TRUE	FALSE	FALSE	TRUE	2	TRUE	complex	FALSE	complex		complex	-3	FALSE
AVAR	ACh	GABA	AS04	2	chemical	FALSE	FALSE	TRUE	FALSE	FALSE	TRUE	2	TRUE	complex	FALSE	complex		complex	-2	FALSE
AVAR	ACh	GABA	AS05	3	electrical	FALSE	FALSE	TRUE	FALSE	FALSE	TRUE	2	TRUE	complex	FALSE	electrical		electrical	3	FALSE
AVAR	ACh	GABA	AS06	2	chemical	FALSE	FALSE	TRUE	FALSE	FALSE	TRUE	2	TRUE	complex	FALSE	complex		complex	-2	FALSE
AVAR	ACh	GABA	AS06	2	electrical	FALSE	FALSE	TRUE	FALSE	FALSE	TRUE	2	TRUE	complex	FALSE	electrical		electrical	2	FALSE
AVAR	ACh	GABA	AS07	6	chemical	FALSE	FALSE	TRUE	FALSE	FALSE	TRUE	2	TRUE	complex	FALSE	complex		complex	-6	FALSE
AVAR	ACh	GABA	AS08	10	chemical	FALSE	FALSE	TRUE	FALSE	FALSE	TRUE	2	TRUE	complex	FALSE	complex		complex	-10	FALSE
AVAR	ACh	GABA	AS09	10	chemical	FALSE	FALSE	TRUE	FALSE	FALSE	TRUE	2	TRUE	complex	FALSE	complex		complex	-10	FALSE
AVAR	ACh	GABA	AS10	2	electrical	FALSE	FALSE	TRUE	FALSE	FALSE	TRUE	2	TRUE	complex	FALSE	electrical		electrical	2	FALSE
AVAR	ACh	GABA	AS11	10	chemical	FALSE	FALSE	TRUE	FALSE	FALSE	TRUE	2	TRUE	complex	FALSE	complex		complex	-10	FALSE
AVAR	ACh	GABA	AS11	3	electrical	FALSE	FALSE	TRUE	FALSE	FALSE	TRUE	2	TRUE	complex	FALSE	electrical		electrical	3	FALSE
AVAR	ACh	GABA	ASHR	2	electrical	FALSE	FALSE	FALSE	FALSE	FALSE	TRUE	1	FALSE	FALSE	FALSE	electrical		electrical	2	FALSE
AVAR	ACh	GABA	AVAL	7	chemical	FALSE	FALSE	TRUE	TRUE	FALSE	TRUE	3	TRUE	complex	TRUE	complex		complex	-7	FALSE
AVAR	ACh	GABA	AVAL	18	electrical	FALSE	FALSE	TRUE	TRUE	FALSE	TRUE	3	TRUE	complex	TRUE	electrical		electrical	18	FALSE
AVAR	ACh	GABA	AVBL	3	chemical	FALSE	FALSE	TRUE	FALSE	FALSE	TRUE	2	TRUE	complex	FALSE	complex		complex	-3	FALSE
AVAR	ACh	GABA	AVBL	3	electrical	FALSE	FALSE	TRUE	FALSE	FALSE	TRUE	2	TRUE	complex	FALSE	electrical		electrical	3	FALSE
AVAR	ACh	GABA	AVBR	4	chemical	FALSE	FALSE	TRUE	FALSE	FALSE	TRUE	2	TRUE	complex	FALSE	complex		complex	-4	FALSE
AVAR	ACh	GABA	AVDL	3	chemical	FALSE	FALSE	FALSE	FALSE	FALSE	FALSE	0	FALSE	FALSE	FALSE	no pred		0	FALSE	3
AVAR	ACh	GABA	AVDL	2	electrical	FALSE	FALSE	FALSE	FALSE	FALSE	FALSE	0	FALSE	FALSE	FALSE	electrical		electrical	2	FALSE
AVAR	ACh	GABA	AVDR	6	chemical	FALSE	FALSE	FALSE	FALSE	FALSE	FALSE	0	FALSE	FALSE	FALSE	no pred		0	FALSE	6
AVAR	ACh	GABA	AVDR	15	electrical	FALSE	FALSE	FALSE	FALSE	FALSE	FALSE	0	FALSE	FALSE	FALSE	electrical		electrical	15	FALSE
AVAR	ACh	GABA	AVER	3	chemical	FALSE	FALSE	FALSE	TRUE	FALSE	TRUE	2	TRUE	FALSE	FALSE	-		-3	FALSE	FALSE
AVAR	ACh	GABA	AVER	2	electrical	FALSE	FALSE	FALSE	TRUE	FALSE	TRUE	2	TRUE	FALSE	FALSE	electrical		electrical	2	FALSE
AVAR	ACh	GABA	AVJR	3	electrical	FALSE	FALSE	FALSE	FALSE	FALSE	FALSE	0	FALSE	FALSE	FALSE	electrical		electrical	3	FALSE
AVAR	ACh	GABA	DA01	2	chemical	FALSE	FALSE	TRUE	FALSE	FALSE	TRUE	2	TRUE	complex	FALSE	complex		complex	-2	FALSE
AVAR	ACh	GABA	DA01	9	electrical	FALSE	FALSE	TRUE	FALSE	FALSE	TRUE	2	TRUE	complex	FALSE	electrical		electrical	9	FALSE
AVAR	ACh	GABA	DA02	9	chemical	FALSE	FALSE	TRUE	FALSE	FALSE	TRUE	2	TRUE	complex	FALSE	complex		complex	-9	FALSE
AVAR	ACh	GABA	DA02	3	electrical	FALSE	FALSE	TRUE	FALSE	FALSE	TRUE	2	TRUE	complex	FALSE	electrical		electrical	3	FALSE
AVAR	ACh	GABA	DA03	8	chemical	FALSE	FALSE	TRUE	FALSE	FALSE	TRUE	2	TRUE	complex	FALSE	complex		complex	-8	FALSE
AVAR	ACh	GABA	DA03	7	electrical	FALSE	FALSE	TRUE	FALSE	FALSE	TRUE	2	TRUE	complex	FALSE	electrical		electrical	7	FALSE
AVAR	ACh	GABA	DA04	9	chemical	FALSE	FALSE	TRUE	FALSE	FALSE	TRUE	2	TRUE	complex	FALSE	complex		complex	-9	FALSE
AVAR	ACh	GABA	DA04	2	electrical	FALSE	FALSE	TRUE	FALSE	FALSE	TRUE	2	TRUE	complex	FALSE	electrical		electrical	2	FALSE
AVAR	ACh	GABA	DA05	9	chemical	FALSE	FALSE	TRUE	FALSE	FALSE	TRUE	2	TRUE	complex	FALSE	complex		complex	-9	FALSE
AVAR	ACh	GABA	DA05	5	electrical	FALSE	FALSE	TRUE	FALSE	FALSE	TRUE	2	TRUE	complex	FALSE	electrical		electrical	5	FALSE
AVAR	ACh	GABA	DA06	4	chemical	FALSE	FALSE	TRUE	FALSE	FALSE	TRUE	2	TRUE	complex	FALSE	complex		complex	-4	FALSE
AVAR	ACh	GABA	DA06	4	electrical	FALSE	FALSE	TRUE	FALSE	FALSE	TRUE	2	TRUE	complex	FALSE	electrical		electrical	4	FALSE
AVAR	ACh	GABA	DA07	6	chemical	FALSE	FALSE	TRUE	FALSE	FALSE	TRUE	2	TRUE	complex	FALSE	complex		complex	-6	FALSE
AVAR	ACh	GABA	DA08	20	chemical	FALSE	FALSE	TRUE	FALSE	FALSE	TRUE	2	TRUE	complex	FALSE	complex		complex	-20	FALSE
AVAR	ACh	GABA	DA08	5	electrical	FALSE	FALSE	TRUE	FALSE	FALSE	TRUE	2	TRUE	complex	FALSE	electrical		electrical	5	FALSE
AVAR	ACh	GABA	DA09	3	chemical	FALSE	FALSE	TRUE	FALSE	FALSE	TRUE	2	TRUE	complex	FALSE	complex		complex	-3	FALSE
AVAR	ACh	GABA	DA09	4	electrical	FALSE	FALSE	TRUE	FALSE	FALSE	TRUE	2	TRUE	complex	FALSE	electrical		electrical	4	FALSE
AVAR	ACh	GABA	DB02	2	chemical	FALSE	FALSE	TRUE	FALSE	FALSE	TRUE	2	TRUE	complex	FALSE	complex		complex	-2	FALSE
AVAR	ACh	GABA	DB03	2	chemical	FALSE	FALSE	TRUE	FALSE	FALSE	TRUE	2	TRUE	complex	FALSE	complex		complex	-2	FALSE
AVAR	ACh	GABA	LUAL	4	chemical	FALSE	FALSE	FALSE	FALSE	FALSE	TRUE	1	FALSE	FALSE	FALSE	-		-4	FALSE	FALSE
AVAR	ACh	GABA	LUAR	16	chemical	FALSE	FALSE	FALSE	FALSE	FALSE	TRUE	1	FALSE	FALSE	FALSE	-		-16	FALSE	FALSE
AVAR	ACh	GABA	LUAR	4	electrical	FALSE	FALSE	FALSE	FALSE	FALSE	TRUE	1	FALSE	FALSE	FALSE	electrical		electrical	4	FALSE
AVAR	ACh	GABA	PVCL	20	chemical	FALSE	FALSE	TRUE	FALSE	FALSE	TRUE	2	TRUE	complex	FALSE	complex		complex	-20	FALSE
AVAR	ACh	GABA	PVCL	10	electrical	FALSE	FALSE	TRUE	FALSE	FALSE	TRUE	2	TRUE	complex	FALSE	electrical		electrical	10	FALSE
AVAR	ACh	GABA	PVCR	20	chemical	FALSE	FALSE	TRUE	FALSE	FALSE	TRUE	2	TRUE	complex	FALSE	complex		complex	-20	FALSE
AVAR	ACh	GABA	PVCR	22	electrical	FALSE	FALSE	TRUE	FALSE	FALSE	TRUE	2	TRUE	complex	FALSE	electrical		electrical	22	FALSE
AVAR	ACh	GABA	PVDL	4	electrical	FALSE	FALSE	TRUE	FALSE	FALSE	TRUE	2	TRUE	complex	FALSE	electrical		electrical	4	FALSE
AVAR	ACh	GABA	PVT	2	electrical	FALSE	FALSE	TRUE	FALSE	FALSE	FALSE	1	FALSE	FALSE	FALSE	electrical		electrical	2	FALSE
AVAR	ACh	GABA	PVWR	2	electrical	FALSE	FALSE	FALSE	FALSE	FALSE	TRUE	1	FALSE	FALSE	FALSE	electrical		electrical	2	FALSE
AVAR	ACh	GABA	RIML	8	electrical	FALSE	FALSE	TRUE	TRUE	FALSE	FALSE	2	FALSE	FALSE	TRUE	electrical		electrical	8	FALSE
AVAR	ACh	GABA	RIMR	2	electrical	FALSE	FALSE	TRUE	TRUE	FALSE	FALSE	2	FALSE	FALSE	TRUE	electrical		electrical	2	FALSE
AVAR	ACh	GABA	RMDR	2	electrical	FALSE	FALSE	FALSE	TRUE	FALSE	TRUE	2	TRUE	FALSE	FALSE	electrical		electrical	2	FALSE
AVAR	ACh	GABA	SAAVR	6	chemical	FALSE	FALSE	TRUE	TRUE	FALSE	FALSE	2	FALSE	FALSE	TRUE	complex		complex	-6	FALSE
AVAR	ACh	GABA	SABVL	15	electrical	FALSE	FALSE	FALSE	FALSE	FALSE	TRUE	1	FALSE	FALSE	FALSE	electrical		electrical	15	FALSE
AVAR	ACh	GABA	SABVR	2	chemical	FALSE	FALSE	FALSE	FALSE	FALSE	TRUE	1	FALSE	FALSE	FALSE	-		-2	FALSE	FALSE
AVAR	ACh	GABA	SABVR	2	electrical	FALSE	FALSE	FALSE	FALSE	FALSE	TRUE	1	FALSE	FALSE	FALSE	electrical		electrical	2	FALSE
AVAR	ACh	GABA	URYDR	5	electrical	FALSE	FALSE	FALSE	FALSE	FALSE	TRUE	1	FALSE	FALSE	FALSE	electrical		electrical	5	FALSE
AVAR	ACh	GABA	VA01	7	electrical	FALSE	FALSE	TRUE	FALSE	FALSE	TRUE	2	TRUE	complex	FALSE	electrical		electrical	7	FALSE
AVAR	ACh	GABA	VA02	5	chemical	FALSE	FALSE	TRUE	FALSE	FALSE	TRUE	2	TRUE	complex	FALSE	complex		complex	-5	FALSE
AVAR	ACh	GABA	VA03	6	chemical	FALSE	FALSE	TRUE	FALSE	FALSE	TRUE	2	TRUE	complex	FALSE	complex		complex	-6	FALSE
AVAR	ACh	GABA	VA03	3	electrical	FALSE	FALSE	TRUE	FALSE	FALSE	TRUE	2	TRUE	complex	FALSE	electrical		electrical	3	FALSE
AVAR	ACh	GABA	VA04	6	chemical	FALSE	FALSE	TRUE	FALSE	FALSE	TRUE	2	TRUE	complex	FALSE	complex		complex	-6	FALSE
AVAR	ACh	GABA	VA04	3	electrical	FALSE	FALSE	TRUE	FALSE	FALSE	TRUE	2	TRUE	complex	FALSE	electrical		electrical	3	FALSE
AVAR	ACh	GABA	VA05	2	chemical	FALSE	FALSE	TRUE	FALSE	FALSE	TRUE	2	TRUE	complex	FALSE	complex		complex	-2	FALSE
AVAR	ACh	GABA	VA05	5	electrical	FALSE	FALSE	TRUE	FALSE	FALSE	TRUE	2	TRUE	complex	FALSE	electrical		electrical	5	FALSE
AVAR	ACh	GABA	VA06	9	chemical	FALSE	FALSE	TRUE	FALSE	FALSE	TRUE	2	TRUE	complex	FALSE	complex		complex	-9	FALSE
AVAR	ACh	GABA	VA07	7	chemical	FALSE	FALSE	TRUE	FALSE	FALSE	TRUE	2	TRUE	complex	FALSE	complex		complex	-7	FALSE
AVAR	ACh	GABA	VA07	5	electrical	FALSE	FALSE	TRUE	FALSE	FALSE	TRUE	2	TRUE	complex	FALSE	electrical		electrical	5	FALSE
AVAR	ACh	GABA	VA08	7	chemical	FALSE	FALSE	TRUE	FALSE	FALSE	TRUE	2	TRUE	complex	FALSE	complex		complex	-7	FALSE
AVAR	ACh	GABA	VA08	2	electrical	FALSE	FALSE	TRUE	FALSE	FALSE	TRUE	2	TRUE	complex	FALSE	electrical		electrical	2	FALSE
AVAR	ACh	GABA	VA09	7	chemical	FALSE	FALSE	TRUE	FALSE	FALSE	TRUE	2	TRUE	complex	FALSE	complex		complex	-7	FALSE
AVAR	ACh	GABA	VA09	4	electrical	FALSE	FALSE	TRUE	FALSE	FALSE	TRUE	2	TRUE	complex	FALSE	electrical		electrical	4	FALSE
AVAR	ACh	GABA	VA10	4	chemical	FALSE	FALSE	TRUE	FALSE	FALSE	TRUE	2	TRUE	complex	FALSE	complex		complex	-4	FALSE
AVAR	ACh	GABA	VA10	4	electrical	FALSE	FALSE	TRUE	FALSE	FALSE	TRUE	2	TRUE	complex	FALSE	electrical		electrical	4	FALSE
AVAR	ACh	GABA	VA11	13	chemical	FALSE	FALSE	TRUE	FALSE	FALSE	TRUE	2	TRUE	complex	FALSE	complex		complex	-13	FALSE
AVAR	ACh	GABA	VA11	16	electrical	FALSE	FALSE	TRUE	FALSE	FALSE	TRUE	2	TRUE	complex	FALSE	electrical		electrical	16	FALSE
AVAR	ACh	GABA	VA12	3	electrical	FALSE	FALSE	TRUE	FALSE	FALSE	TRUE	2	TRUE	complex	FALSE	electrical		electrical	3	FALSE
AVBL	ACh	GABA	AQR	3	electrical	FALSE	FALSE	FALSE	FALSE	FALSE	FALSE	0	FALSE	FALSE	FALSE	electrical		electrical	3	FALSE
AVBL	ACh	GABA	AS05	2	chemical	FALSE	FALSE	TRUE	FALSE	FALSE	TRUE	2	TRUE	complex	FALSE	complex		complex	-2	FALSE
AVBL	ACh	GABA	AS10	2	chemical	FALSE	FALSE	TRUE	FALSE	FALSE	TRUE	2	TRUE	complex	FALSE	complex		complex	-2	FALSE
AVBL	ACh	GABA	AVAL	9	chemical	FALSE	FALSE	TRUE	TRUE	FALSE	TRUE	3	TRUE	complex	TRUE	complex		complex	-9	FALSE
AVBL	ACh	GABA	AVAR	14	chemical	FALSE	FALSE	TRUE	TRUE	FALSE	TRUE	3	TRUE	complex	TRUE	complex		complex	-14	FALSE
AVBL	ACh	GABA	AVAR	3	electrical	FALSE	FALSE	TRUE	TRUE	FALSE	TRUE	3	TRUE	complex	TRUE	electrical		electrical	3	FALSE
AVBL	ACh	GABA	AVBR	6	chemical	FALSE	FALSE	TRUE	FALSE	FALSE	TRUE	2	TRUE	complex	FALSE	complex		complex	-6	FALSE
AVBL	ACh	GABA	AVBR	17	electrical	FALSE	FALSE	TRUE	FALSE	FALSE	TRUE	2	TRUE	complex	FALSE	electrical		electrical	17	FALSE
AVBL	ACh	GABA	AVDR	3	chemical	FALSE	FALSE	FALSE	FALSE	FALSE	FALSE	0	FALSE	FALSE	FALSE	no pred		0	FALSE	3
AVBL	ACh	GABA	DB02	4	electrical	FALSE	FALSE	TRUE	FALSE	FALSE	TRUE	2	TRUE	complex	FALSE	electrical		electrical	4	FALSE
AVBL	ACh	GABA	DB03	9	electrical	FALSE	FALSE	TRUE	FALSE	FALSE	TRUE	2	TRUE	complex	FALSE	electrical		electrical	9	FALSE
AVBL	ACh	GABA	DB04	4	electrical	FALSE	FALSE	TRUE	FALSE	FALSE	TRUE	2	TRUE	complex	FALSE	electrical		electrical	4	FALSE
AVBL	ACh	GABA	DB05	3	electrical	FALSE	FALSE	TRUE	FALSE	FALSE	TRUE	2	TRUE	complex	FALSE	electrical		electrical	3	FALSE
AVBL	ACh	GABA	DB06	4	electrical	FALSE	FALSE	TRUE	FALSE	FALSE	TRUE	2	TRUE	complex	FALSE	electrical		electrical	4	FALSE
AVBL	ACh	GABA	DB07	13	electrical	FALSE	FALSE	TRUE	FALSE	FALSE	TRUE	2	TRUE	complex	FALSE	electrical		electrical	13	FALSE
AVBL	ACh	GABA	DVA	2	chemical	FALSE	FALSE	TRUE	FALSE	FALSE	TRUE	2	TRUE	complex	FALSE	complex		complex	-2	FALSE
AVBL	ACh	GABA	DVA	11	electrical	FALSE	FALSE	TRUE	FALSE	FALSE	TRUE	2	TRUE	complex	FALSE	electrical		electrical	11	FALSE
AVBL	ACh	GABA	PVCR	2	chemical	FALSE	FALSE	TRUE	FALSE	FALSE	TRUE	2	TRUE	complex	FALSE	complex		complex	-2	FALSE
AVBL	ACh	GABA	PVNR	3	chemical	FALSE	FALSE	TRUE	FALSE	FALSE	FALSE	1	FALSE	FALSE	FALSE	+		3	FALSE	FALSE
AVBL	ACh	GABA	PVNR	5	electrical	FALSE	FALSE	TRUE	FALSE	FALSE	FALSE	1	FALSE	FALSE	FALSE	electrical		electrical	5	FALSE
AVBL	ACh	GABA	PVPR	3	chemical	FALSE	FALSE	FALSE	FALSE	FALSE	FALSE	0	FALSE	FALSE	FALSE	no pred		0	FALSE	3
AVBL	ACh	GABA	RIBL	6	electrical	FALSE	FALSE	TRUE	FALSE	FALSE	FALSE	1	FALSE	FALSE	FALSE	electrical		electrical	6	FALSE
AVBL	ACh	GABA	RIBR	2	electrical	FALSE	FALSE	TRUE	FALSE	FALSE	FALSE	1	FALSE	FALSE	FALSE	electrical		electrical	2	FALSE
AVBL	ACh	GABA	RID	2	electrical	FALSE	FALSE	TRUE	FALSE	FALSE	TRUE	2	TRUE	complex	FALSE	electrical		electrical	2	FALSE
AVBL	ACh	GABA	SIBVL	2	electrical	FALSE	FALSE	TRUE	TRUE	FALSE	FALSE	2	FALSE	FALSE	TRUE	electrical		electrical	2	FALSE
AVBL	ACh	GABA	VA02	3	chemical	FALSE	FALSE	TRUE	FALSE	FALSE	TRUE	2	TRUE	complex	FALSE	complex		complex	-3	FALSE
AVBL	ACh	GABA	VB02	3	chemical	FALSE	FALSE	TRUE	FALSE	FALSE	TRUE	2	TRUE	complex	FALSE	complex		complex	-3	FALSE
AVBL	ACh	GABA	VB02	14	electrical	FALSE	FALSE	TRUE	FALSE	FALSE	TRUE	2	TRUE	complex	FALSE	electrical		electrical	14	FALSE
AVBL	ACh	GABA	VB04	3	electrical	FALSE	FALSE	TRUE	FALSE	FALSE	TRUE	2	TRUE	complex	FALSE	electrical		electrical	3	FALSE
AVBL	ACh	GABA	VB05	3	electrical	FALSE	FALSE	TRUE	FALSE	FALSE	TRUE	2	TRUE	complex	FALSE	electrical		electrical	3	FALSE
AVBL	ACh	GABA	VB06	3	electrical	FALSE	FALSE	TRUE	FALSE	FALSE	TRUE	2	TRUE	complex	FALSE	electrical		electrical	3	FALSE
AVBL	ACh	GABA	VB07	4	electrical	FALSE	FALSE	TRUE	FALSE	FALSE	TRUE	2	TRUE	complex	FALSE	electrical		electrical	4	FALSE
AVBL	ACh	GABA	VB08	4	electrical	FALSE	FALSE	TRUE	FALSE	FALSE	TRUE	2	TRUE	complex	FALSE	electrical		electrical	4	FALSE
AVBL	ACh	GABA	VB09	3	electrical	FALSE	FALSE	TRUE	FALSE	FALSE	TRUE	2	TRUE	complex	FALSE	electrical		electrical	3	FALSE
AVBL	ACh	GABA	VB10	4	electrical	FALSE	FALSE	TRUE	FALSE	FALSE	TRUE	2	TRUE	complex	FALSE	electrical		electrical	4	FALSE
AVBL	ACh	GABA	VB11	5	electrical	FALSE	FALSE	TRUE	FALSE	FALSE	TRUE	2	TRUE	complex	FALSE	electrical		electrical	5	FALSE
AVBL	ACh	GABA	VC03	3	chemical	FALSE	FALSE	TRUE	FALSE	FALSE	TRUE	2	TRUE	complex	FALSE	complex		complex	-3	FALSE
AVBR	ACh	GABA	AS01	2	chemical	FALSE	FALSE	TRUE	FALSE	FALSE	TRUE	2	TRUE	complex	FALSE	complex		complex	-2	FALSE
AVBR	ACh	GABA	AS03	3	chemical	FALSE	FALSE	TRUE	FALSE	FALSE	TRUE	2	TRUE	complex	FALSE	complex		complex	-3	FALSE
AVBR	ACh	GABA	AS05	2	electrical	FALSE	FALSE	TRUE	FALSE	FALSE	TRUE	2	TRUE	complex	FALSE	electrical		electrical	2	FALSE
AVBR	ACh	GABA	AVAL	10	chemical	FALSE	FALSE	TRUE	TRUE	FALSE	TRUE	3	TRUE	complex	TRUE	complex		complex	-10	FALSE
AVBR	ACh	GABA	AVAR	14	chemical	FALSE	FALSE	TRUE	TRUE	FALSE	TRUE	3	TRUE	complex	TRUE	complex		complex	-14	FALSE
AVBR	ACh	GABA	AVBL	2	chemical	FALSE	FALSE	TRUE	FALSE	FALSE	TRUE	2	TRUE	complex	FALSE	complex		complex	-2	FALSE
AVBR	ACh	GABA	AVBL	17	electrical	FALSE	FALSE	TRUE	FALSE	FALSE	TRUE	2	TRUE	complex	FALSE	electrical		electrical	17	FALSE
AVBR	ACh	GABA	AVDL	4	chemical	FALSE	FALSE	FALSE	FALSE	FALSE	FALSE	0	FALSE	FALSE	FALSE	no pred		0	FALSE	4
AVBR	ACh	GABA	AVER	2	chemical	FALSE	FALSE	FALSE	TRUE	FALSE	TRUE	2	TRUE	FALSE	FALSE	-		-2	FALSE	FALSE
AVBR	ACh	GABA	AVJL	2	chemical	FALSE	FALSE	FALSE	FALSE	FALSE	FALSE	0	FALSE	FALSE	FALSE	no pred		0	FALSE	2
AVBR	ACh	GABA	AVJR	3	electrical	FALSE	FALSE	FALSE	FALSE	FALSE	FALSE	0	FALSE	FALSE	FALSE	electrical		electrical	3	FALSE
AVBR	ACh	GABA	DA03	3	chemical	FALSE	FALSE	TRUE	FALSE	FALSE	TRUE	2	TRUE	complex	FALSE	complex		complex	-3	FALSE
AVBR	ACh	GABA	DB01	15	electrical	FALSE	FALSE	TRUE	FALSE	FALSE	TRUE	2	TRUE	complex	FALSE	electrical		electrical	15	FALSE
AVBR	ACh	GABA	DB02	3	electrical	FALSE	FALSE	TRUE	FALSE	FALSE	TRUE	2	TRUE	complex	FALSE	electrical		electrical	3	FALSE
AVBR	ACh	GABA	DB03	2	electrical	FALSE	FALSE	TRUE	FALSE	FALSE	TRUE	2	TRUE	complex	FALSE	electrical		electrical	2	FALSE
AVBR	ACh	GABA	DB04	5	electrical	FALSE	FALSE	TRUE	FALSE	FALSE	TRUE	2	TRUE	complex	FALSE	electrical		electrical	5	FALSE
AVBR	ACh	GABA	DB05	4	electrical	FALSE	FALSE	TRUE	FALSE	FALSE	TRUE	2	TRUE	complex	FALSE	electrical		electrical	4	FALSE
AVBR	ACh	GABA	DB06	3	electrical	FALSE	FALSE	TRUE	FALSE	FALSE	TRUE	2	TRUE	complex	FALSE	electrical		electrical	3	FALSE
AVBR	ACh	GABA	DB07	3	electrical	FALSE	FALSE	TRUE	FALSE	FALSE	TRUE	2	TRUE	complex	FALSE	electrical		electrical	3	FALSE
AVBR	ACh	GABA	DVA	3	electrical	FALSE	FALSE	TRUE	FALSE	FALSE	TRUE	2	TRUE	complex	FALSE	electrical		electrical	3	FALSE
AVBR	ACh	GABA	PVNL	7	electrical	FALSE	FALSE	TRUE	FALSE	FALSE	FALSE	1	FALSE	FALSE	FALSE	electrical		electrical	7	FALSE
AVBR	ACh	GABA	PVNR	2	electrical	FALSE	FALSE	TRUE	FALSE	FALSE	FALSE	1	FALSE	FALSE	FALSE	electrical		electrical	2	FALSE
AVBR	ACh	GABA	RIBL	3	electrical	FALSE	FALSE	TRUE	FALSE	FALSE	FALSE	1	FALSE	FALSE	FALSE	electrical		electrical	3	FALSE
AVBR	ACh	GABA	RIBR	3	electrical	FALSE	FALSE	TRUE	FALSE	FALSE	FALSE	1	FALSE	FALSE	FALSE	electrical		electrical	3	FALSE
AVBR	ACh	GABA	RID	7	electrical	FALSE	FALSE	TRUE	FALSE	FALSE	TRUE	2	TRUE	complex	FALSE	electrical		electrical	7	FALSE
AVBR	ACh	GABA	SIBDL	2	electrical	FALSE	FALSE	TRUE	TRUE	FALSE	FALSE	2	FALSE	FALSE	TRUE	electrical		electrical	2	FALSE
AVBR	ACh	GABA	VA03	3	chemical	FALSE	FALSE	TRUE	FALSE	FALSE	TRUE	2	TRUE	complex	FALSE	complex		complex	-3	FALSE
AVBR	ACh	GABA	VA04	2	chemical	FALSE	FALSE	TRUE	FALSE	FALSE	TRUE	2	TRUE	complex	FALSE	complex		complex	-2	FALSE
AVBR	ACh	GABA	VA11	3	electrical	FALSE	FALSE	TRUE	FALSE	FALSE	TRUE	2	TRUE	complex	FALSE	electrical		electrical	3	FALSE
AVBR	ACh	GABA	VB02	6	electrical	FALSE	FALSE	TRUE	FALSE	FALSE	TRUE	2	TRUE	complex	FALSE	electrical		electrical	6	FALSE
AVBR	ACh	GABA	VB03	7	electrical	FALSE	FALSE	TRUE	FALSE	FALSE	TRUE	2	TRUE	complex	FALSE	electrical		electrical	7	FALSE
AVBR	ACh	GABA	VB04	5	electrical	FALSE	FALSE	TRUE	FALSE	FALSE	TRUE	2	TRUE	complex	FALSE	electrical		electrical	5	FALSE
AVBR	ACh	GABA	VB05	3	electrical	FALSE	FALSE	TRUE	FALSE	FALSE	TRUE	2	TRUE	complex	FALSE	electrical		electrical	3	FALSE
AVBR	ACh	GABA	VB06	4	electrical	FALSE	FALSE	TRUE	FALSE	FALSE	TRUE	2	TRUE	complex	FALSE	electrical		electrical	4	FALSE
AVBR	ACh	GABA	VB07	3	electrical	FALSE	FALSE	TRUE	FALSE	FALSE	TRUE	2	TRUE	complex	FALSE	electrical		electrical	3	FALSE
AVBR	ACh	GABA	VB08	3	electrical	FALSE	FALSE	TRUE	FALSE	FALSE	TRUE	2	TRUE	complex	FALSE	electrical		electrical	3	FALSE
AVBR	ACh	GABA	VB09	4	electrical	FALSE	FALSE	TRUE	FALSE	FALSE	TRUE	2	TRUE	complex	FALSE	electrical		electrical	4	FALSE
AVBR	ACh	GABA	VB10	3	electrical	FALSE	FALSE	TRUE	FALSE	FALSE	TRUE	2	TRUE	complex	FALSE	electrical		electrical	3	FALSE
AVBR	ACh	GABA	VB11	6	electrical	FALSE	FALSE	TRUE	FALSE	FALSE	TRUE	2	TRUE	complex	FALSE	electrical		electrical	6	FALSE
AVBR	ACh	GABA	VD03	2	chemical	FALSE	FALSE	TRUE	FALSE	FALSE	FALSE	1	FALSE	FALSE	FALSE	+		2	FALSE	FALSE
AVDL	ACh		ADAR	3	electrical	FALSE	FALSE	FALSE	FALSE	FALSE	FALSE	0	FALSE	FALSE	FALSE	electrical		electrical	3	FALSE
AVDL	ACh		AS04	2	chemical	FALSE	FALSE	TRUE	FALSE	FALSE	FALSE	1	FALSE	FALSE	FALSE	+		2	FALSE	FALSE
AVDL	ACh		AS11	4	chemical	FALSE	FALSE	TRUE	FALSE	FALSE	FALSE	1	FALSE	FALSE	FALSE	+		4	FALSE	FALSE
AVDL	ACh		AVAL	37	chemical	FALSE	FALSE	TRUE	TRUE	FALSE	FALSE	2	FALSE	FALSE	TRUE	complex		complex	-37	FALSE
AVDL	ACh		AVAL	7	electrical	FALSE	FALSE	TRUE	TRUE	FALSE	FALSE	2	FALSE	FALSE	TRUE	electrical		electrical	7	FALSE
AVDL	ACh		AVAR	37	chemical	FALSE	FALSE	TRUE	TRUE	FALSE	FALSE	2	FALSE	FALSE	TRUE	complex		complex	-37	FALSE
AVDL	ACh		AVAR	2	electrical	FALSE	FALSE	TRUE	TRUE	FALSE	FALSE	2	FALSE	FALSE	TRUE	electrical		electrical	2	FALSE
AVDL	ACh		AVDR	5	chemical	FALSE	FALSE	FALSE	FALSE	FALSE	FALSE	0	FALSE	FALSE	FALSE	no pred		0	FALSE	5
AVDL	ACh		AVDR	6	electrical	FALSE	FALSE	FALSE	FALSE	FALSE	FALSE	0	FALSE	FALSE	FALSE	electrical		electrical	6	FALSE
AVDL	ACh		AVEL	5	chemical	FALSE	FALSE	FALSE	TRUE	FALSE	FALSE	1	FALSE	FALSE	FALSE	-		-5	FALSE	FALSE
AVDL	ACh		AVHL	2	electrical	FALSE	FALSE	FALSE	FALSE	FALSE	FALSE	0	FALSE	FALSE	FALSE	electrical		electrical	2	FALSE
AVDL	ACh		AVM	8	electrical	FALSE	FALSE	TRUE	FALSE	FALSE	FALSE	1	FALSE	FALSE	FALSE	electrical		electrical	8	FALSE
AVDL	ACh		DA01	4	chemical	FALSE	FALSE	TRUE	FALSE	FALSE	FALSE	1	FALSE	FALSE	FALSE	+		4	FALSE	FALSE
AVDL	ACh		DA02	2	chemical	FALSE	FALSE	TRUE	FALSE	FALSE	FALSE	1	FALSE	FALSE	FALSE	+		2	FALSE	FALSE
AVDL	ACh		DA03	9	chemical	FALSE	FALSE	TRUE	FALSE	FALSE	FALSE	1	FALSE	FALSE	FALSE	+		9	FALSE	FALSE
AVDL	ACh		DA04	3	chemical	FALSE	FALSE	TRUE	FALSE	FALSE	FALSE	1	FALSE	FALSE	FALSE	+		3	FALSE	FALSE
AVDL	ACh		DA08	2	chemical	FALSE	FALSE	TRUE	FALSE	FALSE	FALSE	1	FALSE	FALSE	FALSE	+		2	FALSE	FALSE
AVDL	ACh		DVC	2	chemical	FALSE	FALSE	TRUE	FALSE	FALSE	FALSE	1	FALSE	FALSE	FALSE	+		2	FALSE	FALSE
AVDL	ACh		FLPL	5	electrical	FALSE	FALSE	TRUE	FALSE	FALSE	FALSE	1	FALSE	FALSE	FALSE	electrical		electrical	5	FALSE
AVDL	ACh		FLPR	9	electrical	FALSE	FALSE	TRUE	FALSE	FALSE	FALSE	1	FALSE	FALSE	FALSE	electrical		electrical	9	FALSE
AVDL	ACh		LUAL	2	chemical	FALSE	FALSE	FALSE	FALSE	FALSE	FALSE	0	FALSE	FALSE	FALSE	no pred		0	FALSE	2
AVDL	ACh		PQR	2	electrical	FALSE	FALSE	FALSE	FALSE	FALSE	FALSE	0	FALSE	FALSE	FALSE	electrical		electrical	2	FALSE
AVDL	ACh		SABD	5	chemical	FALSE	FALSE	FALSE	FALSE	FALSE	FALSE	0	FALSE	FALSE	FALSE	no pred		0	FALSE	5
AVDL	ACh		SABVL	2	chemical	FALSE	FALSE	FALSE	FALSE	FALSE	FALSE	0	FALSE	FALSE	FALSE	no pred		0	FALSE	2
AVDL	ACh		SABVR	5	chemical	FALSE	FALSE	FALSE	FALSE	FALSE	FALSE	0	FALSE	FALSE	FALSE	no pred		0	FALSE	5
AVDL	ACh		VA03	3	chemical	FALSE	FALSE	TRUE	FALSE	FALSE	FALSE	1	FALSE	FALSE	FALSE	+		3	FALSE	FALSE
AVDL	ACh		VA10	2	chemical	FALSE	FALSE	TRUE	FALSE	FALSE	FALSE	1	FALSE	FALSE	FALSE	+		2	FALSE	FALSE
AVDR	ACh		ADAL	2	electrical	FALSE	FALSE	FALSE	FALSE	FALSE	FALSE	0	FALSE	FALSE	FALSE	electrical		electrical	2	FALSE
AVDR	ACh		ADLL	2	electrical	FALSE	FALSE	FALSE	FALSE	FALSE	FALSE	0	FALSE	FALSE	FALSE	electrical		electrical	2	FALSE
AVDR	ACh		ALMR	2	electrical	FALSE	FALSE	TRUE	FALSE	FALSE	FALSE	1	FALSE	FALSE	FALSE	electrical		electrical	2	FALSE
AVDR	ACh		AS10	2	chemical	FALSE	FALSE	TRUE	FALSE	FALSE	FALSE	1	FALSE	FALSE	FALSE	+		2	FALSE	FALSE
AVDR	ACh		AS11	3	chemical	FALSE	FALSE	TRUE	FALSE	FALSE	FALSE	1	FALSE	FALSE	FALSE	+		3	FALSE	FALSE
AVDR	ACh		AVAL	41	chemical	FALSE	FALSE	TRUE	TRUE	FALSE	FALSE	2	FALSE	FALSE	TRUE	complex		complex	-41	FALSE
AVDR	ACh		AVAL	9	electrical	FALSE	FALSE	TRUE	TRUE	FALSE	FALSE	2	FALSE	FALSE	TRUE	electrical		electrical	9	FALSE
AVDR	ACh		AVAR	52	chemical	FALSE	FALSE	TRUE	TRUE	FALSE	FALSE	2	FALSE	FALSE	TRUE	complex		complex	-52	FALSE
AVDR	ACh		AVAR	15	electrical	FALSE	FALSE	TRUE	TRUE	FALSE	FALSE	2	FALSE	FALSE	TRUE	electrical		electrical	15	FALSE
AVDR	ACh		AVDL	3	chemical	FALSE	FALSE	FALSE	FALSE	FALSE	FALSE	0	FALSE	FALSE	FALSE	no pred		0	FALSE	3
AVDR	ACh		AVDL	6	electrical	FALSE	FALSE	FALSE	FALSE	FALSE	FALSE	0	FALSE	FALSE	FALSE	electrical		electrical	6	FALSE
AVDR	ACh		AVER	2	chemical	FALSE	FALSE	FALSE	TRUE	FALSE	FALSE	1	FALSE	FALSE	FALSE	-		-2	FALSE	FALSE
AVDR	ACh		AVJL	6	electrical	FALSE	FALSE	FALSE	FALSE	FALSE	FALSE	0	FALSE	FALSE	FALSE	electrical		electrical	6	FALSE
AVDR	ACh		DA01	5	chemical	FALSE	FALSE	TRUE	FALSE	FALSE	FALSE	1	FALSE	FALSE	FALSE	+		5	FALSE	FALSE
AVDR	ACh		DA02	5	chemical	FALSE	FALSE	TRUE	FALSE	FALSE	FALSE	1	FALSE	FALSE	FALSE	+		5	FALSE	FALSE
AVDR	ACh		DA03	3	chemical	FALSE	FALSE	TRUE	FALSE	FALSE	FALSE	1	FALSE	FALSE	FALSE	+		3	FALSE	FALSE
AVDR	ACh		DA04	2	chemical	FALSE	FALSE	TRUE	FALSE	FALSE	FALSE	1	FALSE	FALSE	FALSE	+		2	FALSE	FALSE
AVDR	ACh		DA05	3	chemical	FALSE	FALSE	TRUE	FALSE	FALSE	FALSE	1	FALSE	FALSE	FALSE	+		3	FALSE	FALSE
AVDR	ACh		DVC	4	chemical	FALSE	FALSE	TRUE	FALSE	FALSE	FALSE	1	FALSE	FALSE	FALSE	+		4	FALSE	FALSE
AVDR	ACh		FLPR	2	electrical	FALSE	FALSE	TRUE	FALSE	FALSE	FALSE	1	FALSE	FALSE	FALSE	electrical		electrical	2	FALSE
AVDR	ACh		LUAL	3	chemical	FALSE	FALSE	FALSE	FALSE	FALSE	FALSE	0	FALSE	FALSE	FALSE	no pred		0	FALSE	3
AVDR	ACh		PQR	3	chemical	FALSE	FALSE	FALSE	FALSE	FALSE	FALSE	0	FALSE	FALSE	FALSE	no pred		0	FALSE	3
AVDR	ACh		PQR	3	electrical	FALSE	FALSE	FALSE	FALSE	FALSE	FALSE	0	FALSE	FALSE	FALSE	electrical		electrical	3	FALSE
AVDR	ACh		PVCR	2	chemical	FALSE	FALSE	TRUE	FALSE	FALSE	FALSE	1	FALSE	FALSE	FALSE	+		2	FALSE	FALSE
AVDR	ACh		PVCR	2	electrical	FALSE	FALSE	TRUE	FALSE	FALSE	FALSE	1	FALSE	FALSE	FALSE	electrical		electrical	2	FALSE
AVDR	ACh		SABVL	5	chemical	FALSE	FALSE	FALSE	FALSE	FALSE	FALSE	0	FALSE	FALSE	FALSE	no pred		0	FALSE	5
AVDR	ACh		VA03	2	chemical	FALSE	FALSE	TRUE	FALSE	FALSE	FALSE	1	FALSE	FALSE	FALSE	+		2	FALSE	FALSE
AVDR	ACh		VA05	3	chemical	FALSE	FALSE	TRUE	FALSE	FALSE	FALSE	1	FALSE	FALSE	FALSE	+		3	FALSE	FALSE
AVEL	ACh		AS01	3	chemical	FALSE	FALSE	TRUE	FALSE	FALSE	FALSE	1	FALSE	FALSE	FALSE	+		3	FALSE	FALSE
AVEL	ACh		AS01	2	electrical	FALSE	FALSE	TRUE	FALSE	FALSE	FALSE	1	FALSE	FALSE	FALSE	electrical		electrical	2	FALSE
AVEL	ACh		AVAL	17	chemical	FALSE	FALSE	TRUE	TRUE	FALSE	FALSE	2	FALSE	FALSE	TRUE	complex		complex	-17	FALSE
AVEL	ACh		AVAL	2	electrical	FALSE	FALSE	TRUE	TRUE	FALSE	FALSE	2	FALSE	FALSE	TRUE	electrical		electrical	2	FALSE
AVEL	ACh		AVAR	3	chemical	FALSE	FALSE	TRUE	TRUE	FALSE	FALSE	2	FALSE	FALSE	TRUE	complex		complex	-3	FALSE
AVEL	ACh		AVDL	5	chemical	FALSE	FALSE	FALSE	FALSE	FALSE	FALSE	0	FALSE	FALSE	FALSE	no pred		0	FALSE	5
AVEL	ACh		AVER	5	electrical	FALSE	FALSE	FALSE	TRUE	FALSE	FALSE	1	FALSE	FALSE	FALSE	electrical		electrical	5	FALSE
AVEL	ACh		DA01	11	chemical	FALSE	FALSE	TRUE	FALSE	FALSE	FALSE	1	FALSE	FALSE	FALSE	+		11	FALSE	FALSE
AVEL	ACh		DA02	5	chemical	FALSE	FALSE	TRUE	FALSE	FALSE	FALSE	1	FALSE	FALSE	FALSE	+		5	FALSE	FALSE
AVEL	ACh		DA03	6	chemical	FALSE	FALSE	TRUE	FALSE	FALSE	FALSE	1	FALSE	FALSE	FALSE	+		6	FALSE	FALSE
AVEL	ACh		PVCR	2	chemical	FALSE	FALSE	TRUE	FALSE	FALSE	FALSE	1	FALSE	FALSE	FALSE	+		2	FALSE	FALSE
AVEL	ACh		RIML	10	electrical	FALSE	FALSE	TRUE	TRUE	FALSE	FALSE	2	FALSE	FALSE	TRUE	electrical		electrical	10	FALSE
AVEL	ACh		RIMR	7	electrical	FALSE	FALSE	TRUE	TRUE	FALSE	FALSE	2	FALSE	FALSE	TRUE	electrical		electrical	7	FALSE
AVEL	ACh		RIS	3	electrical	FALSE	FALSE	FALSE	FALSE	FALSE	FALSE	0	FALSE	FALSE	FALSE	electrical		electrical	3	FALSE
AVEL	ACh		RMDVR	2	electrical	FALSE	FALSE	FALSE	TRUE	FALSE	FALSE	1	FALSE	FALSE	FALSE	electrical		electrical	2	FALSE
AVEL	ACh		RMGL	2	chemical	FALSE	FALSE	FALSE	FALSE	FALSE	FALSE	0	FALSE	FALSE	FALSE	no pred		0	FALSE	2
AVEL	ACh		RMGL	2	electrical	FALSE	FALSE	FALSE	FALSE	FALSE	FALSE	0	FALSE	FALSE	FALSE	electrical		electrical	2	FALSE
AVEL	ACh		SABD	18	chemical	FALSE	FALSE	FALSE	FALSE	FALSE	FALSE	0	FALSE	FALSE	FALSE	no pred		0	FALSE	18
AVEL	ACh		SABVL	16	chemical	FALSE	FALSE	FALSE	FALSE	FALSE	FALSE	0	FALSE	FALSE	FALSE	no pred		0	FALSE	16
AVEL	ACh		SABVR	12	chemical	FALSE	FALSE	FALSE	FALSE	FALSE	FALSE	0	FALSE	FALSE	FALSE	no pred		0	FALSE	12
AVEL	ACh		VA01	12	chemical	FALSE	FALSE	TRUE	FALSE	FALSE	FALSE	1	FALSE	FALSE	FALSE	+		12	FALSE	FALSE
AVER	ACh		ALA	3	electrical	FALSE	FALSE	TRUE	FALSE	FALSE	FALSE	1	FALSE	FALSE	FALSE	electrical		electrical	3	FALSE
AVER	ACh		AS01	6	chemical	FALSE	FALSE	TRUE	FALSE	FALSE	FALSE	1	FALSE	FALSE	FALSE	+		6	FALSE	FALSE
AVER	ACh		AS02	4	chemical	FALSE	FALSE	TRUE	FALSE	FALSE	FALSE	1	FALSE	FALSE	FALSE	+		4	FALSE	FALSE
AVER	ACh		AVAL	14	chemical	FALSE	FALSE	TRUE	TRUE	FALSE	FALSE	2	FALSE	FALSE	TRUE	complex		complex	-14	FALSE
AVER	ACh		AVAR	33	chemical	FALSE	FALSE	TRUE	TRUE	FALSE	FALSE	2	FALSE	FALSE	TRUE	complex		complex	-33	FALSE
AVER	ACh		AVAR	2	electrical	FALSE	FALSE	TRUE	TRUE	FALSE	FALSE	2	FALSE	FALSE	TRUE	electrical		electrical	2	FALSE
AVER	ACh		AVDL	4	chemical	FALSE	FALSE	FALSE	FALSE	FALSE	FALSE	0	FALSE	FALSE	FALSE	no pred		0	FALSE	4
AVER	ACh		AVDR	4	chemical	FALSE	FALSE	FALSE	FALSE	FALSE	FALSE	0	FALSE	FALSE	FALSE	no pred		0	FALSE	4
AVER	ACh		AVEL	3	chemical	FALSE	FALSE	FALSE	TRUE	FALSE	FALSE	1	FALSE	FALSE	FALSE	-		-3	FALSE	FALSE
AVER	ACh		AVEL	5	electrical	FALSE	FALSE	FALSE	TRUE	FALSE	FALSE	1	FALSE	FALSE	FALSE	electrical		electrical	5	FALSE
AVER	ACh		DA01	11	chemical	FALSE	FALSE	TRUE	FALSE	FALSE	FALSE	1	FALSE	FALSE	FALSE	+		11	FALSE	FALSE
AVER	ACh		DA02	7	chemical	FALSE	FALSE	TRUE	FALSE	FALSE	FALSE	1	FALSE	FALSE	FALSE	+		7	FALSE	FALSE
AVER	ACh		DA03	3	chemical	FALSE	FALSE	TRUE	FALSE	FALSE	FALSE	1	FALSE	FALSE	FALSE	+		3	FALSE	FALSE
AVER	ACh		RIML	9	electrical	FALSE	FALSE	TRUE	TRUE	FALSE	FALSE	2	FALSE	FALSE	TRUE	electrical		electrical	9	FALSE
AVER	ACh		RIMR	11	electrical	FALSE	FALSE	TRUE	TRUE	FALSE	FALSE	2	FALSE	FALSE	TRUE	electrical		electrical	11	FALSE
AVER	ACh		RMDDL	2	electrical	FALSE	FALSE	FALSE	TRUE	FALSE	FALSE	1	FALSE	FALSE	FALSE	electrical		electrical	2	FALSE
AVER	ACh		RMDR	5	electrical	FALSE	FALSE	FALSE	TRUE	FALSE	FALSE	1	FALSE	FALSE	FALSE	electrical		electrical	5	FALSE
AVER	ACh		RMDVR	7	electrical	FALSE	FALSE	FALSE	TRUE	FALSE	FALSE	1	FALSE	FALSE	FALSE	electrical		electrical	7	FALSE
AVER	ACh		SABVL	12	chemical	FALSE	FALSE	FALSE	FALSE	FALSE	FALSE	0	FALSE	FALSE	FALSE	no pred		0	FALSE	12
AVER	ACh		SABVR	11	chemical	FALSE	FALSE	FALSE	FALSE	FALSE	FALSE	0	FALSE	FALSE	FALSE	no pred		0	FALSE	11
AVER	ACh		VA01	5	chemical	FALSE	FALSE	TRUE	FALSE	FALSE	FALSE	1	FALSE	FALSE	FALSE	+		5	FALSE	FALSE
AVER	ACh		VA02	4	chemical	FALSE	FALSE	TRUE	FALSE	FALSE	FALSE	1	FALSE	FALSE	FALSE	+		4	FALSE	FALSE
AVER	ACh		VA04	2	chemical	FALSE	FALSE	TRUE	FALSE	FALSE	FALSE	1	FALSE	FALSE	FALSE	+		2	FALSE	FALSE
AVFL	GABA		AS11	2	electrical	FALSE	FALSE	FALSE	FALSE	FALSE	TRUE	1	FALSE	FALSE	FALSE	electrical		electrical	2	FALSE
AVFL	GABA		AVBL	4	chemical	FALSE	FALSE	FALSE	FALSE	FALSE	TRUE	1	FALSE	FALSE	FALSE	-		-4	FALSE	FALSE
AVFL	GABA		AVFR	12	chemical	FALSE	FALSE	FALSE	FALSE	FALSE	TRUE	1	FALSE	FALSE	FALSE	-		-12	FALSE	FALSE
AVFL	GABA		AVFR	31	electrical	FALSE	FALSE	FALSE	FALSE	FALSE	TRUE	1	FALSE	FALSE	FALSE	electrical		electrical	31	FALSE
AVFL	GABA		AVG	5	chemical	FALSE	FALSE	FALSE	FALSE	FALSE	FALSE	0	FALSE	FALSE	FALSE	no pred		0	FALSE	5
AVFL	GABA		AVHL	4	chemical	FALSE	FALSE	FALSE	FALSE	FALSE	TRUE	1	FALSE	FALSE	FALSE	-		-4	FALSE	FALSE
AVFL	GABA		AVHL	4	electrical	FALSE	FALSE	FALSE	FALSE	FALSE	TRUE	1	FALSE	FALSE	FALSE	electrical		electrical	4	FALSE
AVFL	GABA		AVHR	5	electrical	FALSE	FALSE	FALSE	FALSE	FALSE	TRUE	1	FALSE	FALSE	FALSE	electrical		electrical	5	FALSE
AVFL	GABA		AVJL	2	chemical	FALSE	FALSE	FALSE	FALSE	FALSE	FALSE	0	FALSE	FALSE	FALSE	no pred		0	FALSE	2
AVFL	GABA		AVL	5	chemical	FALSE	FALSE	FALSE	FALSE	FALSE	FALSE	0	FALSE	FALSE	FALSE	no pred		0	FALSE	5
AVFL	GABA		HSNL	2	chemical	FALSE	FALSE	FALSE	FALSE	FALSE	TRUE	1	FALSE	FALSE	FALSE	-		-2	FALSE	FALSE
AVFL	GABA		HSNR	3	chemical	FALSE	FALSE	FALSE	FALSE	FALSE	TRUE	1	FALSE	FALSE	FALSE	-		-3	FALSE	FALSE
AVFL	GABA		PVPL	2	electrical	FALSE	FALSE	FALSE	FALSE	FALSE	FALSE	0	FALSE	FALSE	FALSE	electrical		electrical	2	FALSE
AVFL	GABA		PVQR	5	electrical	FALSE	FALSE	FALSE	FALSE	FALSE	TRUE	1	FALSE	FALSE	FALSE	electrical		electrical	5	FALSE
AVFL	GABA		VB01	2	chemical	FALSE	FALSE	FALSE	FALSE	TRUE	TRUE	2	FALSE	FALSE	TRUE	complex		complex	-2	FALSE
AVFL	GABA		VB02	2	chemical	FALSE	FALSE	FALSE	FALSE	TRUE	TRUE	2	FALSE	FALSE	TRUE	complex		complex	-2	FALSE
AVFL	GABA		VD12	3	electrical	FALSE	FALSE	FALSE	FALSE	FALSE	FALSE	0	FALSE	FALSE	FALSE	electrical		electrical	3	FALSE
AVFR	GABA		AVBL	6	chemical	FALSE	FALSE	FALSE	FALSE	FALSE	TRUE	1	FALSE	FALSE	FALSE	-		-6	FALSE	FALSE
AVFR	GABA		AVBR	6	chemical	FALSE	FALSE	FALSE	FALSE	FALSE	TRUE	1	FALSE	FALSE	FALSE	-		-6	FALSE	FALSE
AVFR	GABA		AVFL	7	chemical	FALSE	FALSE	FALSE	FALSE	FALSE	TRUE	1	FALSE	FALSE	FALSE	-		-7	FALSE	FALSE
AVFR	GABA		AVFL	31	electrical	FALSE	FALSE	FALSE	FALSE	FALSE	TRUE	1	FALSE	FALSE	FALSE	electrical		electrical	31	FALSE
AVFR	GABA		AVHL	3	chemical	FALSE	FALSE	FALSE	FALSE	FALSE	TRUE	1	FALSE	FALSE	FALSE	-		-3	FALSE	FALSE
AVFR	GABA		AVHL	11	electrical	FALSE	FALSE	FALSE	FALSE	FALSE	TRUE	1	FALSE	FALSE	FALSE	electrical		electrical	11	FALSE
AVFR	GABA		AVHR	3	chemical	FALSE	FALSE	FALSE	FALSE	FALSE	TRUE	1	FALSE	FALSE	FALSE	-		-3	FALSE	FALSE
AVFR	GABA		AVHR	7	electrical	FALSE	FALSE	FALSE	FALSE	FALSE	TRUE	1	FALSE	FALSE	FALSE	electrical		electrical	7	FALSE
AVFR	GABA		AVJL	5	chemical	FALSE	FALSE	FALSE	FALSE	FALSE	FALSE	0	FALSE	FALSE	FALSE	no pred		0	FALSE	5
AVFR	GABA		HSNL	4	chemical	FALSE	FALSE	FALSE	FALSE	FALSE	TRUE	1	FALSE	FALSE	FALSE	-		-4	FALSE	FALSE
AVFR	GABA		HSNR	3	chemical	FALSE	FALSE	FALSE	FALSE	FALSE	TRUE	1	FALSE	FALSE	FALSE	-		-3	FALSE	FALSE
AVFR	GABA		PVPL	3	electrical	FALSE	FALSE	FALSE	FALSE	FALSE	FALSE	0	FALSE	FALSE	FALSE	electrical		electrical	3	FALSE
AVFR	GABA		PVQL	2	chemical	FALSE	FALSE	FALSE	FALSE	FALSE	TRUE	1	FALSE	FALSE	FALSE	-		-2	FALSE	FALSE
AVFR	GABA		PVQL	2	electrical	FALSE	FALSE	FALSE	FALSE	FALSE	TRUE	1	FALSE	FALSE	FALSE	electrical		electrical	2	FALSE
AVFR	GABA		PVQR	2	electrical	FALSE	FALSE	FALSE	FALSE	FALSE	TRUE	1	FALSE	FALSE	FALSE	electrical		electrical	2	FALSE
AVG	ACh		AVAL	3	chemical	FALSE	FALSE	TRUE	TRUE	FALSE	FALSE	2	FALSE	FALSE	TRUE	complex		complex	-3	FALSE
AVG	ACh		AVAR	3	chemical	FALSE	FALSE	TRUE	TRUE	FALSE	FALSE	2	FALSE	FALSE	TRUE	complex		complex	-3	FALSE
AVG	ACh		AVBL	5	chemical	FALSE	FALSE	TRUE	FALSE	FALSE	FALSE	1	FALSE	FALSE	FALSE	+		5	FALSE	FALSE
AVG	ACh		AVBR	3	chemical	FALSE	FALSE	TRUE	FALSE	FALSE	FALSE	1	FALSE	FALSE	FALSE	+		3	FALSE	FALSE
AVG	ACh		AVDR	3	chemical	FALSE	FALSE	FALSE	FALSE	FALSE	FALSE	0	FALSE	FALSE	FALSE	no pred		0	FALSE	3
AVG	ACh		AVFL	3	chemical	FALSE	FALSE	FALSE	FALSE	FALSE	FALSE	0	FALSE	FALSE	FALSE	no pred		0	FALSE	3
AVG	ACh		AVG	2	chemical	FALSE	FALSE	TRUE	FALSE	FALSE	FALSE	1	FALSE	FALSE	FALSE	+		2	FALSE	FALSE
AVG	ACh		AVHR	4	electrical	FALSE	FALSE	FALSE	FALSE	FALSE	FALSE	0	FALSE	FALSE	FALSE	electrical		electrical	4	FALSE
AVG	ACh		AVJL	7	chemical	FALSE	FALSE	FALSE	FALSE	FALSE	FALSE	0	FALSE	FALSE	FALSE	no pred		0	FALSE	7
AVG	ACh		AVJR	3	chemical	FALSE	FALSE	FALSE	FALSE	FALSE	FALSE	0	FALSE	FALSE	FALSE	no pred		0	FALSE	3
AVG	ACh		AVL	4	electrical	FALSE	FALSE	FALSE	FALSE	FALSE	FALSE	0	FALSE	FALSE	FALSE	electrical		electrical	4	FALSE
AVG	ACh		DVC	2	chemical	FALSE	FALSE	TRUE	FALSE	FALSE	FALSE	1	FALSE	FALSE	FALSE	+		2	FALSE	FALSE
AVG	ACh		DVC	12	electrical	FALSE	FALSE	TRUE	FALSE	FALSE	FALSE	1	FALSE	FALSE	FALSE	electrical		electrical	12	FALSE
AVG	ACh		PHAL	3	chemical	FALSE	FALSE	FALSE	TRUE	FALSE	FALSE	1	FALSE	FALSE	FALSE	-		-3	FALSE	FALSE
AVG	ACh		PHAL	3	electrical	FALSE	FALSE	FALSE	TRUE	FALSE	FALSE	1	FALSE	FALSE	FALSE	electrical		electrical	3	FALSE
AVG	ACh		PHAR	2	electrical	FALSE	FALSE	FALSE	TRUE	FALSE	FALSE	1	FALSE	FALSE	FALSE	electrical		electrical	2	FALSE
AVG	ACh		PVCR	2	chemical	FALSE	FALSE	TRUE	FALSE	FALSE	FALSE	1	FALSE	FALSE	FALSE	+		2	FALSE	FALSE
AVG	ACh		PVNL	2	chemical	FALSE	FALSE	TRUE	FALSE	FALSE	FALSE	1	FALSE	FALSE	FALSE	+		2	FALSE	FALSE
AVG	ACh		PVNR	4	chemical	FALSE	FALSE	TRUE	FALSE	FALSE	FALSE	1	FALSE	FALSE	FALSE	+		4	FALSE	FALSE
AVG	ACh		PVPL	3	electrical	FALSE	FALSE	FALSE	FALSE	FALSE	FALSE	0	FALSE	FALSE	FALSE	electrical		electrical	3	FALSE
AVG	ACh		PVPR	2	electrical	FALSE	FALSE	FALSE	FALSE	FALSE	FALSE	0	FALSE	FALSE	FALSE	electrical		electrical	2	FALSE
AVG	ACh		PVQR	2	chemical	FALSE	FALSE	TRUE	FALSE	FALSE	FALSE	1	FALSE	FALSE	FALSE	+		2	FALSE	FALSE
AVG	ACh		PVT	2	chemical	FALSE	FALSE	TRUE	FALSE	FALSE	FALSE	1	FALSE	FALSE	FALSE	+		2	FALSE	FALSE
AVG	ACh		PVT	4	electrical	FALSE	FALSE	TRUE	FALSE	FALSE	FALSE	1	FALSE	FALSE	FALSE	electrical		electrical	4	FALSE
AVG	ACh		RIFR	3	electrical	FALSE	FALSE	FALSE	FALSE	FALSE	FALSE	0	FALSE	FALSE	FALSE	electrical		electrical	3	FALSE
AVG	ACh		VC01	2	chemical	FALSE	FALSE	TRUE	FALSE	FALSE	FALSE	1	FALSE	FALSE	FALSE	+		2	FALSE	FALSE
AVHL			ADFR	5	chemical	FALSE	FALSE	FALSE	FALSE	FALSE	FALSE	0	FALSE	FALSE	FALSE	no pred		0	FALSE	5
AVHL			AS11	3	electrical	FALSE	FALSE	FALSE	FALSE	FALSE	FALSE	0	FALSE	FALSE	FALSE	electrical		electrical	3	FALSE
AVHL			ASHR	2	electrical	FALSE	FALSE	FALSE	FALSE	FALSE	FALSE	0	FALSE	FALSE	FALSE	electrical		electrical	2	FALSE
AVHL			ASKL	8	electrical	FALSE	FALSE	FALSE	FALSE	FALSE	FALSE	0	FALSE	FALSE	FALSE	electrical		electrical	8	FALSE
AVHL			AVBL	2	chemical	FALSE	FALSE	FALSE	FALSE	FALSE	FALSE	0	FALSE	FALSE	FALSE	no pred		0	FALSE	2
AVHL			AVDL	2	electrical	FALSE	FALSE	FALSE	FALSE	FALSE	FALSE	0	FALSE	FALSE	FALSE	electrical		electrical	2	FALSE
AVHL			AVFL	4	electrical	FALSE	FALSE	FALSE	FALSE	FALSE	FALSE	0	FALSE	FALSE	FALSE	electrical		electrical	4	FALSE
AVHL			AVFR	5	chemical	FALSE	FALSE	FALSE	FALSE	FALSE	FALSE	0	FALSE	FALSE	FALSE	no pred		0	FALSE	5
AVHL			AVFR	11	electrical	FALSE	FALSE	FALSE	FALSE	FALSE	FALSE	0	FALSE	FALSE	FALSE	electrical		electrical	11	FALSE
AVHL			AVHR	15	electrical	FALSE	FALSE	FALSE	FALSE	FALSE	FALSE	0	FALSE	FALSE	FALSE	electrical		electrical	15	FALSE
AVHL			AVJL	4	chemical	FALSE	FALSE	FALSE	FALSE	FALSE	FALSE	0	FALSE	FALSE	FALSE	no pred		0	FALSE	4
AVHL			AVJR	6	electrical	FALSE	FALSE	FALSE	FALSE	FALSE	FALSE	0	FALSE	FALSE	FALSE	electrical		electrical	6	FALSE
AVHL			AWBR	3	chemical	FALSE	FALSE	FALSE	FALSE	FALSE	FALSE	0	FALSE	FALSE	FALSE	no pred		0	FALSE	3
AVHL			DB07	3	electrical	FALSE	FALSE	FALSE	FALSE	FALSE	FALSE	0	FALSE	FALSE	FALSE	electrical		electrical	3	FALSE
AVHL			PHBR	10	electrical	FALSE	FALSE	FALSE	FALSE	FALSE	FALSE	0	FALSE	FALSE	FALSE	electrical		electrical	10	FALSE
AVHL			PHCR	2	electrical	FALSE	FALSE	FALSE	FALSE	FALSE	FALSE	0	FALSE	FALSE	FALSE	electrical		electrical	2	FALSE
AVHL			PVPL	2	electrical	FALSE	FALSE	FALSE	FALSE	FALSE	FALSE	0	FALSE	FALSE	FALSE	electrical		electrical	2	FALSE
AVHL			PVPR	2	chemical	FALSE	FALSE	FALSE	FALSE	FALSE	FALSE	0	FALSE	FALSE	FALSE	no pred		0	FALSE	2
AVHL			PVPR	6	electrical	FALSE	FALSE	FALSE	FALSE	FALSE	FALSE	0	FALSE	FALSE	FALSE	electrical		electrical	6	FALSE
AVHL			PVQR	3	chemical	FALSE	FALSE	FALSE	FALSE	FALSE	FALSE	0	FALSE	FALSE	FALSE	no pred		0	FALSE	3
AVHL			RIR	2	chemical	FALSE	FALSE	FALSE	FALSE	FALSE	FALSE	0	FALSE	FALSE	FALSE	no pred		0	FALSE	2
AVHL			SMBDR	4	chemical	FALSE	FALSE	FALSE	FALSE	FALSE	FALSE	0	FALSE	FALSE	FALSE	no pred		0	FALSE	4
AVHL			SMBVR	4	chemical	FALSE	FALSE	FALSE	FALSE	FALSE	FALSE	0	FALSE	FALSE	FALSE	no pred		0	FALSE	4
AVHL			VD12	8	electrical	FALSE	FALSE	FALSE	FALSE	FALSE	FALSE	0	FALSE	FALSE	FALSE	electrical		electrical	8	FALSE
AVHR			ADLR	3	chemical	FALSE	FALSE	FALSE	FALSE	FALSE	FALSE	0	FALSE	FALSE	FALSE	no pred		0	FALSE	3
AVHR			AS11	17	electrical	FALSE	FALSE	FALSE	FALSE	FALSE	FALSE	0	FALSE	FALSE	FALSE	electrical		electrical	17	FALSE
AVHR			ASKR	10	electrical	FALSE	FALSE	FALSE	FALSE	FALSE	FALSE	0	FALSE	FALSE	FALSE	electrical		electrical	10	FALSE
AVHR			AVBL	3	chemical	FALSE	FALSE	FALSE	FALSE	FALSE	FALSE	0	FALSE	FALSE	FALSE	no pred		0	FALSE	3
AVHR			AVFL	2	chemical	FALSE	FALSE	FALSE	FALSE	FALSE	FALSE	0	FALSE	FALSE	FALSE	no pred		0	FALSE	2
AVHR			AVFL	5	electrical	FALSE	FALSE	FALSE	FALSE	FALSE	FALSE	0	FALSE	FALSE	FALSE	electrical		electrical	5	FALSE
AVHR			AVFR	2	chemical	FALSE	FALSE	FALSE	FALSE	FALSE	FALSE	0	FALSE	FALSE	FALSE	no pred		0	FALSE	2
AVHR			AVFR	7	electrical	FALSE	FALSE	FALSE	FALSE	FALSE	FALSE	0	FALSE	FALSE	FALSE	electrical		electrical	7	FALSE
AVHR			AVG	4	electrical	FALSE	FALSE	FALSE	FALSE	FALSE	FALSE	0	FALSE	FALSE	FALSE	electrical		electrical	4	FALSE
AVHR			AVHL	15	electrical	FALSE	FALSE	FALSE	FALSE	FALSE	FALSE	0	FALSE	FALSE	FALSE	electrical		electrical	15	FALSE
AVHR			AVJL	3	electrical	FALSE	FALSE	FALSE	FALSE	FALSE	FALSE	0	FALSE	FALSE	FALSE	electrical		electrical	3	FALSE
AVHR			AVJR	5	chemical	FALSE	FALSE	FALSE	FALSE	FALSE	FALSE	0	FALSE	FALSE	FALSE	no pred		0	FALSE	5
AVHR			AVJR	2	electrical	FALSE	FALSE	FALSE	FALSE	FALSE	FALSE	0	FALSE	FALSE	FALSE	electrical		electrical	2	FALSE
AVHR			AVL	2	electrical	FALSE	FALSE	FALSE	FALSE	FALSE	FALSE	0	FALSE	FALSE	FALSE	electrical		electrical	2	FALSE
AVHR			DA08	5	electrical	FALSE	FALSE	FALSE	FALSE	FALSE	FALSE	0	FALSE	FALSE	FALSE	electrical		electrical	5	FALSE
AVHR			DVC	4	electrical	FALSE	FALSE	FALSE	FALSE	FALSE	FALSE	0	FALSE	FALSE	FALSE	electrical		electrical	4	FALSE
AVHR			PHAR	2	electrical	FALSE	FALSE	FALSE	FALSE	FALSE	FALSE	0	FALSE	FALSE	FALSE	electrical		electrical	2	FALSE
AVHR			PHBL	2	electrical	FALSE	FALSE	FALSE	FALSE	FALSE	FALSE	0	FALSE	FALSE	FALSE	electrical		electrical	2	FALSE
AVHR			PHBR	2	electrical	FALSE	FALSE	FALSE	FALSE	FALSE	FALSE	0	FALSE	FALSE	FALSE	electrical		electrical	2	FALSE
AVHR			PVPL	9	chemical	FALSE	FALSE	FALSE	FALSE	FALSE	FALSE	0	FALSE	FALSE	FALSE	no pred		0	FALSE	9
AVHR			PVPL	4	electrical	FALSE	FALSE	FALSE	FALSE	FALSE	FALSE	0	FALSE	FALSE	FALSE	electrical		electrical	4	FALSE
AVHR			PVPR	3	electrical	FALSE	FALSE	FALSE	FALSE	FALSE	FALSE	0	FALSE	FALSE	FALSE	electrical		electrical	3	FALSE
AVHR			PVQL	3	electrical	FALSE	FALSE	FALSE	FALSE	FALSE	FALSE	0	FALSE	FALSE	FALSE	electrical		electrical	3	FALSE
AVHR			PVQR	2	electrical	FALSE	FALSE	FALSE	FALSE	FALSE	FALSE	0	FALSE	FALSE	FALSE	electrical		electrical	2	FALSE
AVHR			PVT	2	electrical	FALSE	FALSE	FALSE	FALSE	FALSE	FALSE	0	FALSE	FALSE	FALSE	electrical		electrical	2	FALSE
AVHR			RIR	8	chemical	FALSE	FALSE	FALSE	FALSE	FALSE	FALSE	0	FALSE	FALSE	FALSE	no pred		0	FALSE	8
AVHR			SMBDL	3	chemical	FALSE	FALSE	FALSE	FALSE	FALSE	FALSE	0	FALSE	FALSE	FALSE	no pred		0	FALSE	3
AVHR			VD12	13	electrical	FALSE	FALSE	FALSE	FALSE	FALSE	FALSE	0	FALSE	FALSE	FALSE	electrical		electrical	13	FALSE
AVJL	GABA		AVAL	7	electrical	FALSE	FALSE	FALSE	FALSE	FALSE	TRUE	1	FALSE	FALSE	FALSE	electrical		electrical	7	FALSE
AVJL	GABA		AVBL	5	chemical	FALSE	FALSE	FALSE	FALSE	FALSE	TRUE	1	FALSE	FALSE	FALSE	-		-5	FALSE	FALSE
AVJL	GABA		AVBR	6	chemical	FALSE	FALSE	FALSE	FALSE	FALSE	TRUE	1	FALSE	FALSE	FALSE	-		-6	FALSE	FALSE
AVJL	GABA		AVDR	6	electrical	FALSE	FALSE	FALSE	FALSE	TRUE	FALSE	1	FALSE	FALSE	FALSE	electrical		electrical	6	FALSE
AVJL	GABA		AVHL	3	chemical	FALSE	FALSE	FALSE	FALSE	FALSE	TRUE	1	FALSE	FALSE	FALSE	-		-3	FALSE	FALSE
AVJL	GABA		AVHR	3	electrical	FALSE	FALSE	FALSE	FALSE	FALSE	TRUE	1	FALSE	FALSE	FALSE	electrical		electrical	3	FALSE
AVJL	GABA		AVJR	10	electrical	FALSE	FALSE	FALSE	FALSE	FALSE	FALSE	0	FALSE	FALSE	FALSE	electrical		electrical	10	FALSE
AVJL	GABA		LUAL	5	electrical	FALSE	FALSE	FALSE	FALSE	FALSE	TRUE	1	FALSE	FALSE	FALSE	electrical		electrical	5	FALSE
AVJL	GABA		PDB	2	electrical	FALSE	FALSE	FALSE	FALSE	FALSE	FALSE	0	FALSE	FALSE	FALSE	electrical		electrical	2	FALSE
AVJL	GABA		PQR	5	electrical	FALSE	FALSE	FALSE	FALSE	FALSE	FALSE	0	FALSE	FALSE	FALSE	electrical		electrical	5	FALSE
AVJL	GABA		PVCL	5	chemical	FALSE	FALSE	FALSE	FALSE	FALSE	TRUE	1	FALSE	FALSE	FALSE	-		-5	FALSE	FALSE
AVJL	GABA		PVCL	3	electrical	FALSE	FALSE	FALSE	FALSE	FALSE	TRUE	1	FALSE	FALSE	FALSE	electrical		electrical	3	FALSE
AVJL	GABA		PVCR	19	electrical	FALSE	FALSE	FALSE	FALSE	FALSE	TRUE	1	FALSE	FALSE	FALSE	electrical		electrical	19	FALSE
AVJL	GABA		PVNL	5	electrical	FALSE	FALSE	FALSE	FALSE	FALSE	FALSE	0	FALSE	FALSE	FALSE	electrical		electrical	5	FALSE
AVJL	GABA		PVNR	4	chemical	FALSE	FALSE	FALSE	FALSE	FALSE	FALSE	0	FALSE	FALSE	FALSE	no pred		0	FALSE	4
AVJL	GABA		PVNR	2	electrical	FALSE	FALSE	FALSE	FALSE	FALSE	FALSE	0	FALSE	FALSE	FALSE	electrical		electrical	2	FALSE
AVJL	GABA		PVWL	3	electrical	FALSE	FALSE	FALSE	FALSE	FALSE	TRUE	1	FALSE	FALSE	FALSE	electrical		electrical	3	FALSE
AVJL	GABA		PVWR	5	electrical	FALSE	FALSE	FALSE	FALSE	FALSE	TRUE	1	FALSE	FALSE	FALSE	electrical		electrical	5	FALSE
AVJL	GABA		RIS	15	electrical	FALSE	FALSE	FALSE	FALSE	FALSE	TRUE	1	FALSE	FALSE	FALSE	electrical		electrical	15	FALSE
AVJR	GABA		ALML	3	chemical	FALSE	FALSE	FALSE	FALSE	FALSE	TRUE	1	FALSE	FALSE	FALSE	-		-3	FALSE	FALSE
AVJR	GABA		AVAL	4	chemical	FALSE	FALSE	FALSE	FALSE	FALSE	TRUE	1	FALSE	FALSE	FALSE	-		-4	FALSE	FALSE
AVJR	GABA		AVAL	4	electrical	FALSE	FALSE	FALSE	FALSE	FALSE	TRUE	1	FALSE	FALSE	FALSE	electrical		electrical	4	FALSE
AVJR	GABA		AVAR	5	chemical	FALSE	FALSE	FALSE	FALSE	FALSE	TRUE	1	FALSE	FALSE	FALSE	-		-5	FALSE	FALSE
AVJR	GABA		AVAR	3	electrical	FALSE	FALSE	FALSE	FALSE	FALSE	TRUE	1	FALSE	FALSE	FALSE	electrical		electrical	3	FALSE
AVJR	GABA		AVBL	10	chemical	FALSE	FALSE	FALSE	FALSE	FALSE	TRUE	1	FALSE	FALSE	FALSE	-		-10	FALSE	FALSE
AVJR	GABA		AVBR	2	chemical	FALSE	FALSE	FALSE	FALSE	FALSE	TRUE	1	FALSE	FALSE	FALSE	-		-2	FALSE	FALSE
AVJR	GABA		AVBR	3	electrical	FALSE	FALSE	FALSE	FALSE	FALSE	TRUE	1	FALSE	FALSE	FALSE	electrical		electrical	3	FALSE
AVJR	GABA		AVDR	7	chemical	FALSE	FALSE	FALSE	FALSE	TRUE	FALSE	1	FALSE	FALSE	FALSE	+		7	FALSE	FALSE
AVJR	GABA		AVER	3	chemical	FALSE	FALSE	FALSE	FALSE	FALSE	TRUE	1	FALSE	FALSE	FALSE	-		-3	FALSE	FALSE
AVJR	GABA		AVHL	6	electrical	FALSE	FALSE	FALSE	FALSE	FALSE	TRUE	1	FALSE	FALSE	FALSE	electrical		electrical	6	FALSE
AVJR	GABA		AVHR	2	electrical	FALSE	FALSE	FALSE	FALSE	FALSE	TRUE	1	FALSE	FALSE	FALSE	electrical		electrical	2	FALSE
AVJR	GABA		AVJL	10	electrical	FALSE	FALSE	FALSE	FALSE	FALSE	FALSE	0	FALSE	FALSE	FALSE	electrical		electrical	10	FALSE
AVJR	GABA		FLPR	2	chemical	FALSE	FALSE	FALSE	FALSE	FALSE	TRUE	1	FALSE	FALSE	FALSE	-		-2	FALSE	FALSE
AVJR	GABA		PQR	2	electrical	FALSE	FALSE	FALSE	FALSE	FALSE	FALSE	0	FALSE	FALSE	FALSE	electrical		electrical	2	FALSE
AVJR	GABA		PVCL	5	chemical	FALSE	FALSE	FALSE	FALSE	FALSE	TRUE	1	FALSE	FALSE	FALSE	-		-5	FALSE	FALSE
AVJR	GABA		PVCL	3	electrical	FALSE	FALSE	FALSE	FALSE	FALSE	TRUE	1	FALSE	FALSE	FALSE	electrical		electrical	3	FALSE
AVJR	GABA		PVCR	7	chemical	FALSE	FALSE	FALSE	FALSE	FALSE	TRUE	1	FALSE	FALSE	FALSE	-		-7	FALSE	FALSE
AVJR	GABA		PVNR	5	electrical	FALSE	FALSE	FALSE	FALSE	FALSE	FALSE	0	FALSE	FALSE	FALSE	electrical		electrical	5	FALSE
AVJR	GABA		RID	2	chemical	FALSE	FALSE	FALSE	FALSE	TRUE	TRUE	2	FALSE	FALSE	TRUE	complex		complex	-2	FALSE
AVJR	GABA		SABVL	3	chemical	FALSE	FALSE	FALSE	FALSE	FALSE	TRUE	1	FALSE	FALSE	FALSE	-		-3	FALSE	FALSE
AVJR	GABA		VA11	2	electrical	FALSE	FALSE	FALSE	FALSE	TRUE	TRUE	2	FALSE	FALSE	TRUE	electrical		electrical	2	FALSE
AVKL			ADER	4	electrical	FALSE	FALSE	FALSE	FALSE	FALSE	FALSE	0	FALSE	FALSE	FALSE	electrical		electrical	4	FALSE
AVKL			AQR	7	electrical	FALSE	FALSE	FALSE	FALSE	FALSE	FALSE	0	FALSE	FALSE	FALSE	electrical		electrical	7	FALSE
AVKL			AVBL	2	chemical	FALSE	FALSE	FALSE	FALSE	FALSE	FALSE	0	FALSE	FALSE	FALSE	no pred		0	FALSE	2
AVKL			AVEL	4	chemical	FALSE	FALSE	FALSE	FALSE	FALSE	FALSE	0	FALSE	FALSE	FALSE	no pred		0	FALSE	4
AVKL			AVER	2	chemical	FALSE	FALSE	FALSE	FALSE	FALSE	FALSE	0	FALSE	FALSE	FALSE	no pred		0	FALSE	2
AVKL			AVKR	9	electrical	FALSE	FALSE	FALSE	FALSE	FALSE	FALSE	0	FALSE	FALSE	FALSE	electrical		electrical	9	FALSE
AVKL			AVL	3	electrical	FALSE	FALSE	FALSE	FALSE	FALSE	FALSE	0	FALSE	FALSE	FALSE	electrical		electrical	3	FALSE
AVKL			AVM	2	chemical	FALSE	FALSE	FALSE	FALSE	FALSE	FALSE	0	FALSE	FALSE	FALSE	no pred		0	FALSE	2
AVKL			DVA	18	electrical	FALSE	FALSE	FALSE	FALSE	FALSE	FALSE	0	FALSE	FALSE	FALSE	electrical		electrical	18	FALSE
AVKL			PDEL	2	electrical	FALSE	FALSE	FALSE	FALSE	FALSE	FALSE	0	FALSE	FALSE	FALSE	electrical		electrical	2	FALSE
AVKL			PVPL	3	electrical	FALSE	FALSE	FALSE	FALSE	FALSE	FALSE	0	FALSE	FALSE	FALSE	electrical		electrical	3	FALSE
AVKL			PVPR	6	electrical	FALSE	FALSE	FALSE	FALSE	FALSE	FALSE	0	FALSE	FALSE	FALSE	electrical		electrical	6	FALSE
AVKL			PVT	5	electrical	FALSE	FALSE	FALSE	FALSE	FALSE	FALSE	0	FALSE	FALSE	FALSE	electrical		electrical	5	FALSE
AVKL			RIGL	2	electrical	FALSE	FALSE	FALSE	FALSE	FALSE	FALSE	0	FALSE	FALSE	FALSE	electrical		electrical	2	FALSE
AVKL			RIML	3	chemical	FALSE	FALSE	FALSE	FALSE	FALSE	FALSE	0	FALSE	FALSE	FALSE	no pred		0	FALSE	3
AVKL			RIMR	2	chemical	FALSE	FALSE	FALSE	FALSE	FALSE	FALSE	0	FALSE	FALSE	FALSE	no pred		0	FALSE	2
AVKL			RIVL	5	chemical	FALSE	FALSE	FALSE	FALSE	FALSE	FALSE	0	FALSE	FALSE	FALSE	no pred		0	FALSE	5
AVKL			RMFL	2	chemical	FALSE	FALSE	FALSE	FALSE	FALSE	FALSE	0	FALSE	FALSE	FALSE	no pred		0	FALSE	2
AVKL			SAADR	3	chemical	FALSE	FALSE	FALSE	FALSE	FALSE	FALSE	0	FALSE	FALSE	FALSE	no pred		0	FALSE	3
AVKL			SAAVL	3	chemical	FALSE	FALSE	FALSE	FALSE	FALSE	FALSE	0	FALSE	FALSE	FALSE	no pred		0	FALSE	3
AVKL			SIAVR	2	chemical	FALSE	FALSE	FALSE	FALSE	FALSE	FALSE	0	FALSE	FALSE	FALSE	no pred		0	FALSE	2
AVKL			SIBVR	2	chemical	FALSE	FALSE	FALSE	FALSE	FALSE	FALSE	0	FALSE	FALSE	FALSE	no pred		0	FALSE	2
AVKL			SMBDL	2	electrical	FALSE	FALSE	FALSE	FALSE	FALSE	FALSE	0	FALSE	FALSE	FALSE	electrical		electrical	2	FALSE
AVKL			SMBDR	2	electrical	FALSE	FALSE	FALSE	FALSE	FALSE	FALSE	0	FALSE	FALSE	FALSE	electrical		electrical	2	FALSE
AVKL			SMBVL	6	electrical	FALSE	FALSE	FALSE	FALSE	FALSE	FALSE	0	FALSE	FALSE	FALSE	electrical		electrical	6	FALSE
AVKL			SMBVR	2	electrical	FALSE	FALSE	FALSE	FALSE	FALSE	FALSE	0	FALSE	FALSE	FALSE	electrical		electrical	2	FALSE
AVKR			AIMR	3	electrical	FALSE	FALSE	FALSE	FALSE	FALSE	FALSE	0	FALSE	FALSE	FALSE	electrical		electrical	3	FALSE
AVKR			AQR	2	electrical	FALSE	FALSE	FALSE	FALSE	FALSE	FALSE	0	FALSE	FALSE	FALSE	electrical		electrical	2	FALSE
AVKR			AVKL	3	chemical	FALSE	FALSE	FALSE	FALSE	FALSE	FALSE	0	FALSE	FALSE	FALSE	no pred		0	FALSE	3
AVKR			AVKL	9	electrical	FALSE	FALSE	FALSE	FALSE	FALSE	FALSE	0	FALSE	FALSE	FALSE	electrical		electrical	9	FALSE
AVKR			BDUL	3	chemical	FALSE	FALSE	FALSE	FALSE	FALSE	FALSE	0	FALSE	FALSE	FALSE	no pred		0	FALSE	3
AVKR			PVPL	22	electrical	FALSE	FALSE	FALSE	FALSE	FALSE	FALSE	0	FALSE	FALSE	FALSE	electrical		electrical	22	FALSE
AVKR			PVQL	2	electrical	FALSE	FALSE	FALSE	FALSE	FALSE	FALSE	0	FALSE	FALSE	FALSE	electrical		electrical	2	FALSE
AVKR			RICL	4	electrical	FALSE	FALSE	FALSE	FALSE	FALSE	FALSE	0	FALSE	FALSE	FALSE	electrical		electrical	4	FALSE
AVKR			RIGR	2	electrical	FALSE	FALSE	FALSE	FALSE	FALSE	FALSE	0	FALSE	FALSE	FALSE	electrical		electrical	2	FALSE
AVKR			RIML	5	chemical	FALSE	FALSE	FALSE	FALSE	FALSE	FALSE	0	FALSE	FALSE	FALSE	no pred		0	FALSE	5
AVKR			RIMR	3	chemical	FALSE	FALSE	FALSE	FALSE	FALSE	FALSE	0	FALSE	FALSE	FALSE	no pred		0	FALSE	3
AVKR			RMDR	2	chemical	FALSE	FALSE	FALSE	FALSE	FALSE	FALSE	0	FALSE	FALSE	FALSE	no pred		0	FALSE	2
AVKR			RMFL	2	chemical	FALSE	FALSE	FALSE	FALSE	FALSE	FALSE	0	FALSE	FALSE	FALSE	no pred		0	FALSE	2
AVKR			RMGL	2	chemical	FALSE	FALSE	FALSE	FALSE	FALSE	FALSE	0	FALSE	FALSE	FALSE	no pred		0	FALSE	2
AVKR			SAADL	2	chemical	FALSE	FALSE	FALSE	FALSE	FALSE	FALSE	0	FALSE	FALSE	FALSE	no pred		0	FALSE	2
AVKR			SIADL	3	chemical	FALSE	FALSE	FALSE	FALSE	FALSE	FALSE	0	FALSE	FALSE	FALSE	no pred		0	FALSE	3
AVKR			SMBDL	3	chemical	FALSE	FALSE	FALSE	FALSE	FALSE	FALSE	0	FALSE	FALSE	FALSE	no pred		0	FALSE	3
AVKR			SMBDR	9	electrical	FALSE	FALSE	FALSE	FALSE	FALSE	FALSE	0	FALSE	FALSE	FALSE	electrical		electrical	9	FALSE
AVKR			SMBVR	6	electrical	FALSE	FALSE	FALSE	FALSE	FALSE	FALSE	0	FALSE	FALSE	FALSE	electrical		electrical	6	FALSE
AVKR			SMDDR	3	chemical	FALSE	FALSE	FALSE	FALSE	FALSE	FALSE	0	FALSE	FALSE	FALSE	no pred		0	FALSE	3
AVL	GABA		AVEL	3	chemical	FALSE	FALSE	FALSE	FALSE	FALSE	TRUE	1	FALSE	FALSE	FALSE	-		-3	FALSE	FALSE
AVL	GABA		AVG	4	electrical	FALSE	FALSE	FALSE	FALSE	FALSE	FALSE	0	FALSE	FALSE	FALSE	electrical		electrical	4	FALSE
AVL	GABA		AVHR	2	electrical	FALSE	FALSE	FALSE	FALSE	FALSE	TRUE	1	FALSE	FALSE	FALSE	electrical		electrical	2	FALSE
AVL	GABA		AVKL	3	electrical	FALSE	FALSE	FALSE	FALSE	FALSE	FALSE	0	FALSE	FALSE	FALSE	electrical		electrical	3	FALSE
AVL	GABA		AVKR	2	chemical	FALSE	FALSE	FALSE	FALSE	FALSE	FALSE	0	FALSE	FALSE	FALSE	no pred		0	FALSE	2
AVL	GABA		DA09	4	electrical	FALSE	FALSE	FALSE	FALSE	TRUE	TRUE	2	FALSE	FALSE	TRUE	electrical		electrical	4	FALSE
AVL	GABA		DD01	4	chemical	FALSE	FALSE	FALSE	FALSE	FALSE	FALSE	0	FALSE	FALSE	FALSE	no pred		0	FALSE	4
AVL	GABA		DD06	28	electrical	FALSE	FALSE	FALSE	FALSE	FALSE	FALSE	0	FALSE	FALSE	FALSE	electrical		electrical	28	FALSE
AVL	GABA		DVB	14	electrical	FALSE	FALSE	FALSE	FALSE	FALSE	FALSE	0	FALSE	FALSE	FALSE	electrical		electrical	14	FALSE
AVL	GABA		DVC	2	chemical	FALSE	FALSE	FALSE	FALSE	FALSE	FALSE	0	FALSE	FALSE	FALSE	no pred		0	FALSE	2
AVL	GABA		DVC	22	electrical	FALSE	FALSE	FALSE	FALSE	FALSE	FALSE	0	FALSE	FALSE	FALSE	electrical		electrical	22	FALSE
AVL	GABA		HSNR	2	chemical	FALSE	FALSE	FALSE	FALSE	FALSE	TRUE	1	FALSE	FALSE	FALSE	-		-2	FALSE	FALSE
AVL	GABA		PDA	3	electrical	FALSE	FALSE	FALSE	FALSE	TRUE	FALSE	1	FALSE	FALSE	FALSE	electrical		electrical	3	FALSE
AVL	GABA		PVNR	2	electrical	FALSE	FALSE	FALSE	FALSE	FALSE	FALSE	0	FALSE	FALSE	FALSE	electrical		electrical	2	FALSE
AVL	GABA		PVPR	2	chemical	FALSE	FALSE	FALSE	FALSE	FALSE	FALSE	0	FALSE	FALSE	FALSE	no pred		0	FALSE	2
AVL	GABA		PVPR	8	electrical	FALSE	FALSE	FALSE	FALSE	FALSE	FALSE	0	FALSE	FALSE	FALSE	electrical		electrical	8	FALSE
AVL	GABA		PVT	6	electrical	FALSE	FALSE	FALSE	FALSE	TRUE	FALSE	1	FALSE	FALSE	FALSE	electrical		electrical	6	FALSE
AVL	GABA		PVWR	3	electrical	FALSE	FALSE	FALSE	FALSE	FALSE	TRUE	1	FALSE	FALSE	FALSE	electrical		electrical	3	FALSE
AVL	GABA		RIMR	2	chemical	FALSE	FALSE	FALSE	FALSE	FALSE	FALSE	0	FALSE	FALSE	FALSE	no pred		0	FALSE	2
AVL	GABA		SABD	9	chemical	FALSE	FALSE	FALSE	FALSE	TRUE	TRUE	2	FALSE	FALSE	TRUE	complex		complex	-9	FALSE
AVL	GABA		SABVL	9	chemical	FALSE	FALSE	FALSE	FALSE	FALSE	TRUE	1	FALSE	FALSE	FALSE	-		-9	FALSE	FALSE
AVL	GABA		SABVR	6	chemical	FALSE	FALSE	FALSE	FALSE	FALSE	TRUE	1	FALSE	FALSE	FALSE	-		-6	FALSE	FALSE
AVL	GABA		VC01	2	chemical	FALSE	FALSE	FALSE	FALSE	FALSE	TRUE	1	FALSE	FALSE	FALSE	-		-2	FALSE	FALSE
AVL	GABA		VC02	2	chemical	FALSE	FALSE	FALSE	FALSE	FALSE	TRUE	1	FALSE	FALSE	FALSE	-		-2	FALSE	FALSE
AVL	GABA		VC06	2	electrical	FALSE	FALSE	FALSE	FALSE	FALSE	TRUE	1	FALSE	FALSE	FALSE	electrical		electrical	2	FALSE
AVL	GABA		VD12	3	chemical	FALSE	FALSE	FALSE	FALSE	FALSE	FALSE	0	FALSE	FALSE	FALSE	no pred		0	FALSE	3
AVL	GABA		VD12	2	electrical	FALSE	FALSE	FALSE	FALSE	FALSE	FALSE	0	FALSE	FALSE	FALSE	electrical		electrical	2	FALSE
AVL	GABA		VD13	5	electrical	FALSE	FALSE	FALSE	FALSE	FALSE	FALSE	0	FALSE	FALSE	FALSE	electrical		electrical	5	FALSE
AVM	Glu		ADER	4	chemical	FALSE	FALSE	FALSE	FALSE	FALSE	FALSE	0	FALSE	FALSE	FALSE	no pred		0	FALSE	4
AVM	Glu		ALML	7	electrical	TRUE	TRUE	FALSE	FALSE	FALSE	FALSE	2	FALSE	FALSE	TRUE	electrical		electrical	7	FALSE
AVM	Glu		ALMR	16	electrical	TRUE	TRUE	FALSE	FALSE	FALSE	FALSE	2	FALSE	FALSE	TRUE	electrical		electrical	16	FALSE
AVM	Glu		AVBL	13	chemical	TRUE	FALSE	FALSE	FALSE	FALSE	FALSE	1	FALSE	FALSE	FALSE	+		13	FALSE	FALSE
AVM	Glu		AVBR	9	chemical	TRUE	FALSE	FALSE	FALSE	FALSE	FALSE	1	FALSE	FALSE	FALSE	+		9	FALSE	FALSE
AVM	Glu		AVDL	8	electrical	TRUE	FALSE	FALSE	FALSE	FALSE	FALSE	1	FALSE	FALSE	FALSE	electrical		electrical	8	FALSE
AVM	Glu		AVHL	3	chemical	TRUE	FALSE	FALSE	FALSE	FALSE	FALSE	1	FALSE	FALSE	FALSE	+		3	FALSE	FALSE
AVM	Glu		BDUL	3	chemical	TRUE	FALSE	FALSE	FALSE	FALSE	FALSE	1	FALSE	FALSE	FALSE	+		3	FALSE	FALSE
AVM	Glu		BDUR	5	chemical	TRUE	FALSE	FALSE	FALSE	FALSE	FALSE	1	FALSE	FALSE	FALSE	+		5	FALSE	FALSE
AVM	Glu		DA01	2	chemical	FALSE	FALSE	FALSE	FALSE	FALSE	FALSE	0	FALSE	FALSE	FALSE	no pred		0	FALSE	2
AVM	Glu		PVCL	10	chemical	TRUE	FALSE	FALSE	FALSE	FALSE	FALSE	1	FALSE	FALSE	FALSE	+		10	FALSE	FALSE
AVM	Glu		PVCR	17	chemical	TRUE	FALSE	FALSE	FALSE	FALSE	FALSE	1	FALSE	FALSE	FALSE	+		17	FALSE	FALSE
AVM	Glu		PVNL	4	chemical	TRUE	FALSE	FALSE	FALSE	FALSE	FALSE	1	FALSE	FALSE	FALSE	+		4	FALSE	FALSE
AVM	Glu		PVNR	3	chemical	TRUE	FALSE	FALSE	FALSE	FALSE	FALSE	1	FALSE	FALSE	FALSE	+		3	FALSE	FALSE
AVM	Glu		PVR	6	chemical	FALSE	FALSE	FALSE	FALSE	FALSE	FALSE	0	FALSE	FALSE	FALSE	no pred		0	FALSE	6
AVM	Glu		PVR	4	electrical	FALSE	FALSE	FALSE	FALSE	FALSE	FALSE	0	FALSE	FALSE	FALSE	electrical		electrical	4	FALSE
AVM	Glu		RID	2	chemical	FALSE	FALSE	FALSE	FALSE	FALSE	FALSE	0	FALSE	FALSE	FALSE	no pred		0	FALSE	2
AVM	Glu		SIBVL	4	chemical	TRUE	FALSE	FALSE	FALSE	FALSE	FALSE	1	FALSE	FALSE	FALSE	+		4	FALSE	FALSE
AWAL			ADAL	2	chemical	FALSE	FALSE	FALSE	FALSE	FALSE	FALSE	0	FALSE	FALSE	FALSE	no pred		0	FALSE	2
AWAL			AFDL	7	chemical	FALSE	FALSE	FALSE	FALSE	FALSE	FALSE	0	FALSE	FALSE	FALSE	no pred		0	FALSE	7
AWAL			AIYL	3	chemical	FALSE	FALSE	FALSE	FALSE	FALSE	FALSE	0	FALSE	FALSE	FALSE	no pred		0	FALSE	3
AWAL			AIZL	23	chemical	FALSE	FALSE	FALSE	FALSE	FALSE	FALSE	0	FALSE	FALSE	FALSE	no pred		0	FALSE	23
AWAL			AIZL	3	electrical	FALSE	FALSE	FALSE	FALSE	FALSE	FALSE	0	FALSE	FALSE	FALSE	electrical		electrical	3	FALSE
AWAL			ASEL	7	chemical	FALSE	FALSE	FALSE	FALSE	FALSE	FALSE	0	FALSE	FALSE	FALSE	no pred		0	FALSE	7
AWAL			ASHL	2	chemical	FALSE	FALSE	FALSE	FALSE	FALSE	FALSE	0	FALSE	FALSE	FALSE	no pred		0	FALSE	2
AWAL			AWAR	2	electrical	FALSE	FALSE	FALSE	FALSE	FALSE	FALSE	0	FALSE	FALSE	FALSE	electrical		electrical	2	FALSE
AWAL			AWBL	9	chemical	FALSE	FALSE	FALSE	FALSE	FALSE	FALSE	0	FALSE	FALSE	FALSE	no pred		0	FALSE	9
AWAR			ADFR	9	chemical	FALSE	FALSE	FALSE	FALSE	FALSE	FALSE	0	FALSE	FALSE	FALSE	no pred		0	FALSE	9
AWAR			ADFR	3	electrical	FALSE	FALSE	FALSE	FALSE	FALSE	FALSE	0	FALSE	FALSE	FALSE	electrical		electrical	3	FALSE
AWAR			AFDR	23	chemical	FALSE	FALSE	FALSE	FALSE	FALSE	FALSE	0	FALSE	FALSE	FALSE	no pred		0	FALSE	23
AWAR			AIAR	3	chemical	FALSE	FALSE	FALSE	FALSE	FALSE	FALSE	0	FALSE	FALSE	FALSE	no pred		0	FALSE	3
AWAR			AIAR	3	electrical	FALSE	FALSE	FALSE	FALSE	FALSE	FALSE	0	FALSE	FALSE	FALSE	electrical		electrical	3	FALSE
AWAR			AIYR	8	chemical	FALSE	FALSE	FALSE	FALSE	FALSE	FALSE	0	FALSE	FALSE	FALSE	no pred		0	FALSE	8
AWAR			AIZR	25	chemical	FALSE	FALSE	FALSE	FALSE	FALSE	FALSE	0	FALSE	FALSE	FALSE	no pred		0	FALSE	25
AWAR			AIZR	3	electrical	FALSE	FALSE	FALSE	FALSE	FALSE	FALSE	0	FALSE	FALSE	FALSE	electrical		electrical	3	FALSE
AWAR			ASER	5	chemical	FALSE	FALSE	FALSE	FALSE	FALSE	FALSE	0	FALSE	FALSE	FALSE	no pred		0	FALSE	5
AWAR			ASIL	2	chemical	FALSE	FALSE	FALSE	FALSE	FALSE	FALSE	0	FALSE	FALSE	FALSE	no pred		0	FALSE	2
AWAR			AWAL	2	electrical	FALSE	FALSE	FALSE	FALSE	FALSE	FALSE	0	FALSE	FALSE	FALSE	electrical		electrical	2	FALSE
AWAR			AWBR	3	chemical	FALSE	FALSE	FALSE	FALSE	FALSE	FALSE	0	FALSE	FALSE	FALSE	no pred		0	FALSE	3
AWAR			RIFR	5	chemical	FALSE	FALSE	FALSE	FALSE	FALSE	FALSE	0	FALSE	FALSE	FALSE	no pred		0	FALSE	5
AWAR			RIGR	6	chemical	FALSE	FALSE	FALSE	FALSE	FALSE	FALSE	0	FALSE	FALSE	FALSE	no pred		0	FALSE	6
AWAR			RIR	2	chemical	FALSE	FALSE	FALSE	FALSE	FALSE	FALSE	0	FALSE	FALSE	FALSE	no pred		0	FALSE	2
AWBL	ACh		ADFL	25	chemical	FALSE	FALSE	FALSE	FALSE	FALSE	FALSE	0	FALSE	FALSE	FALSE	no pred		0	FALSE	25
AWBL	ACh		AIAL	4	chemical	FALSE	FALSE	FALSE	FALSE	FALSE	FALSE	0	FALSE	FALSE	FALSE	no pred		0	FALSE	4
AWBL	ACh		AIZL	15	chemical	FALSE	FALSE	FALSE	TRUE	FALSE	FALSE	1	FALSE	FALSE	FALSE	-		-15	FALSE	FALSE
AWBL	ACh		ASHL	2	chemical	FALSE	FALSE	FALSE	FALSE	FALSE	FALSE	0	FALSE	FALSE	FALSE	no pred		0	FALSE	2
AWBL	ACh		AUAL	4	electrical	FALSE	FALSE	FALSE	FALSE	FALSE	FALSE	0	FALSE	FALSE	FALSE	electrical		electrical	4	FALSE
AWBL	ACh		AVBL	2	chemical	FALSE	FALSE	TRUE	FALSE	FALSE	FALSE	1	FALSE	FALSE	FALSE	+		2	FALSE	FALSE
AWBL	ACh		AVHR	2	chemical	FALSE	FALSE	FALSE	FALSE	FALSE	FALSE	0	FALSE	FALSE	FALSE	no pred		0	FALSE	2
AWBL	ACh		AWAL	2	chemical	FALSE	FALSE	FALSE	FALSE	FALSE	FALSE	0	FALSE	FALSE	FALSE	no pred		0	FALSE	2
AWBL	ACh		AWBR	3	electrical	FALSE	FALSE	FALSE	FALSE	FALSE	FALSE	0	FALSE	FALSE	FALSE	electrical		electrical	3	FALSE
AWBL	ACh		RIAL	10	chemical	FALSE	FALSE	FALSE	TRUE	FALSE	FALSE	1	FALSE	FALSE	FALSE	-		-10	FALSE	FALSE
AWBL	ACh		RIGL	2	chemical	FALSE	FALSE	TRUE	TRUE	FALSE	FALSE	2	FALSE	FALSE	TRUE	complex		complex	-2	FALSE
AWBL	ACh		SMBDL	2	chemical	FALSE	FALSE	FALSE	TRUE	FALSE	FALSE	1	FALSE	FALSE	FALSE	-		-2	FALSE	FALSE
AWBL	ACh		SMBVL	3	chemical	FALSE	FALSE	FALSE	TRUE	FALSE	FALSE	1	FALSE	FALSE	FALSE	-		-3	FALSE	FALSE
AWBR	ACh		ADFR	7	chemical	FALSE	FALSE	FALSE	FALSE	FALSE	FALSE	0	FALSE	FALSE	FALSE	no pred		0	FALSE	7
AWBR	ACh		AIZR	8	chemical	FALSE	FALSE	FALSE	TRUE	FALSE	FALSE	1	FALSE	FALSE	FALSE	-		-8	FALSE	FALSE
AWBR	ACh		ASHR	2	chemical	FALSE	FALSE	FALSE	FALSE	FALSE	FALSE	0	FALSE	FALSE	FALSE	no pred		0	FALSE	2
AWBR	ACh		AUAR	3	electrical	FALSE	FALSE	FALSE	FALSE	FALSE	FALSE	0	FALSE	FALSE	FALSE	electrical		electrical	3	FALSE
AWBR	ACh		AVBR	2	chemical	FALSE	FALSE	TRUE	FALSE	FALSE	FALSE	1	FALSE	FALSE	FALSE	+		2	FALSE	FALSE
AWBR	ACh		AWBL	3	electrical	FALSE	FALSE	FALSE	FALSE	FALSE	FALSE	0	FALSE	FALSE	FALSE	electrical		electrical	3	FALSE
AWBR	ACh		HSNL	2	chemical	FALSE	FALSE	TRUE	FALSE	FALSE	FALSE	1	FALSE	FALSE	FALSE	+		2	FALSE	FALSE
AWBR	ACh		HSNR	2	chemical	FALSE	FALSE	TRUE	FALSE	FALSE	FALSE	1	FALSE	FALSE	FALSE	+		2	FALSE	FALSE
AWBR	ACh		RIAR	3	chemical	FALSE	FALSE	FALSE	TRUE	FALSE	FALSE	1	FALSE	FALSE	FALSE	-		-3	FALSE	FALSE
AWBR	ACh		RICL	4	electrical	FALSE	FALSE	FALSE	FALSE	FALSE	FALSE	0	FALSE	FALSE	FALSE	electrical		electrical	4	FALSE
AWBR	ACh		RIR	7	chemical	FALSE	FALSE	FALSE	FALSE	FALSE	FALSE	0	FALSE	FALSE	FALSE	no pred		0	FALSE	7
AWCL	Glu		AFDL	2	chemical	FALSE	FALSE	FALSE	FALSE	FALSE	FALSE	0	FALSE	FALSE	FALSE	no pred		0	FALSE	2
AWCL	Glu		AIAL	2	chemical	TRUE	TRUE	FALSE	FALSE	FALSE	FALSE	2	FALSE	FALSE	TRUE	complex		complex	-2	FALSE
AWCL	Glu		AIAR	4	chemical	TRUE	TRUE	FALSE	FALSE	FALSE	FALSE	2	FALSE	FALSE	TRUE	complex		complex	-4	FALSE
AWCL	Glu		AIBL	12	chemical	TRUE	FALSE	FALSE	FALSE	FALSE	FALSE	1	FALSE	FALSE	FALSE	+		12	FALSE	FALSE
AWCL	Glu		AIBR	2	chemical	TRUE	FALSE	FALSE	FALSE	FALSE	FALSE	1	FALSE	FALSE	FALSE	+		2	FALSE	FALSE
AWCL	Glu		AIYL	22	chemical	FALSE	TRUE	FALSE	FALSE	FALSE	FALSE	1	FALSE	FALSE	FALSE	-		-22	FALSE	FALSE
AWCL	Glu		AWCR	11	chemical	FALSE	FALSE	FALSE	FALSE	FALSE	FALSE	0	FALSE	FALSE	FALSE	no pred		0	FALSE	11
AWCL	Glu		RIAL	6	chemical	TRUE	TRUE	FALSE	FALSE	FALSE	FALSE	2	FALSE	FALSE	TRUE	complex		complex	-6	FALSE
AWCR	Glu		AFDR	3	electrical	FALSE	FALSE	FALSE	FALSE	FALSE	FALSE	0	FALSE	FALSE	FALSE	electrical		electrical	3	FALSE
AWCR	Glu		AIAR	8	chemical	TRUE	TRUE	FALSE	FALSE	FALSE	FALSE	2	FALSE	FALSE	TRUE	complex		complex	-8	FALSE
AWCR	Glu		AIBL	3	chemical	TRUE	FALSE	FALSE	FALSE	FALSE	FALSE	1	FALSE	FALSE	FALSE	+		3	FALSE	FALSE
AWCR	Glu		AIBR	18	chemical	TRUE	FALSE	FALSE	FALSE	FALSE	FALSE	1	FALSE	FALSE	FALSE	+		18	FALSE	FALSE
AWCR	Glu		AIYL	12	chemical	FALSE	TRUE	FALSE	FALSE	FALSE	FALSE	1	FALSE	FALSE	FALSE	-		-12	FALSE	FALSE
AWCR	Glu		AIYR	22	chemical	FALSE	TRUE	FALSE	FALSE	FALSE	FALSE	1	FALSE	FALSE	FALSE	-		-22	FALSE	FALSE
AWCR	Glu		ASEL	8	chemical	FALSE	FALSE	FALSE	FALSE	FALSE	FALSE	0	FALSE	FALSE	FALSE	no pred		0	FALSE	8
AWCR	Glu		ASEL	2	electrical	FALSE	FALSE	FALSE	FALSE	FALSE	FALSE	0	FALSE	FALSE	FALSE	electrical		electrical	2	FALSE
AWCR	Glu		ASER	5	chemical	FALSE	FALSE	FALSE	FALSE	FALSE	FALSE	0	FALSE	FALSE	FALSE	no pred		0	FALSE	5
AWCR	Glu		ASGR	3	chemical	FALSE	FALSE	FALSE	FALSE	FALSE	FALSE	0	FALSE	FALSE	FALSE	no pred		0	FALSE	3
AWCR	Glu		ASGR	2	electrical	FALSE	FALSE	FALSE	FALSE	FALSE	FALSE	0	FALSE	FALSE	FALSE	electrical		electrical	2	FALSE
AWCR	Glu		ASIL	2	chemical	FALSE	FALSE	FALSE	FALSE	FALSE	FALSE	0	FALSE	FALSE	FALSE	no pred		0	FALSE	2
AWCR	Glu		ASIR	2	chemical	FALSE	FALSE	FALSE	FALSE	FALSE	FALSE	0	FALSE	FALSE	FALSE	no pred		0	FALSE	2
AWCR	Glu		AWCL	17	chemical	FALSE	FALSE	FALSE	FALSE	FALSE	FALSE	0	FALSE	FALSE	FALSE	no pred		0	FALSE	17
AWCR	Glu		IL2L	2	chemical	FALSE	FALSE	FALSE	FALSE	FALSE	FALSE	0	FALSE	FALSE	FALSE	no pred		0	FALSE	2
AWCR	Glu		RIAL	3	chemical	TRUE	TRUE	FALSE	FALSE	FALSE	FALSE	2	FALSE	FALSE	TRUE	complex		complex	-3	FALSE
AWCR	Glu		RIVL	3	chemical	FALSE	FALSE	FALSE	FALSE	FALSE	FALSE	0	FALSE	FALSE	FALSE	no pred		0	FALSE	3
BAGL	Glu		AIBL	2	chemical	TRUE	FALSE	FALSE	FALSE	FALSE	FALSE	1	FALSE	FALSE	FALSE	+		2	FALSE	FALSE
BAGL	Glu		AINR	3	electrical	FALSE	FALSE	FALSE	FALSE	FALSE	FALSE	0	FALSE	FALSE	FALSE	electrical		electrical	3	FALSE
BAGL	Glu		AIZR	2	chemical	FALSE	FALSE	FALSE	FALSE	FALSE	FALSE	0	FALSE	FALSE	FALSE	no pred		0	FALSE	2
BAGL	Glu		AUAR	2	chemical	TRUE	FALSE	FALSE	FALSE	FALSE	FALSE	1	FALSE	FALSE	FALSE	+		2	FALSE	FALSE
BAGL	Glu		AVAR	3	chemical	TRUE	FALSE	FALSE	FALSE	FALSE	FALSE	1	FALSE	FALSE	FALSE	+		3	FALSE	FALSE
BAGL	Glu		AVEL	2	chemical	TRUE	FALSE	FALSE	FALSE	FALSE	FALSE	1	FALSE	FALSE	FALSE	+		2	FALSE	FALSE
BAGL	Glu		AVER	7	chemical	TRUE	FALSE	FALSE	FALSE	FALSE	FALSE	1	FALSE	FALSE	FALSE	+		7	FALSE	FALSE
BAGL	Glu		CEPVR	2	chemical	FALSE	FALSE	FALSE	FALSE	FALSE	FALSE	0	FALSE	FALSE	FALSE	no pred		0	FALSE	2
BAGL	Glu		RIAR	18	chemical	TRUE	TRUE	FALSE	FALSE	FALSE	FALSE	2	FALSE	FALSE	TRUE	complex		complex	-18	FALSE
BAGL	Glu		RIBR	19	chemical	TRUE	TRUE	FALSE	FALSE	FALSE	FALSE	2	FALSE	FALSE	TRUE	complex		complex	-19	FALSE
BAGL	Glu		RID	3	chemical	FALSE	FALSE	FALSE	FALSE	FALSE	FALSE	0	FALSE	FALSE	FALSE	no pred		0	FALSE	3
BAGL	Glu		RIGL	3	chemical	TRUE	FALSE	FALSE	FALSE	FALSE	FALSE	1	FALSE	FALSE	FALSE	+		3	FALSE	FALSE
BAGL	Glu		RIGR	7	chemical	TRUE	FALSE	FALSE	FALSE	FALSE	FALSE	1	FALSE	FALSE	FALSE	+		7	FALSE	FALSE
BAGL	Glu		RIGR	2	electrical	TRUE	FALSE	FALSE	FALSE	FALSE	FALSE	1	FALSE	FALSE	FALSE	electrical		electrical	2	FALSE
BAGL	Glu		RIR	4	electrical	TRUE	FALSE	FALSE	FALSE	FALSE	FALSE	1	FALSE	FALSE	FALSE	electrical		electrical	4	FALSE
BAGL	Glu		RIVR	2	chemical	FALSE	FALSE	FALSE	FALSE	FALSE	FALSE	0	FALSE	FALSE	FALSE	no pred		0	FALSE	2
BAGR	Glu		AIYL	3	chemical	FALSE	TRUE	FALSE	FALSE	FALSE	FALSE	1	FALSE	FALSE	FALSE	-		-3	FALSE	FALSE
BAGR	Glu		AQR	3	chemical	FALSE	FALSE	FALSE	FALSE	FALSE	FALSE	0	FALSE	FALSE	FALSE	no pred		0	FALSE	3
BAGR	Glu		AVAL	4	chemical	TRUE	FALSE	FALSE	FALSE	FALSE	FALSE	1	FALSE	FALSE	FALSE	+		4	FALSE	FALSE
BAGR	Glu		AVEL	8	chemical	TRUE	FALSE	FALSE	FALSE	FALSE	FALSE	1	FALSE	FALSE	FALSE	+		8	FALSE	FALSE
BAGR	Glu		BAGL	3	chemical	FALSE	FALSE	FALSE	FALSE	FALSE	FALSE	0	FALSE	FALSE	FALSE	no pred		0	FALSE	3
BAGR	Glu		OLQVL	2	chemical	FALSE	FALSE	FALSE	FALSE	FALSE	FALSE	0	FALSE	FALSE	FALSE	no pred		0	FALSE	2
BAGR	Glu		RIAL	18	chemical	TRUE	TRUE	FALSE	FALSE	FALSE	FALSE	2	FALSE	FALSE	TRUE	complex		complex	-18	FALSE
BAGR	Glu		RIBL	22	chemical	TRUE	TRUE	FALSE	FALSE	FALSE	FALSE	2	FALSE	FALSE	TRUE	complex		complex	-22	FALSE
BAGR	Glu		RIGL	10	chemical	TRUE	FALSE	FALSE	FALSE	FALSE	FALSE	1	FALSE	FALSE	FALSE	+		10	FALSE	FALSE
BAGR	Glu		RIR	5	electrical	TRUE	FALSE	FALSE	FALSE	FALSE	FALSE	1	FALSE	FALSE	FALSE	electrical		electrical	5	FALSE
BDUL			ADAL	2	chemical	FALSE	FALSE	FALSE	FALSE	FALSE	FALSE	0	FALSE	FALSE	FALSE	no pred		0	FALSE	2
BDUL			ADEL	6	chemical	FALSE	FALSE	FALSE	FALSE	FALSE	FALSE	0	FALSE	FALSE	FALSE	no pred		0	FALSE	6
BDUL			ALML	23	electrical	FALSE	FALSE	FALSE	FALSE	FALSE	FALSE	0	FALSE	FALSE	FALSE	electrical		electrical	23	FALSE
BDUL			AVHL	2	chemical	FALSE	FALSE	FALSE	FALSE	FALSE	FALSE	0	FALSE	FALSE	FALSE	no pred		0	FALSE	2
BDUL			AVJR	2	chemical	FALSE	FALSE	FALSE	FALSE	FALSE	FALSE	0	FALSE	FALSE	FALSE	no pred		0	FALSE	2
BDUL			HSNL	3	chemical	FALSE	FALSE	FALSE	FALSE	FALSE	FALSE	0	FALSE	FALSE	FALSE	no pred		0	FALSE	3
BDUL			PVNL	2	chemical	FALSE	FALSE	FALSE	FALSE	FALSE	FALSE	0	FALSE	FALSE	FALSE	no pred		0	FALSE	2
BDUL			PVNR	4	chemical	FALSE	FALSE	FALSE	FALSE	FALSE	FALSE	0	FALSE	FALSE	FALSE	no pred		0	FALSE	4
BDUL			RIFL	2	chemical	FALSE	FALSE	FALSE	FALSE	FALSE	FALSE	0	FALSE	FALSE	FALSE	no pred		0	FALSE	2
BDUL			RMGL	3	chemical	FALSE	FALSE	FALSE	FALSE	FALSE	FALSE	0	FALSE	FALSE	FALSE	no pred		0	FALSE	3
BDUL			SAADL	3	chemical	FALSE	FALSE	FALSE	FALSE	FALSE	FALSE	0	FALSE	FALSE	FALSE	no pred		0	FALSE	3
BDUL			URADL	3	chemical	FALSE	FALSE	FALSE	FALSE	FALSE	FALSE	0	FALSE	FALSE	FALSE	no pred		0	FALSE	3
BDUR			ADER	4	chemical	FALSE	FALSE	FALSE	FALSE	FALSE	FALSE	0	FALSE	FALSE	FALSE	no pred		0	FALSE	4
BDUR			ALMR	4	chemical	FALSE	FALSE	FALSE	FALSE	FALSE	FALSE	0	FALSE	FALSE	FALSE	no pred		0	FALSE	4
BDUR			ALMR	23	electrical	FALSE	FALSE	FALSE	FALSE	FALSE	FALSE	0	FALSE	FALSE	FALSE	electrical		electrical	23	FALSE
BDUR			AVAL	7	chemical	FALSE	FALSE	FALSE	FALSE	FALSE	FALSE	0	FALSE	FALSE	FALSE	no pred		0	FALSE	7
BDUR			AVHL	2	chemical	FALSE	FALSE	FALSE	FALSE	FALSE	FALSE	0	FALSE	FALSE	FALSE	no pred		0	FALSE	2
BDUR			AVJL	5	chemical	FALSE	FALSE	FALSE	FALSE	FALSE	FALSE	0	FALSE	FALSE	FALSE	no pred		0	FALSE	5
BDUR			HSNR	8	chemical	FALSE	FALSE	FALSE	FALSE	FALSE	FALSE	0	FALSE	FALSE	FALSE	no pred		0	FALSE	8
BDUR			PVCL	3	chemical	FALSE	FALSE	FALSE	FALSE	FALSE	FALSE	0	FALSE	FALSE	FALSE	no pred		0	FALSE	3
BDUR			PVNL	11	chemical	FALSE	FALSE	FALSE	FALSE	FALSE	FALSE	0	FALSE	FALSE	FALSE	no pred		0	FALSE	11
BDUR			PVNR	5	chemical	FALSE	FALSE	FALSE	FALSE	FALSE	FALSE	0	FALSE	FALSE	FALSE	no pred		0	FALSE	5
BDUR			PVR	3	electrical	FALSE	FALSE	FALSE	FALSE	FALSE	FALSE	0	FALSE	FALSE	FALSE	electrical		electrical	3	FALSE
BDUR			SDQL	2	chemical	FALSE	FALSE	FALSE	FALSE	FALSE	FALSE	0	FALSE	FALSE	FALSE	no pred		0	FALSE	2
BDUR			URADR	3	chemical	FALSE	FALSE	FALSE	FALSE	FALSE	FALSE	0	FALSE	FALSE	FALSE	no pred		0	FALSE	3
CEPDL			AFDL	2	chemical	FALSE	FALSE	FALSE	FALSE	FALSE	FALSE	0	FALSE	FALSE	FALSE	no pred		0	FALSE	2
CEPDL			AINL	2	chemical	FALSE	FALSE	FALSE	FALSE	FALSE	FALSE	0	FALSE	FALSE	FALSE	no pred		0	FALSE	2
CEPDL			ALML	2	chemical	FALSE	FALSE	FALSE	FALSE	FALSE	FALSE	0	FALSE	FALSE	FALSE	no pred		0	FALSE	2
CEPDL			AVER	13	chemical	FALSE	FALSE	FALSE	FALSE	FALSE	FALSE	0	FALSE	FALSE	FALSE	no pred		0	FALSE	13
CEPDL			IL1DL	18	chemical	FALSE	FALSE	FALSE	FALSE	FALSE	FALSE	0	FALSE	FALSE	FALSE	no pred		0	FALSE	18
CEPDL			OLLL	8	chemical	FALSE	FALSE	FALSE	FALSE	FALSE	FALSE	0	FALSE	FALSE	FALSE	no pred		0	FALSE	8
CEPDL			OLQDL	27	chemical	FALSE	FALSE	FALSE	FALSE	FALSE	FALSE	0	FALSE	FALSE	FALSE	no pred		0	FALSE	27
CEPDL			OLQDL	2	electrical	FALSE	FALSE	FALSE	FALSE	FALSE	FALSE	0	FALSE	FALSE	FALSE	electrical		electrical	2	FALSE
CEPDL			RIBL	3	chemical	FALSE	FALSE	FALSE	FALSE	FALSE	FALSE	0	FALSE	FALSE	FALSE	no pred		0	FALSE	3
CEPDL			RICL	11	chemical	FALSE	FALSE	FALSE	FALSE	FALSE	FALSE	0	FALSE	FALSE	FALSE	no pred		0	FALSE	11
CEPDL			RICR	8	chemical	FALSE	FALSE	FALSE	FALSE	FALSE	FALSE	0	FALSE	FALSE	FALSE	no pred		0	FALSE	8
CEPDL			RIPL	8	chemical	FALSE	FALSE	FALSE	FALSE	FALSE	FALSE	0	FALSE	FALSE	FALSE	no pred		0	FALSE	8
CEPDL			RIS	3	chemical	FALSE	FALSE	FALSE	FALSE	FALSE	FALSE	0	FALSE	FALSE	FALSE	no pred		0	FALSE	3
CEPDL			RMDVL	13	chemical	FALSE	FALSE	FALSE	FALSE	FALSE	FALSE	0	FALSE	FALSE	FALSE	no pred		0	FALSE	13
CEPDL			RMGL	6	chemical	FALSE	FALSE	FALSE	FALSE	FALSE	FALSE	0	FALSE	FALSE	FALSE	no pred		0	FALSE	6
CEPDL			RMHR	8	chemical	FALSE	FALSE	FALSE	FALSE	FALSE	FALSE	0	FALSE	FALSE	FALSE	no pred		0	FALSE	8
CEPDL			SIADR	4	chemical	FALSE	FALSE	FALSE	FALSE	FALSE	FALSE	0	FALSE	FALSE	FALSE	no pred		0	FALSE	4
CEPDL			SIBDL	2	chemical	FALSE	FALSE	FALSE	FALSE	FALSE	FALSE	0	FALSE	FALSE	FALSE	no pred		0	FALSE	2
CEPDL			SIBVR	2	chemical	FALSE	FALSE	FALSE	FALSE	FALSE	FALSE	0	FALSE	FALSE	FALSE	no pred		0	FALSE	2
CEPDL			SMBDR	5	chemical	FALSE	FALSE	FALSE	FALSE	FALSE	FALSE	0	FALSE	FALSE	FALSE	no pred		0	FALSE	5
CEPDL			URADL	8	chemical	FALSE	FALSE	FALSE	FALSE	FALSE	FALSE	0	FALSE	FALSE	FALSE	no pred		0	FALSE	8
CEPDL			URBL	11	chemical	FALSE	FALSE	FALSE	FALSE	FALSE	FALSE	0	FALSE	FALSE	FALSE	no pred		0	FALSE	11
CEPDL			URYDL	7	chemical	FALSE	FALSE	FALSE	FALSE	FALSE	FALSE	0	FALSE	FALSE	FALSE	no pred		0	FALSE	7
CEPDR			AVEL	9	chemical	FALSE	FALSE	FALSE	FALSE	FALSE	FALSE	0	FALSE	FALSE	FALSE	no pred		0	FALSE	9
CEPDR			BDUR	5	chemical	FALSE	FALSE	FALSE	FALSE	FALSE	FALSE	0	FALSE	FALSE	FALSE	no pred		0	FALSE	5
CEPDR			CEPDR	6	chemical	FALSE	FALSE	FALSE	FALSE	FALSE	FALSE	0	FALSE	FALSE	FALSE	no pred		0	FALSE	6
CEPDR			IL1DR	15	chemical	FALSE	FALSE	FALSE	FALSE	FALSE	FALSE	0	FALSE	FALSE	FALSE	no pred		0	FALSE	15
CEPDR			OLLR	13	chemical	FALSE	FALSE	FALSE	FALSE	FALSE	FALSE	0	FALSE	FALSE	FALSE	no pred		0	FALSE	13
CEPDR			OLQDR	20	chemical	FALSE	FALSE	FALSE	FALSE	FALSE	FALSE	0	FALSE	FALSE	FALSE	no pred		0	FALSE	20
CEPDR			OLQDR	8	electrical	FALSE	FALSE	FALSE	FALSE	FALSE	FALSE	0	FALSE	FALSE	FALSE	electrical		electrical	8	FALSE
CEPDR			RICL	13	chemical	FALSE	FALSE	FALSE	FALSE	FALSE	FALSE	0	FALSE	FALSE	FALSE	no pred		0	FALSE	13
CEPDR			RICR	19	chemical	FALSE	FALSE	FALSE	FALSE	FALSE	FALSE	0	FALSE	FALSE	FALSE	no pred		0	FALSE	19
CEPDR			RIFR	2	chemical	FALSE	FALSE	FALSE	FALSE	FALSE	FALSE	0	FALSE	FALSE	FALSE	no pred		0	FALSE	2
CEPDR			RIH	4	chemical	FALSE	FALSE	FALSE	FALSE	FALSE	FALSE	0	FALSE	FALSE	FALSE	no pred		0	FALSE	4
CEPDR			RMDVR	3	chemical	FALSE	FALSE	FALSE	FALSE	FALSE	FALSE	0	FALSE	FALSE	FALSE	no pred		0	FALSE	3
CEPDR			RMHL	7	chemical	FALSE	FALSE	FALSE	FALSE	FALSE	FALSE	0	FALSE	FALSE	FALSE	no pred		0	FALSE	7
CEPDR			URADR	3	chemical	FALSE	FALSE	FALSE	FALSE	FALSE	FALSE	0	FALSE	FALSE	FALSE	no pred		0	FALSE	3
CEPDR			URBR	14	chemical	FALSE	FALSE	FALSE	FALSE	FALSE	FALSE	0	FALSE	FALSE	FALSE	no pred		0	FALSE	14
CEPDR			URXR	2	chemical	FALSE	FALSE	FALSE	FALSE	FALSE	FALSE	0	FALSE	FALSE	FALSE	no pred		0	FALSE	2
CEPDR			URYDR	3	chemical	FALSE	FALSE	FALSE	FALSE	FALSE	FALSE	0	FALSE	FALSE	FALSE	no pred		0	FALSE	3
CEPVL			AVER	5	chemical	FALSE	FALSE	FALSE	FALSE	FALSE	FALSE	0	FALSE	FALSE	FALSE	no pred		0	FALSE	5
CEPVL			IL1VL	9	chemical	FALSE	FALSE	FALSE	FALSE	FALSE	FALSE	0	FALSE	FALSE	FALSE	no pred		0	FALSE	9
CEPVL			OLLL	4	chemical	FALSE	FALSE	FALSE	FALSE	FALSE	FALSE	0	FALSE	FALSE	FALSE	no pred		0	FALSE	4
CEPVL			OLQVL	19	chemical	FALSE	FALSE	FALSE	FALSE	FALSE	FALSE	0	FALSE	FALSE	FALSE	no pred		0	FALSE	19
CEPVL			OLQVL	4	electrical	FALSE	FALSE	FALSE	FALSE	FALSE	FALSE	0	FALSE	FALSE	FALSE	electrical		electrical	4	FALSE
CEPVL			PVR	3	chemical	FALSE	FALSE	FALSE	FALSE	FALSE	FALSE	0	FALSE	FALSE	FALSE	no pred		0	FALSE	3
CEPVL			RIBL	3	chemical	FALSE	FALSE	FALSE	FALSE	FALSE	FALSE	0	FALSE	FALSE	FALSE	no pred		0	FALSE	3
CEPVL			RICL	20	chemical	FALSE	FALSE	FALSE	FALSE	FALSE	FALSE	0	FALSE	FALSE	FALSE	no pred		0	FALSE	20
CEPVL			RICR	17	chemical	FALSE	FALSE	FALSE	FALSE	FALSE	FALSE	0	FALSE	FALSE	FALSE	no pred		0	FALSE	17
CEPVL			RIPL	4	chemical	FALSE	FALSE	FALSE	FALSE	FALSE	FALSE	0	FALSE	FALSE	FALSE	no pred		0	FALSE	4
CEPVL			RMDDL	7	chemical	FALSE	FALSE	FALSE	FALSE	FALSE	FALSE	0	FALSE	FALSE	FALSE	no pred		0	FALSE	7
CEPVL			RMDVR	8	chemical	FALSE	FALSE	FALSE	FALSE	FALSE	FALSE	0	FALSE	FALSE	FALSE	no pred		0	FALSE	8
CEPVL			RMGL	2	chemical	FALSE	FALSE	FALSE	FALSE	FALSE	FALSE	0	FALSE	FALSE	FALSE	no pred		0	FALSE	2
CEPVL			RMHL	10	chemical	FALSE	FALSE	FALSE	FALSE	FALSE	FALSE	0	FALSE	FALSE	FALSE	no pred		0	FALSE	10
CEPVL			RMHR	5	chemical	FALSE	FALSE	FALSE	FALSE	FALSE	FALSE	0	FALSE	FALSE	FALSE	no pred		0	FALSE	5
CEPVL			SIAVL	6	chemical	FALSE	FALSE	FALSE	FALSE	FALSE	FALSE	0	FALSE	FALSE	FALSE	no pred		0	FALSE	6
CEPVL			URAVL	6	chemical	FALSE	FALSE	FALSE	FALSE	FALSE	FALSE	0	FALSE	FALSE	FALSE	no pred		0	FALSE	6
CEPVL			URAVL	3	electrical	FALSE	FALSE	FALSE	FALSE	FALSE	FALSE	0	FALSE	FALSE	FALSE	electrical		electrical	3	FALSE
CEPVL			URXL	2	chemical	FALSE	FALSE	FALSE	FALSE	FALSE	FALSE	0	FALSE	FALSE	FALSE	no pred		0	FALSE	2
CEPVL			URYVL	5	chemical	FALSE	FALSE	FALSE	FALSE	FALSE	FALSE	0	FALSE	FALSE	FALSE	no pred		0	FALSE	5
CEPVR			ADLR	3	chemical	FALSE	FALSE	FALSE	FALSE	FALSE	FALSE	0	FALSE	FALSE	FALSE	no pred		0	FALSE	3
CEPVR			ASGR	2	chemical	FALSE	FALSE	FALSE	FALSE	FALSE	FALSE	0	FALSE	FALSE	FALSE	no pred		0	FALSE	2
CEPVR			AVEL	13	chemical	FALSE	FALSE	FALSE	FALSE	FALSE	FALSE	0	FALSE	FALSE	FALSE	no pred		0	FALSE	13
CEPVR			IL1VR	8	chemical	FALSE	FALSE	FALSE	FALSE	FALSE	FALSE	0	FALSE	FALSE	FALSE	no pred		0	FALSE	8
CEPVR			IL2VR	3	chemical	FALSE	FALSE	FALSE	FALSE	FALSE	FALSE	0	FALSE	FALSE	FALSE	no pred		0	FALSE	3
CEPVR			OLLR	14	chemical	FALSE	FALSE	FALSE	FALSE	FALSE	FALSE	0	FALSE	FALSE	FALSE	no pred		0	FALSE	14
CEPVR			OLQVR	11	chemical	FALSE	FALSE	FALSE	FALSE	FALSE	FALSE	0	FALSE	FALSE	FALSE	no pred		0	FALSE	11
CEPVR			RICL	13	chemical	FALSE	FALSE	FALSE	FALSE	FALSE	FALSE	0	FALSE	FALSE	FALSE	no pred		0	FALSE	13
CEPVR			RICR	12	chemical	FALSE	FALSE	FALSE	FALSE	FALSE	FALSE	0	FALSE	FALSE	FALSE	no pred		0	FALSE	12
CEPVR			RIPR	3	chemical	FALSE	FALSE	FALSE	FALSE	FALSE	FALSE	0	FALSE	FALSE	FALSE	no pred		0	FALSE	3
CEPVR			RIVL	2	chemical	FALSE	FALSE	FALSE	FALSE	FALSE	FALSE	0	FALSE	FALSE	FALSE	no pred		0	FALSE	2
CEPVR			RMDDR	4	chemical	FALSE	FALSE	FALSE	FALSE	FALSE	FALSE	0	FALSE	FALSE	FALSE	no pred		0	FALSE	4
CEPVR			RMHR	15	chemical	FALSE	FALSE	FALSE	FALSE	FALSE	FALSE	0	FALSE	FALSE	FALSE	no pred		0	FALSE	15
CEPVR			SIAVR	7	chemical	FALSE	FALSE	FALSE	FALSE	FALSE	FALSE	0	FALSE	FALSE	FALSE	no pred		0	FALSE	7
CEPVR			SMBVR	2	chemical	FALSE	FALSE	FALSE	FALSE	FALSE	FALSE	0	FALSE	FALSE	FALSE	no pred		0	FALSE	2
CEPVR			SMDDR	2	chemical	FALSE	FALSE	FALSE	FALSE	FALSE	FALSE	0	FALSE	FALSE	FALSE	no pred		0	FALSE	2
CEPVR			URAVR	3	chemical	FALSE	FALSE	FALSE	FALSE	FALSE	FALSE	0	FALSE	FALSE	FALSE	no pred		0	FALSE	3
CEPVR			URYVR	2	chemical	FALSE	FALSE	FALSE	FALSE	FALSE	FALSE	0	FALSE	FALSE	FALSE	no pred		0	FALSE	2
DA01	ACh		AS01	13	chemical	FALSE	FALSE	TRUE	FALSE	FALSE	FALSE	1	FALSE	FALSE	FALSE	+		13	FALSE	FALSE
DA01	ACh		AVAL	2	electrical	FALSE	FALSE	TRUE	TRUE	FALSE	FALSE	2	FALSE	FALSE	TRUE	electrical		electrical	2	FALSE
DA01	ACh		AVAR	9	electrical	FALSE	FALSE	TRUE	TRUE	FALSE	FALSE	2	FALSE	FALSE	TRUE	electrical		electrical	9	FALSE
DA01	ACh		DD01	12	chemical	FALSE	FALSE	TRUE	FALSE	FALSE	FALSE	1	FALSE	FALSE	FALSE	+		12	FALSE	FALSE
DA01	ACh		FLPR	2	chemical	FALSE	FALSE	TRUE	FALSE	FALSE	FALSE	1	FALSE	FALSE	FALSE	+		2	FALSE	FALSE
DA01	ACh		FLPR	5	electrical	FALSE	FALSE	TRUE	FALSE	FALSE	FALSE	1	FALSE	FALSE	FALSE	electrical		electrical	5	FALSE
DA01	ACh		VD02	4	chemical	FALSE	FALSE	TRUE	FALSE	FALSE	FALSE	1	FALSE	FALSE	FALSE	+		4	FALSE	FALSE
DA02	ACh		AS02	2	electrical	FALSE	FALSE	TRUE	FALSE	FALSE	FALSE	1	FALSE	FALSE	FALSE	electrical		electrical	2	FALSE
DA02	ACh		AVAL	7	electrical	FALSE	FALSE	TRUE	TRUE	FALSE	FALSE	2	FALSE	FALSE	TRUE	electrical		electrical	7	FALSE
DA02	ACh		AVAR	3	electrical	FALSE	FALSE	TRUE	TRUE	FALSE	FALSE	2	FALSE	FALSE	TRUE	electrical		electrical	3	FALSE
DA02	ACh		DD01	7	chemical	FALSE	FALSE	TRUE	FALSE	FALSE	FALSE	1	FALSE	FALSE	FALSE	+		7	FALSE	FALSE
DA02	ACh		FLPR	6	electrical	FALSE	FALSE	TRUE	FALSE	FALSE	FALSE	1	FALSE	FALSE	FALSE	electrical		electrical	6	FALSE
DA02	ACh		VA01	9	electrical	FALSE	FALSE	TRUE	FALSE	FALSE	FALSE	1	FALSE	FALSE	FALSE	electrical		electrical	9	FALSE
DA02	ACh		VA06	3	electrical	FALSE	FALSE	TRUE	FALSE	FALSE	FALSE	1	FALSE	FALSE	FALSE	electrical		electrical	3	FALSE
DA02	ACh		VD02	17	chemical	FALSE	FALSE	TRUE	FALSE	FALSE	FALSE	1	FALSE	FALSE	FALSE	+		17	FALSE	FALSE
DA02	ACh		VD03	11	chemical	FALSE	FALSE	TRUE	FALSE	FALSE	FALSE	1	FALSE	FALSE	FALSE	+		11	FALSE	FALSE
DA03	ACh		AS04	2	chemical	FALSE	FALSE	TRUE	FALSE	FALSE	FALSE	1	FALSE	FALSE	FALSE	+		2	FALSE	FALSE
DA03	ACh		AS04	4	electrical	FALSE	FALSE	TRUE	FALSE	FALSE	FALSE	1	FALSE	FALSE	FALSE	electrical		electrical	4	FALSE
DA03	ACh		AVAL	6	electrical	FALSE	FALSE	TRUE	TRUE	FALSE	FALSE	2	FALSE	FALSE	TRUE	electrical		electrical	6	FALSE
DA03	ACh		AVAR	7	electrical	FALSE	FALSE	TRUE	TRUE	FALSE	FALSE	2	FALSE	FALSE	TRUE	electrical		electrical	7	FALSE
DA03	ACh		DA04	2	chemical	FALSE	FALSE	TRUE	FALSE	FALSE	FALSE	1	FALSE	FALSE	FALSE	+		2	FALSE	FALSE
DA03	ACh		DB03	2	chemical	FALSE	FALSE	TRUE	FALSE	FALSE	FALSE	1	FALSE	FALSE	FALSE	+		2	FALSE	FALSE
DA03	ACh		DD02	3	chemical	FALSE	FALSE	TRUE	FALSE	FALSE	FALSE	1	FALSE	FALSE	FALSE	+		3	FALSE	FALSE
DA03	ACh		FLPR	16	electrical	FALSE	FALSE	TRUE	FALSE	FALSE	FALSE	1	FALSE	FALSE	FALSE	electrical		electrical	16	FALSE
DA03	ACh		VD03	43	chemical	FALSE	FALSE	TRUE	FALSE	FALSE	FALSE	1	FALSE	FALSE	FALSE	+		43	FALSE	FALSE
DA03	ACh		VD04	13	chemical	FALSE	FALSE	TRUE	FALSE	FALSE	FALSE	1	FALSE	FALSE	FALSE	+		13	FALSE	FALSE
DA04	ACh		AVAL	2	electrical	FALSE	FALSE	TRUE	TRUE	FALSE	FALSE	2	FALSE	FALSE	TRUE	electrical		electrical	2	FALSE
DA04	ACh		AVAR	2	electrical	FALSE	FALSE	TRUE	TRUE	FALSE	FALSE	2	FALSE	FALSE	TRUE	electrical		electrical	2	FALSE
DA04	ACh		DB02	2	chemical	FALSE	FALSE	TRUE	FALSE	FALSE	FALSE	1	FALSE	FALSE	FALSE	+		2	FALSE	FALSE
DA04	ACh		DD02	4	chemical	FALSE	FALSE	TRUE	FALSE	FALSE	FALSE	1	FALSE	FALSE	FALSE	+		4	FALSE	FALSE
DA04	ACh		VD04	11	chemical	FALSE	FALSE	TRUE	FALSE	FALSE	FALSE	1	FALSE	FALSE	FALSE	+		11	FALSE	FALSE
DA04	ACh		VD05	21	chemical	FALSE	FALSE	TRUE	FALSE	FALSE	FALSE	1	FALSE	FALSE	FALSE	+		21	FALSE	FALSE
DA05	ACh		AS06	5	electrical	FALSE	FALSE	TRUE	FALSE	FALSE	FALSE	1	FALSE	FALSE	FALSE	electrical		electrical	5	FALSE
DA05	ACh		AVAL	2	electrical	FALSE	FALSE	TRUE	TRUE	FALSE	FALSE	2	FALSE	FALSE	TRUE	electrical		electrical	2	FALSE
DA05	ACh		AVAR	5	electrical	FALSE	FALSE	TRUE	TRUE	FALSE	FALSE	2	FALSE	FALSE	TRUE	electrical		electrical	5	FALSE
DA05	ACh		DD03	12	chemical	FALSE	FALSE	TRUE	FALSE	FALSE	FALSE	1	FALSE	FALSE	FALSE	+		12	FALSE	FALSE
DA05	ACh		VD06	22	chemical	FALSE	FALSE	TRUE	FALSE	FALSE	FALSE	1	FALSE	FALSE	FALSE	+		22	FALSE	FALSE
DA06	ACh		AVAL	4	electrical	FALSE	FALSE	TRUE	TRUE	FALSE	FALSE	2	FALSE	FALSE	TRUE	electrical		electrical	4	FALSE
DA06	ACh		AVAR	4	electrical	FALSE	FALSE	TRUE	TRUE	FALSE	FALSE	2	FALSE	FALSE	TRUE	electrical		electrical	4	FALSE
DA06	ACh		DD03	7	chemical	FALSE	FALSE	TRUE	FALSE	FALSE	FALSE	1	FALSE	FALSE	FALSE	+		7	FALSE	FALSE
DA06	ACh		VD04	3	chemical	FALSE	FALSE	TRUE	FALSE	FALSE	FALSE	1	FALSE	FALSE	FALSE	+		3	FALSE	FALSE
DA06	ACh		VD05	3	chemical	FALSE	FALSE	TRUE	FALSE	FALSE	FALSE	1	FALSE	FALSE	FALSE	+		3	FALSE	FALSE
DA06	ACh		VD06	13	chemical	FALSE	FALSE	TRUE	FALSE	FALSE	FALSE	1	FALSE	FALSE	FALSE	+		13	FALSE	FALSE
DA06	ACh		VD07	13	chemical	FALSE	FALSE	TRUE	FALSE	FALSE	FALSE	1	FALSE	FALSE	FALSE	+		13	FALSE	FALSE
DA07	ACh		AVAL	10	electrical	FALSE	FALSE	TRUE	TRUE	FALSE	FALSE	2	FALSE	FALSE	TRUE	electrical		electrical	10	FALSE
DA07	ACh		DD04	3	chemical	FALSE	FALSE	TRUE	FALSE	FALSE	FALSE	1	FALSE	FALSE	FALSE	+		3	FALSE	FALSE
DA07	ACh		PVCR	3	electrical	FALSE	FALSE	TRUE	FALSE	FALSE	FALSE	1	FALSE	FALSE	FALSE	electrical		electrical	3	FALSE
DA07	ACh		VD07	10	chemical	FALSE	FALSE	TRUE	FALSE	FALSE	FALSE	1	FALSE	FALSE	FALSE	+		10	FALSE	FALSE
DA07	ACh		VD08	12	chemical	FALSE	FALSE	TRUE	FALSE	FALSE	FALSE	1	FALSE	FALSE	FALSE	+		12	FALSE	FALSE
DA07	ACh		VD09	10	chemical	FALSE	FALSE	TRUE	FALSE	FALSE	FALSE	1	FALSE	FALSE	FALSE	+		10	FALSE	FALSE
DA07	ACh		VD11	2	electrical	FALSE	FALSE	TRUE	FALSE	FALSE	FALSE	1	FALSE	FALSE	FALSE	electrical		electrical	2	FALSE
DA08	ACh		AVAL	8	electrical	FALSE	FALSE	TRUE	TRUE	FALSE	FALSE	2	FALSE	FALSE	TRUE	electrical		electrical	8	FALSE
DA08	ACh		AVAR	5	electrical	FALSE	FALSE	TRUE	TRUE	FALSE	FALSE	2	FALSE	FALSE	TRUE	electrical		electrical	5	FALSE
DA08	ACh		AVHR	5	electrical	FALSE	FALSE	FALSE	FALSE	FALSE	FALSE	0	FALSE	FALSE	FALSE	electrical		electrical	5	FALSE
DA08	ACh		DA09	15	electrical	FALSE	FALSE	TRUE	FALSE	FALSE	FALSE	1	FALSE	FALSE	FALSE	electrical		electrical	15	FALSE
DA08	ACh		DD04	4	chemical	FALSE	FALSE	TRUE	FALSE	FALSE	FALSE	1	FALSE	FALSE	FALSE	+		4	FALSE	FALSE
DA08	ACh		DD05	4	chemical	FALSE	FALSE	TRUE	FALSE	FALSE	FALSE	1	FALSE	FALSE	FALSE	+		4	FALSE	FALSE
DA08	ACh		DD06	2	electrical	FALSE	FALSE	TRUE	FALSE	FALSE	FALSE	1	FALSE	FALSE	FALSE	electrical		electrical	2	FALSE
DA08	ACh		DVB	5	electrical	FALSE	FALSE	TRUE	FALSE	FALSE	FALSE	1	FALSE	FALSE	FALSE	electrical		electrical	5	FALSE
DA08	ACh		PHCL	2	electrical	FALSE	FALSE	FALSE	FALSE	FALSE	FALSE	0	FALSE	FALSE	FALSE	electrical		electrical	2	FALSE
DA08	ACh		PVCL	17	electrical	FALSE	FALSE	TRUE	FALSE	FALSE	FALSE	1	FALSE	FALSE	FALSE	electrical		electrical	17	FALSE
DA08	ACh		VA10	2	electrical	FALSE	FALSE	TRUE	FALSE	FALSE	FALSE	1	FALSE	FALSE	FALSE	electrical		electrical	2	FALSE
DA08	ACh		VA12	6	electrical	FALSE	FALSE	TRUE	FALSE	FALSE	FALSE	1	FALSE	FALSE	FALSE	electrical		electrical	6	FALSE
DA08	ACh		VD08	5	chemical	FALSE	FALSE	TRUE	FALSE	FALSE	FALSE	1	FALSE	FALSE	FALSE	+		5	FALSE	FALSE
DA08	ACh		VD09	5	chemical	FALSE	FALSE	TRUE	FALSE	FALSE	FALSE	1	FALSE	FALSE	FALSE	+		5	FALSE	FALSE
DA08	ACh		VD10	7	chemical	FALSE	FALSE	TRUE	FALSE	FALSE	FALSE	1	FALSE	FALSE	FALSE	+		7	FALSE	FALSE
DA08	ACh		VD11	5	chemical	FALSE	FALSE	TRUE	FALSE	FALSE	FALSE	1	FALSE	FALSE	FALSE	+		5	FALSE	FALSE
DA08	ACh		VD12	5	chemical	FALSE	FALSE	TRUE	FALSE	FALSE	FALSE	1	FALSE	FALSE	FALSE	+		5	FALSE	FALSE
DA08	ACh		VD13	5	chemical	FALSE	FALSE	TRUE	FALSE	FALSE	FALSE	1	FALSE	FALSE	FALSE	+		5	FALSE	FALSE
DA09	ACh		AVAR	4	electrical	FALSE	FALSE	TRUE	TRUE	FALSE	FALSE	2	FALSE	FALSE	TRUE	electrical		electrical	4	FALSE
DA09	ACh		AVL	4	electrical	FALSE	FALSE	FALSE	FALSE	FALSE	FALSE	0	FALSE	FALSE	FALSE	electrical		electrical	4	FALSE
DA09	ACh		DA08	15	electrical	FALSE	FALSE	TRUE	FALSE	FALSE	FALSE	1	FALSE	FALSE	FALSE	electrical		electrical	15	FALSE
DA09	ACh		DD06	4	chemical	FALSE	FALSE	TRUE	FALSE	FALSE	FALSE	1	FALSE	FALSE	FALSE	+		4	FALSE	FALSE
DA09	ACh		DVA	3	electrical	FALSE	FALSE	TRUE	FALSE	FALSE	FALSE	1	FALSE	FALSE	FALSE	electrical		electrical	3	FALSE
DA09	ACh		PDA	9	electrical	FALSE	FALSE	FALSE	FALSE	FALSE	FALSE	0	FALSE	FALSE	FALSE	electrical		electrical	9	FALSE
DA09	ACh		PHCR	7	electrical	FALSE	FALSE	FALSE	FALSE	FALSE	FALSE	0	FALSE	FALSE	FALSE	electrical		electrical	7	FALSE
DA09	ACh		PVCR	3	electrical	FALSE	FALSE	TRUE	FALSE	FALSE	FALSE	1	FALSE	FALSE	FALSE	electrical		electrical	3	FALSE
DA09	ACh		PVR	15	electrical	FALSE	FALSE	FALSE	FALSE	FALSE	FALSE	0	FALSE	FALSE	FALSE	electrical		electrical	15	FALSE
DA09	ACh		VA11	3	electrical	FALSE	FALSE	TRUE	FALSE	FALSE	FALSE	1	FALSE	FALSE	FALSE	electrical		electrical	3	FALSE
DA09	ACh		VD09	5	chemical	FALSE	FALSE	TRUE	FALSE	FALSE	FALSE	1	FALSE	FALSE	FALSE	+		5	FALSE	FALSE
DA09	ACh		VD10	5	chemical	FALSE	FALSE	TRUE	FALSE	FALSE	FALSE	1	FALSE	FALSE	FALSE	+		5	FALSE	FALSE
DA09	ACh		VD11	11	chemical	FALSE	FALSE	TRUE	FALSE	FALSE	FALSE	1	FALSE	FALSE	FALSE	+		11	FALSE	FALSE
DA09	ACh		VD12	11	chemical	FALSE	FALSE	TRUE	FALSE	FALSE	FALSE	1	FALSE	FALSE	FALSE	+		11	FALSE	FALSE
DA09	ACh		VD13	2	electrical	FALSE	FALSE	TRUE	FALSE	FALSE	FALSE	1	FALSE	FALSE	FALSE	electrical		electrical	2	FALSE
DB01	ACh		AS01	28	chemical	FALSE	FALSE	TRUE	FALSE	FALSE	FALSE	1	FALSE	FALSE	FALSE	+		28	FALSE	FALSE
DB01	ACh		AS02	4	chemical	FALSE	FALSE	TRUE	FALSE	FALSE	FALSE	1	FALSE	FALSE	FALSE	+		4	FALSE	FALSE
DB01	ACh		AVBR	15	electrical	FALSE	FALSE	TRUE	FALSE	FALSE	FALSE	1	FALSE	FALSE	FALSE	electrical		electrical	15	FALSE
DB01	ACh		DA01	16	chemical	FALSE	FALSE	TRUE	FALSE	FALSE	FALSE	1	FALSE	FALSE	FALSE	+		16	FALSE	FALSE
DB01	ACh		DA02	2	chemical	FALSE	FALSE	TRUE	FALSE	FALSE	FALSE	1	FALSE	FALSE	FALSE	+		2	FALSE	FALSE
DB01	ACh		DB02	5	electrical	FALSE	FALSE	TRUE	FALSE	FALSE	FALSE	1	FALSE	FALSE	FALSE	electrical		electrical	5	FALSE
DB01	ACh		DD01	31	chemical	FALSE	FALSE	TRUE	FALSE	FALSE	FALSE	1	FALSE	FALSE	FALSE	+		31	FALSE	FALSE
DB01	ACh		DVA	3	electrical	FALSE	FALSE	TRUE	FALSE	FALSE	FALSE	1	FALSE	FALSE	FALSE	electrical		electrical	3	FALSE
DB01	ACh		RID	2	electrical	FALSE	FALSE	TRUE	FALSE	FALSE	FALSE	1	FALSE	FALSE	FALSE	electrical		electrical	2	FALSE
DB01	ACh		VB03	5	electrical	FALSE	FALSE	TRUE	FALSE	FALSE	FALSE	1	FALSE	FALSE	FALSE	electrical		electrical	5	FALSE
DB01	ACh		VD02	24	chemical	FALSE	FALSE	TRUE	FALSE	FALSE	FALSE	1	FALSE	FALSE	FALSE	+		24	FALSE	FALSE
DB01	ACh		VD03	2	chemical	FALSE	FALSE	TRUE	FALSE	FALSE	FALSE	1	FALSE	FALSE	FALSE	+		2	FALSE	FALSE
DB02	ACh		AS03	3	chemical	FALSE	FALSE	TRUE	FALSE	FALSE	FALSE	1	FALSE	FALSE	FALSE	+		3	FALSE	FALSE
DB02	ACh		AS04	2	chemical	FALSE	FALSE	TRUE	FALSE	FALSE	FALSE	1	FALSE	FALSE	FALSE	+		2	FALSE	FALSE
DB02	ACh		AVBL	4	electrical	FALSE	FALSE	TRUE	FALSE	FALSE	FALSE	1	FALSE	FALSE	FALSE	electrical		electrical	4	FALSE
DB02	ACh		AVBR	3	electrical	FALSE	FALSE	TRUE	FALSE	FALSE	FALSE	1	FALSE	FALSE	FALSE	electrical		electrical	3	FALSE
DB02	ACh		DA02	3	chemical	FALSE	FALSE	TRUE	FALSE	FALSE	FALSE	1	FALSE	FALSE	FALSE	+		3	FALSE	FALSE
DB02	ACh		DA03	12	chemical	FALSE	FALSE	TRUE	FALSE	FALSE	FALSE	1	FALSE	FALSE	FALSE	+		12	FALSE	FALSE
DB02	ACh		DB01	5	electrical	FALSE	FALSE	TRUE	FALSE	FALSE	FALSE	1	FALSE	FALSE	FALSE	electrical		electrical	5	FALSE
DB02	ACh		DB03	14	electrical	FALSE	FALSE	TRUE	FALSE	FALSE	FALSE	1	FALSE	FALSE	FALSE	electrical		electrical	14	FALSE
DB02	ACh		DD01	3	chemical	FALSE	FALSE	TRUE	FALSE	FALSE	FALSE	1	FALSE	FALSE	FALSE	+		3	FALSE	FALSE
DB02	ACh		DD02	16	chemical	FALSE	FALSE	TRUE	FALSE	FALSE	FALSE	1	FALSE	FALSE	FALSE	+		16	FALSE	FALSE
DB02	ACh		VD03	33	chemical	FALSE	FALSE	TRUE	FALSE	FALSE	FALSE	1	FALSE	FALSE	FALSE	+		33	FALSE	FALSE
DB02	ACh		VD04	15	chemical	FALSE	FALSE	TRUE	FALSE	FALSE	FALSE	1	FALSE	FALSE	FALSE	+		15	FALSE	FALSE
DB03	ACh		AS04	2	chemical	FALSE	FALSE	TRUE	FALSE	FALSE	FALSE	1	FALSE	FALSE	FALSE	+		2	FALSE	FALSE
DB03	ACh		AVBL	9	electrical	FALSE	FALSE	TRUE	FALSE	FALSE	FALSE	1	FALSE	FALSE	FALSE	electrical		electrical	9	FALSE
DB03	ACh		AVBR	2	electrical	FALSE	FALSE	TRUE	FALSE	FALSE	FALSE	1	FALSE	FALSE	FALSE	electrical		electrical	2	FALSE
DB03	ACh		DA04	4	chemical	FALSE	FALSE	TRUE	FALSE	FALSE	FALSE	1	FALSE	FALSE	FALSE	+		4	FALSE	FALSE
DB03	ACh		DB02	14	electrical	FALSE	FALSE	TRUE	FALSE	FALSE	FALSE	1	FALSE	FALSE	FALSE	electrical		electrical	14	FALSE
DB03	ACh		DD02	3	chemical	FALSE	FALSE	TRUE	FALSE	FALSE	FALSE	1	FALSE	FALSE	FALSE	+		3	FALSE	FALSE
DB03	ACh		DD03	14	chemical	FALSE	FALSE	TRUE	FALSE	FALSE	FALSE	1	FALSE	FALSE	FALSE	+		14	FALSE	FALSE
DB03	ACh		DD05	14	chemical	FALSE	FALSE	TRUE	FALSE	FALSE	FALSE	1	FALSE	FALSE	FALSE	+		14	FALSE	FALSE
DB03	ACh		VD04	9	chemical	FALSE	FALSE	TRUE	FALSE	FALSE	FALSE	1	FALSE	FALSE	FALSE	+		9	FALSE	FALSE
DB03	ACh		VD05	24	chemical	FALSE	FALSE	TRUE	FALSE	FALSE	FALSE	1	FALSE	FALSE	FALSE	+		24	FALSE	FALSE
DB03	ACh		VD06	4	chemical	FALSE	FALSE	TRUE	FALSE	FALSE	FALSE	1	FALSE	FALSE	FALSE	+		4	FALSE	FALSE
DB04	ACh		AS06	2	chemical	FALSE	FALSE	TRUE	FALSE	FALSE	FALSE	1	FALSE	FALSE	FALSE	+		2	FALSE	FALSE
DB04	ACh		AVBL	4	electrical	FALSE	FALSE	TRUE	FALSE	FALSE	FALSE	1	FALSE	FALSE	FALSE	electrical		electrical	4	FALSE
DB04	ACh		AVBR	5	electrical	FALSE	FALSE	TRUE	FALSE	FALSE	FALSE	1	FALSE	FALSE	FALSE	electrical		electrical	5	FALSE
DB04	ACh		DA05	3	chemical	FALSE	FALSE	TRUE	FALSE	FALSE	FALSE	1	FALSE	FALSE	FALSE	+		3	FALSE	FALSE
DB04	ACh		DB05	5	electrical	FALSE	FALSE	TRUE	FALSE	FALSE	FALSE	1	FALSE	FALSE	FALSE	electrical		electrical	5	FALSE
DB04	ACh		DD03	9	chemical	FALSE	FALSE	TRUE	FALSE	FALSE	FALSE	1	FALSE	FALSE	FALSE	+		9	FALSE	FALSE
DB04	ACh		DD04	2	chemical	FALSE	FALSE	TRUE	FALSE	FALSE	FALSE	1	FALSE	FALSE	FALSE	+		2	FALSE	FALSE
DB04	ACh		DD05	9	chemical	FALSE	FALSE	TRUE	FALSE	FALSE	FALSE	1	FALSE	FALSE	FALSE	+		9	FALSE	FALSE
DB04	ACh		DD06	2	chemical	FALSE	FALSE	TRUE	FALSE	FALSE	FALSE	1	FALSE	FALSE	FALSE	+		2	FALSE	FALSE
DB04	ACh		VD06	14	chemical	FALSE	FALSE	TRUE	FALSE	FALSE	FALSE	1	FALSE	FALSE	FALSE	+		14	FALSE	FALSE
DB05	ACh		AS07	3	chemical	FALSE	FALSE	TRUE	FALSE	FALSE	FALSE	1	FALSE	FALSE	FALSE	+		3	FALSE	FALSE
DB05	ACh		AS08	2	chemical	FALSE	FALSE	TRUE	FALSE	FALSE	FALSE	1	FALSE	FALSE	FALSE	+		2	FALSE	FALSE
DB05	ACh		AVBL	3	electrical	FALSE	FALSE	TRUE	FALSE	FALSE	FALSE	1	FALSE	FALSE	FALSE	electrical		electrical	3	FALSE
DB05	ACh		AVBR	4	electrical	FALSE	FALSE	TRUE	FALSE	FALSE	FALSE	1	FALSE	FALSE	FALSE	electrical		electrical	4	FALSE
DB05	ACh		DA06	3	chemical	FALSE	FALSE	TRUE	FALSE	FALSE	FALSE	1	FALSE	FALSE	FALSE	+		3	FALSE	FALSE
DB05	ACh		DA07	12	chemical	FALSE	FALSE	TRUE	FALSE	FALSE	FALSE	1	FALSE	FALSE	FALSE	+		12	FALSE	FALSE
DB05	ACh		DB04	5	electrical	FALSE	FALSE	TRUE	FALSE	FALSE	FALSE	1	FALSE	FALSE	FALSE	electrical		electrical	5	FALSE
DB05	ACh		DB06	5	electrical	FALSE	FALSE	TRUE	FALSE	FALSE	FALSE	1	FALSE	FALSE	FALSE	electrical		electrical	5	FALSE
DB05	ACh		VD04	3	chemical	FALSE	FALSE	TRUE	FALSE	FALSE	FALSE	1	FALSE	FALSE	FALSE	+		3	FALSE	FALSE
DB05	ACh		VD05	3	chemical	FALSE	FALSE	TRUE	FALSE	FALSE	FALSE	1	FALSE	FALSE	FALSE	+		3	FALSE	FALSE
DB05	ACh		VD06	13	chemical	FALSE	FALSE	TRUE	FALSE	FALSE	FALSE	1	FALSE	FALSE	FALSE	+		13	FALSE	FALSE
DB05	ACh		VD07	13	chemical	FALSE	FALSE	TRUE	FALSE	FALSE	FALSE	1	FALSE	FALSE	FALSE	+		13	FALSE	FALSE
DB06	ACh		AS08	2	chemical	FALSE	FALSE	TRUE	FALSE	FALSE	FALSE	1	FALSE	FALSE	FALSE	+		2	FALSE	FALSE
DB06	ACh		AVBL	3	electrical	FALSE	FALSE	TRUE	FALSE	FALSE	FALSE	1	FALSE	FALSE	FALSE	electrical		electrical	3	FALSE
DB06	ACh		AVBR	4	electrical	FALSE	FALSE	TRUE	FALSE	FALSE	FALSE	1	FALSE	FALSE	FALSE	electrical		electrical	4	FALSE
DB06	ACh		DA08	4	chemical	FALSE	FALSE	TRUE	FALSE	FALSE	FALSE	1	FALSE	FALSE	FALSE	+		4	FALSE	FALSE
DB06	ACh		DB05	5	electrical	FALSE	FALSE	TRUE	FALSE	FALSE	FALSE	1	FALSE	FALSE	FALSE	electrical		electrical	5	FALSE
DB06	ACh		DB07	5	electrical	FALSE	FALSE	TRUE	FALSE	FALSE	FALSE	1	FALSE	FALSE	FALSE	electrical		electrical	5	FALSE
DB06	ACh		DVA	2	electrical	FALSE	FALSE	TRUE	FALSE	FALSE	FALSE	1	FALSE	FALSE	FALSE	electrical		electrical	2	FALSE
DB06	ACh		VD07	10	chemical	FALSE	FALSE	TRUE	FALSE	FALSE	FALSE	1	FALSE	FALSE	FALSE	+		10	FALSE	FALSE
DB06	ACh		VD08	12	chemical	FALSE	FALSE	TRUE	FALSE	FALSE	FALSE	1	FALSE	FALSE	FALSE	+		12	FALSE	FALSE
DB06	ACh		VD09	10	chemical	FALSE	FALSE	TRUE	FALSE	FALSE	FALSE	1	FALSE	FALSE	FALSE	+		10	FALSE	FALSE
DB07	ACh		AS10	2	chemical	FALSE	FALSE	TRUE	FALSE	FALSE	FALSE	1	FALSE	FALSE	FALSE	+		2	FALSE	FALSE
DB07	ACh		AS11	2	chemical	FALSE	FALSE	TRUE	FALSE	FALSE	FALSE	1	FALSE	FALSE	FALSE	+		2	FALSE	FALSE
DB07	ACh		AVBL	13	electrical	FALSE	FALSE	TRUE	FALSE	FALSE	FALSE	1	FALSE	FALSE	FALSE	electrical		electrical	13	FALSE
DB07	ACh		AVBR	3	electrical	FALSE	FALSE	TRUE	FALSE	FALSE	FALSE	1	FALSE	FALSE	FALSE	electrical		electrical	3	FALSE
DB07	ACh		AVHL	3	electrical	FALSE	FALSE	FALSE	FALSE	FALSE	FALSE	0	FALSE	FALSE	FALSE	electrical		electrical	3	FALSE
DB07	ACh		DA09	3	chemical	FALSE	FALSE	TRUE	FALSE	FALSE	FALSE	1	FALSE	FALSE	FALSE	+		3	FALSE	FALSE
DB07	ACh		DB06	5	electrical	FALSE	FALSE	TRUE	FALSE	FALSE	FALSE	1	FALSE	FALSE	FALSE	electrical		electrical	5	FALSE
DB07	ACh		DVA	3	electrical	FALSE	FALSE	TRUE	FALSE	FALSE	FALSE	1	FALSE	FALSE	FALSE	electrical		electrical	3	FALSE
DB07	ACh		PDB	2	electrical	FALSE	FALSE	FALSE	FALSE	FALSE	FALSE	0	FALSE	FALSE	FALSE	electrical		electrical	2	FALSE
DB07	ACh		PVCL	8	electrical	FALSE	FALSE	TRUE	FALSE	FALSE	FALSE	1	FALSE	FALSE	FALSE	electrical		electrical	8	FALSE
DB07	ACh		PVCR	2	electrical	FALSE	FALSE	TRUE	FALSE	FALSE	FALSE	1	FALSE	FALSE	FALSE	electrical		electrical	2	FALSE
DB07	ACh		PVR	4	electrical	FALSE	FALSE	FALSE	FALSE	FALSE	FALSE	0	FALSE	FALSE	FALSE	electrical		electrical	4	FALSE
DB07	ACh		VD08	5	chemical	FALSE	FALSE	TRUE	FALSE	FALSE	FALSE	1	FALSE	FALSE	FALSE	+		5	FALSE	FALSE
DB07	ACh		VD09	5	chemical	FALSE	FALSE	TRUE	FALSE	FALSE	FALSE	1	FALSE	FALSE	FALSE	+		5	FALSE	FALSE
DB07	ACh		VD10	7	chemical	FALSE	FALSE	TRUE	FALSE	FALSE	FALSE	1	FALSE	FALSE	FALSE	+		7	FALSE	FALSE
DB07	ACh		VD11	5	chemical	FALSE	FALSE	TRUE	FALSE	FALSE	FALSE	1	FALSE	FALSE	FALSE	+		5	FALSE	FALSE
DB07	ACh		VD12	5	chemical	FALSE	FALSE	TRUE	FALSE	FALSE	FALSE	1	FALSE	FALSE	FALSE	+		5	FALSE	FALSE
DB07	ACh		VD13	5	chemical	FALSE	FALSE	TRUE	FALSE	FALSE	FALSE	1	FALSE	FALSE	FALSE	+		5	FALSE	FALSE
DD01	GABA		DA02	3	chemical	FALSE	FALSE	FALSE	FALSE	TRUE	TRUE	2	FALSE	FALSE	TRUE	complex		complex	-3	FALSE
DD01	GABA		DD02	6	electrical	FALSE	FALSE	FALSE	FALSE	FALSE	FALSE	0	FALSE	FALSE	FALSE	electrical		electrical	6	FALSE
DD01	GABA		RIFR	2	electrical	FALSE	FALSE	FALSE	FALSE	FALSE	FALSE	0	FALSE	FALSE	FALSE	electrical		electrical	2	FALSE
DD01	GABA		VD02	3	electrical	FALSE	FALSE	FALSE	FALSE	FALSE	FALSE	0	FALSE	FALSE	FALSE	electrical		electrical	3	FALSE
DD01	GABA		VD03	4	electrical	FALSE	FALSE	FALSE	FALSE	FALSE	FALSE	0	FALSE	FALSE	FALSE	electrical		electrical	4	FALSE
DD02	GABA		DA03	2	chemical	FALSE	FALSE	FALSE	FALSE	TRUE	TRUE	2	FALSE	FALSE	TRUE	complex		complex	-2	FALSE
DD02	GABA		DD01	6	electrical	FALSE	FALSE	FALSE	FALSE	FALSE	FALSE	0	FALSE	FALSE	FALSE	electrical		electrical	6	FALSE
DD02	GABA		DD03	2	electrical	FALSE	FALSE	FALSE	FALSE	FALSE	FALSE	0	FALSE	FALSE	FALSE	electrical		electrical	2	FALSE
DD02	GABA		VD04	2	electrical	FALSE	FALSE	FALSE	FALSE	FALSE	FALSE	0	FALSE	FALSE	FALSE	electrical		electrical	2	FALSE
DD03	GABA		DD02	2	electrical	FALSE	FALSE	FALSE	FALSE	FALSE	FALSE	0	FALSE	FALSE	FALSE	electrical		electrical	2	FALSE
DD03	GABA		DD04	3	electrical	FALSE	FALSE	FALSE	FALSE	FALSE	FALSE	0	FALSE	FALSE	FALSE	electrical		electrical	3	FALSE
DD04	GABA		DD03	3	electrical	FALSE	FALSE	FALSE	FALSE	FALSE	FALSE	0	FALSE	FALSE	FALSE	electrical		electrical	3	FALSE
DD04	GABA		DD05	3	electrical	FALSE	FALSE	FALSE	FALSE	FALSE	FALSE	0	FALSE	FALSE	FALSE	electrical		electrical	3	FALSE
DD05	GABA		DD04	3	electrical	FALSE	FALSE	FALSE	FALSE	FALSE	FALSE	0	FALSE	FALSE	FALSE	electrical		electrical	3	FALSE
DD05	GABA		DD06	3	electrical	FALSE	FALSE	FALSE	FALSE	FALSE	FALSE	0	FALSE	FALSE	FALSE	electrical		electrical	3	FALSE
DD06	GABA		AVL	28	electrical	FALSE	FALSE	FALSE	FALSE	FALSE	FALSE	0	FALSE	FALSE	FALSE	electrical		electrical	28	FALSE
DD06	GABA		DA08	2	electrical	FALSE	FALSE	FALSE	FALSE	TRUE	TRUE	2	FALSE	FALSE	TRUE	electrical		electrical	2	FALSE
DD06	GABA		DD05	3	electrical	FALSE	FALSE	FALSE	FALSE	FALSE	FALSE	0	FALSE	FALSE	FALSE	electrical		electrical	3	FALSE
DD06	GABA		DVB	3	electrical	FALSE	FALSE	FALSE	FALSE	FALSE	FALSE	0	FALSE	FALSE	FALSE	electrical		electrical	3	FALSE
DD06	GABA		PVPL	2	electrical	FALSE	FALSE	FALSE	FALSE	FALSE	FALSE	0	FALSE	FALSE	FALSE	electrical		electrical	2	FALSE
DD06	GABA		PVPR	9	electrical	FALSE	FALSE	FALSE	FALSE	FALSE	FALSE	0	FALSE	FALSE	FALSE	electrical		electrical	9	FALSE
DD06	GABA		PVT	3	electrical	FALSE	FALSE	FALSE	FALSE	TRUE	FALSE	1	FALSE	FALSE	FALSE	electrical		electrical	3	FALSE
DD06	GABA		VA12	7	electrical	FALSE	FALSE	FALSE	FALSE	TRUE	TRUE	2	FALSE	FALSE	TRUE	electrical		electrical	7	FALSE
DD06	GABA		VD11	3	electrical	FALSE	FALSE	FALSE	FALSE	FALSE	FALSE	0	FALSE	FALSE	FALSE	electrical		electrical	3	FALSE
DD06	GABA		VD12	14	electrical	FALSE	FALSE	FALSE	FALSE	FALSE	FALSE	0	FALSE	FALSE	FALSE	electrical		electrical	14	FALSE
DD06	GABA		VD13	2	electrical	FALSE	FALSE	FALSE	FALSE	FALSE	FALSE	0	FALSE	FALSE	FALSE	electrical		electrical	2	FALSE
DVA	ACh		AIZL	5	chemical	FALSE	FALSE	FALSE	TRUE	FALSE	FALSE	1	FALSE	FALSE	FALSE	-		-5	FALSE	FALSE
DVA	ACh		AIZR	3	chemical	FALSE	FALSE	FALSE	TRUE	FALSE	FALSE	1	FALSE	FALSE	FALSE	-		-3	FALSE	FALSE
DVA	ACh		AQR	6	chemical	FALSE	FALSE	FALSE	FALSE	FALSE	FALSE	0	FALSE	FALSE	FALSE	no pred		0	FALSE	6
DVA	ACh		AUAL	4	chemical	FALSE	FALSE	FALSE	FALSE	FALSE	FALSE	0	FALSE	FALSE	FALSE	no pred		0	FALSE	4
DVA	ACh		AUAR	8	chemical	FALSE	FALSE	FALSE	FALSE	FALSE	FALSE	0	FALSE	FALSE	FALSE	no pred		0	FALSE	8
DVA	ACh		AVAL	6	chemical	FALSE	FALSE	TRUE	TRUE	FALSE	FALSE	2	FALSE	FALSE	TRUE	complex		complex	-6	FALSE
DVA	ACh		AVAR	2	chemical	FALSE	FALSE	TRUE	TRUE	FALSE	FALSE	2	FALSE	FALSE	TRUE	complex		complex	-2	FALSE
DVA	ACh		AVBL	11	electrical	FALSE	FALSE	TRUE	FALSE	FALSE	FALSE	1	FALSE	FALSE	FALSE	electrical		electrical	11	FALSE
DVA	ACh		AVBR	3	electrical	FALSE	FALSE	TRUE	FALSE	FALSE	FALSE	1	FALSE	FALSE	FALSE	electrical		electrical	3	FALSE
DVA	ACh		AVDR	2	chemical	FALSE	FALSE	FALSE	FALSE	FALSE	FALSE	0	FALSE	FALSE	FALSE	no pred		0	FALSE	2
DVA	ACh		AVEL	19	chemical	FALSE	FALSE	FALSE	TRUE	FALSE	FALSE	1	FALSE	FALSE	FALSE	-		-19	FALSE	FALSE
DVA	ACh		AVER	17	chemical	FALSE	FALSE	FALSE	TRUE	FALSE	FALSE	1	FALSE	FALSE	FALSE	-		-17	FALSE	FALSE
DVA	ACh		AVKL	18	electrical	FALSE	FALSE	FALSE	FALSE	FALSE	FALSE	0	FALSE	FALSE	FALSE	electrical		electrical	18	FALSE
DVA	ACh		DA09	3	electrical	FALSE	FALSE	TRUE	FALSE	FALSE	FALSE	1	FALSE	FALSE	FALSE	electrical		electrical	3	FALSE
DVA	ACh		DB01	3	electrical	FALSE	FALSE	TRUE	FALSE	FALSE	FALSE	1	FALSE	FALSE	FALSE	electrical		electrical	3	FALSE
DVA	ACh		DB02	2	chemical	FALSE	FALSE	TRUE	FALSE	FALSE	FALSE	1	FALSE	FALSE	FALSE	+		2	FALSE	FALSE
DVA	ACh		DB03	3	chemical	FALSE	FALSE	TRUE	FALSE	FALSE	FALSE	1	FALSE	FALSE	FALSE	+		3	FALSE	FALSE
DVA	ACh		DB06	2	electrical	FALSE	FALSE	TRUE	FALSE	FALSE	FALSE	1	FALSE	FALSE	FALSE	electrical		electrical	2	FALSE
DVA	ACh		DB07	3	electrical	FALSE	FALSE	TRUE	FALSE	FALSE	FALSE	1	FALSE	FALSE	FALSE	electrical		electrical	3	FALSE
DVA	ACh		PDEL	3	electrical	FALSE	FALSE	FALSE	TRUE	FALSE	FALSE	1	FALSE	FALSE	FALSE	electrical		electrical	3	FALSE
DVA	ACh		PDER	6	electrical	FALSE	FALSE	FALSE	TRUE	FALSE	FALSE	1	FALSE	FALSE	FALSE	electrical		electrical	6	FALSE
DVA	ACh		PVCL	4	chemical	FALSE	FALSE	TRUE	FALSE	FALSE	FALSE	1	FALSE	FALSE	FALSE	+		4	FALSE	FALSE
DVA	ACh		PVCL	3	electrical	FALSE	FALSE	TRUE	FALSE	FALSE	FALSE	1	FALSE	FALSE	FALSE	electrical		electrical	3	FALSE
DVA	ACh		PVPR	3	chemical	FALSE	FALSE	FALSE	FALSE	FALSE	FALSE	0	FALSE	FALSE	FALSE	no pred		0	FALSE	3
DVA	ACh		PVR	2	chemical	FALSE	FALSE	FALSE	FALSE	FALSE	FALSE	0	FALSE	FALSE	FALSE	no pred		0	FALSE	2
DVA	ACh		PVR	15	electrical	FALSE	FALSE	FALSE	FALSE	FALSE	FALSE	0	FALSE	FALSE	FALSE	electrical		electrical	15	FALSE
DVA	ACh		PVT	8	electrical	FALSE	FALSE	TRUE	FALSE	FALSE	FALSE	1	FALSE	FALSE	FALSE	electrical		electrical	8	FALSE
DVA	ACh		RIAL	3	chemical	FALSE	FALSE	FALSE	TRUE	FALSE	FALSE	1	FALSE	FALSE	FALSE	-		-3	FALSE	FALSE
DVA	ACh		RIAR	4	chemical	FALSE	FALSE	FALSE	TRUE	FALSE	FALSE	1	FALSE	FALSE	FALSE	-		-4	FALSE	FALSE
DVA	ACh		RIMR	5	chemical	FALSE	FALSE	TRUE	TRUE	FALSE	FALSE	2	FALSE	FALSE	TRUE	complex		complex	-5	FALSE
DVA	ACh		RIR	4	chemical	FALSE	FALSE	FALSE	FALSE	FALSE	FALSE	0	FALSE	FALSE	FALSE	no pred		0	FALSE	4
DVA	ACh		SAADR	5	chemical	FALSE	FALSE	TRUE	TRUE	FALSE	FALSE	2	FALSE	FALSE	TRUE	complex		complex	-5	FALSE
DVA	ACh		SAAVL	3	chemical	FALSE	FALSE	TRUE	TRUE	FALSE	FALSE	2	FALSE	FALSE	TRUE	complex		complex	-3	FALSE
DVA	ACh		SABD	2	chemical	FALSE	FALSE	FALSE	FALSE	FALSE	FALSE	0	FALSE	FALSE	FALSE	no pred		0	FALSE	2
DVA	ACh		SMBDL	6	chemical	FALSE	FALSE	FALSE	TRUE	FALSE	FALSE	1	FALSE	FALSE	FALSE	-		-6	FALSE	FALSE
DVA	ACh		SMBDR	6	chemical	FALSE	FALSE	FALSE	TRUE	FALSE	FALSE	1	FALSE	FALSE	FALSE	-		-6	FALSE	FALSE
DVA	ACh		SMBVL	5	chemical	FALSE	FALSE	FALSE	TRUE	FALSE	FALSE	1	FALSE	FALSE	FALSE	-		-5	FALSE	FALSE
DVA	ACh		SMBVR	6	chemical	FALSE	FALSE	FALSE	TRUE	FALSE	FALSE	1	FALSE	FALSE	FALSE	-		-6	FALSE	FALSE
DVA	ACh		URYDL	3	chemical	FALSE	FALSE	FALSE	FALSE	FALSE	FALSE	0	FALSE	FALSE	FALSE	no pred		0	FALSE	3
DVA	ACh		VA02	2	chemical	FALSE	FALSE	TRUE	FALSE	FALSE	FALSE	1	FALSE	FALSE	FALSE	+		2	FALSE	FALSE
DVA	ACh		VB11	2	chemical	FALSE	FALSE	TRUE	FALSE	FALSE	FALSE	1	FALSE	FALSE	FALSE	+		2	FALSE	FALSE
DVB	GABA		AS11	4	electrical	FALSE	FALSE	FALSE	FALSE	FALSE	TRUE	1	FALSE	FALSE	FALSE	electrical		electrical	4	FALSE
DVB	GABA		AVL	21	chemical	FALSE	FALSE	FALSE	FALSE	FALSE	FALSE	0	FALSE	FALSE	FALSE	no pred		0	FALSE	21
DVB	GABA		AVL	14	electrical	FALSE	FALSE	FALSE	FALSE	FALSE	FALSE	0	FALSE	FALSE	FALSE	electrical		electrical	14	FALSE
DVB	GABA		DA08	10	chemical	FALSE	FALSE	FALSE	FALSE	TRUE	TRUE	2	FALSE	FALSE	TRUE	complex		complex	-10	FALSE
DVB	GABA		DA08	5	electrical	FALSE	FALSE	FALSE	FALSE	TRUE	TRUE	2	FALSE	FALSE	TRUE	electrical		electrical	5	FALSE
DVB	GABA		DD06	10	chemical	FALSE	FALSE	FALSE	FALSE	FALSE	FALSE	0	FALSE	FALSE	FALSE	no pred		0	FALSE	10
DVB	GABA		DD06	3	electrical	FALSE	FALSE	FALSE	FALSE	FALSE	FALSE	0	FALSE	FALSE	FALSE	electrical		electrical	3	FALSE
DVB	GABA		DVB	2	electrical	FALSE	FALSE	FALSE	FALSE	FALSE	FALSE	0	FALSE	FALSE	FALSE	electrical		electrical	2	FALSE
DVB	GABA		DVC	5	chemical	FALSE	FALSE	FALSE	FALSE	FALSE	FALSE	0	FALSE	FALSE	FALSE	no pred		0	FALSE	5
DVB	GABA		DVC	15	electrical	FALSE	FALSE	FALSE	FALSE	FALSE	FALSE	0	FALSE	FALSE	FALSE	electrical		electrical	15	FALSE
DVB	GABA		PDA	2	chemical	FALSE	FALSE	FALSE	FALSE	TRUE	FALSE	1	FALSE	FALSE	FALSE	+		2	FALSE	FALSE
DVB	GABA		PHCL	2	chemical	FALSE	FALSE	FALSE	FALSE	FALSE	FALSE	0	FALSE	FALSE	FALSE	no pred		0	FALSE	2
DVB	GABA		PVPL	10	chemical	FALSE	FALSE	FALSE	FALSE	FALSE	FALSE	0	FALSE	FALSE	FALSE	no pred		0	FALSE	10
DVB	GABA		PVPL	4	electrical	FALSE	FALSE	FALSE	FALSE	FALSE	FALSE	0	FALSE	FALSE	FALSE	electrical		electrical	4	FALSE
DVB	GABA		PVPR	4	electrical	FALSE	FALSE	FALSE	FALSE	FALSE	FALSE	0	FALSE	FALSE	FALSE	electrical		electrical	4	FALSE
DVB	GABA		PVT	3	electrical	FALSE	FALSE	FALSE	FALSE	TRUE	FALSE	1	FALSE	FALSE	FALSE	electrical		electrical	3	FALSE
DVB	GABA		VD11	2	electrical	FALSE	FALSE	FALSE	FALSE	FALSE	FALSE	0	FALSE	FALSE	FALSE	electrical		electrical	2	FALSE
DVB	GABA		VD13	5	electrical	FALSE	FALSE	FALSE	FALSE	FALSE	FALSE	0	FALSE	FALSE	FALSE	electrical		electrical	5	FALSE
DVC	Glu		AIBL	3	chemical	TRUE	FALSE	FALSE	FALSE	FALSE	FALSE	1	FALSE	FALSE	FALSE	+		3	FALSE	FALSE
DVC	Glu		AIBL	2	electrical	TRUE	FALSE	FALSE	FALSE	FALSE	FALSE	1	FALSE	FALSE	FALSE	electrical		electrical	2	FALSE
DVC	Glu		AIBR	3	chemical	TRUE	FALSE	FALSE	FALSE	FALSE	FALSE	1	FALSE	FALSE	FALSE	+		3	FALSE	FALSE
DVC	Glu		AIBR	9	electrical	TRUE	FALSE	FALSE	FALSE	FALSE	FALSE	1	FALSE	FALSE	FALSE	electrical		electrical	9	FALSE
DVC	Glu		AVAL	14	chemical	TRUE	FALSE	FALSE	FALSE	FALSE	FALSE	1	FALSE	FALSE	FALSE	+		14	FALSE	FALSE
DVC	Glu		AVAR	16	chemical	TRUE	FALSE	FALSE	FALSE	FALSE	FALSE	1	FALSE	FALSE	FALSE	+		16	FALSE	FALSE
DVC	Glu		AVG	12	electrical	TRUE	FALSE	FALSE	FALSE	FALSE	FALSE	1	FALSE	FALSE	FALSE	electrical		electrical	12	FALSE
DVC	Glu		AVHR	4	electrical	TRUE	FALSE	FALSE	FALSE	FALSE	FALSE	1	FALSE	FALSE	FALSE	electrical		electrical	4	FALSE
DVC	Glu		AVKL	2	chemical	TRUE	FALSE	FALSE	FALSE	FALSE	FALSE	1	FALSE	FALSE	FALSE	+		2	FALSE	FALSE
DVC	Glu		AVL	22	electrical	FALSE	TRUE	FALSE	FALSE	FALSE	FALSE	1	FALSE	FALSE	FALSE	electrical		electrical	22	FALSE
DVC	Glu		DVB	15	electrical	FALSE	FALSE	FALSE	FALSE	FALSE	FALSE	0	FALSE	FALSE	FALSE	electrical		electrical	15	FALSE
DVC	Glu		PVPL	4	chemical	FALSE	FALSE	FALSE	FALSE	FALSE	FALSE	0	FALSE	FALSE	FALSE	no pred		0	FALSE	4
DVC	Glu		PVPL	20	electrical	FALSE	FALSE	FALSE	FALSE	FALSE	FALSE	0	FALSE	FALSE	FALSE	electrical		electrical	20	FALSE
DVC	Glu		PVPR	34	electrical	FALSE	FALSE	FALSE	FALSE	FALSE	FALSE	0	FALSE	FALSE	FALSE	electrical		electrical	34	FALSE
DVC	Glu		PVQR	7	electrical	TRUE	FALSE	FALSE	FALSE	FALSE	FALSE	1	FALSE	FALSE	FALSE	electrical		electrical	7	FALSE
DVC	Glu		PVT	11	electrical	FALSE	FALSE	FALSE	FALSE	FALSE	FALSE	0	FALSE	FALSE	FALSE	electrical		electrical	11	FALSE
DVC	Glu		RIBL	2	chemical	TRUE	TRUE	FALSE	FALSE	FALSE	FALSE	2	FALSE	FALSE	TRUE	complex		complex	-2	FALSE
DVC	Glu		RIBR	6	chemical	TRUE	TRUE	FALSE	FALSE	FALSE	FALSE	2	FALSE	FALSE	TRUE	complex		complex	-6	FALSE
DVC	Glu		RIGL	16	chemical	TRUE	FALSE	FALSE	FALSE	FALSE	FALSE	1	FALSE	FALSE	FALSE	+		16	FALSE	FALSE
DVC	Glu		RIGR	13	chemical	TRUE	FALSE	FALSE	FALSE	FALSE	FALSE	1	FALSE	FALSE	FALSE	+		13	FALSE	FALSE
DVC	Glu		RIVR	2	chemical	FALSE	FALSE	FALSE	FALSE	FALSE	FALSE	0	FALSE	FALSE	FALSE	no pred		0	FALSE	2
DVC	Glu		RMFL	14	chemical	TRUE	FALSE	FALSE	FALSE	FALSE	FALSE	1	FALSE	FALSE	FALSE	+		14	FALSE	FALSE
DVC	Glu		RMFR	9	chemical	TRUE	FALSE	FALSE	FALSE	FALSE	FALSE	1	FALSE	FALSE	FALSE	+		9	FALSE	FALSE
DVC	Glu		VD01	2	electrical	FALSE	FALSE	FALSE	FALSE	FALSE	FALSE	0	FALSE	FALSE	FALSE	electrical		electrical	2	FALSE
DVC	Glu		VD09	2	chemical	FALSE	FALSE	FALSE	FALSE	FALSE	FALSE	0	FALSE	FALSE	FALSE	no pred		0	FALSE	2
FLPL	Glu		ADEL	22	chemical	FALSE	FALSE	FALSE	FALSE	FALSE	FALSE	0	FALSE	FALSE	FALSE	no pred		0	FALSE	22
FLPL	Glu		ADER	3	chemical	FALSE	FALSE	FALSE	FALSE	FALSE	FALSE	0	FALSE	FALSE	FALSE	no pred		0	FALSE	3
FLPL	Glu		AIBL	3	chemical	TRUE	FALSE	FALSE	FALSE	FALSE	FALSE	1	FALSE	FALSE	FALSE	+		3	FALSE	FALSE
FLPL	Glu		AIBR	3	chemical	TRUE	FALSE	FALSE	FALSE	FALSE	FALSE	1	FALSE	FALSE	FALSE	+		3	FALSE	FALSE
FLPL	Glu		AVAL	33	chemical	TRUE	FALSE	FALSE	FALSE	FALSE	FALSE	1	FALSE	FALSE	FALSE	+		33	FALSE	FALSE
FLPL	Glu		AVAR	48	chemical	TRUE	FALSE	FALSE	FALSE	FALSE	FALSE	1	FALSE	FALSE	FALSE	+		48	FALSE	FALSE
FLPL	Glu		AVBL	22	chemical	TRUE	FALSE	FALSE	FALSE	FALSE	FALSE	1	FALSE	FALSE	FALSE	+		22	FALSE	FALSE
FLPL	Glu		AVBR	22	chemical	TRUE	FALSE	FALSE	FALSE	FALSE	FALSE	1	FALSE	FALSE	FALSE	+		22	FALSE	FALSE
FLPL	Glu		AVDL	30	chemical	TRUE	FALSE	FALSE	FALSE	FALSE	FALSE	1	FALSE	FALSE	FALSE	+		30	FALSE	FALSE
FLPL	Glu		AVDL	5	electrical	TRUE	FALSE	FALSE	FALSE	FALSE	FALSE	1	FALSE	FALSE	FALSE	electrical		electrical	5	FALSE
FLPL	Glu		AVDR	34	chemical	TRUE	FALSE	FALSE	FALSE	FALSE	FALSE	1	FALSE	FALSE	FALSE	+		34	FALSE	FALSE
FLPL	Glu		DD01	6	chemical	FALSE	FALSE	FALSE	FALSE	FALSE	FALSE	0	FALSE	FALSE	FALSE	no pred		0	FALSE	6
FLPL	Glu		FLPR	2	chemical	TRUE	FALSE	FALSE	FALSE	FALSE	FALSE	1	FALSE	FALSE	FALSE	+		2	FALSE	FALSE
FLPL	Glu		FLPR	6	electrical	TRUE	FALSE	FALSE	FALSE	FALSE	FALSE	1	FALSE	FALSE	FALSE	electrical		electrical	6	FALSE
FLPL	Glu		PVCR	6	chemical	TRUE	FALSE	FALSE	FALSE	FALSE	FALSE	1	FALSE	FALSE	FALSE	+		6	FALSE	FALSE
FLPL	Glu		VA01	5	chemical	FALSE	FALSE	FALSE	FALSE	FALSE	FALSE	0	FALSE	FALSE	FALSE	no pred		0	FALSE	5
FLPR	Glu		ADER	6	chemical	FALSE	FALSE	FALSE	FALSE	FALSE	FALSE	0	FALSE	FALSE	FALSE	no pred		0	FALSE	6
FLPR	Glu		ADER	4	electrical	FALSE	FALSE	FALSE	FALSE	FALSE	FALSE	0	FALSE	FALSE	FALSE	electrical		electrical	4	FALSE
FLPR	Glu		AVAL	23	chemical	TRUE	FALSE	FALSE	FALSE	FALSE	FALSE	1	FALSE	FALSE	FALSE	+		23	FALSE	FALSE
FLPR	Glu		AVAR	10	chemical	TRUE	FALSE	FALSE	FALSE	FALSE	FALSE	1	FALSE	FALSE	FALSE	+		10	FALSE	FALSE
FLPR	Glu		AVBL	30	chemical	TRUE	FALSE	FALSE	FALSE	FALSE	FALSE	1	FALSE	FALSE	FALSE	+		30	FALSE	FALSE
FLPR	Glu		AVBR	11	chemical	TRUE	FALSE	FALSE	FALSE	FALSE	FALSE	1	FALSE	FALSE	FALSE	+		11	FALSE	FALSE
FLPR	Glu		AVDL	25	chemical	TRUE	FALSE	FALSE	FALSE	FALSE	FALSE	1	FALSE	FALSE	FALSE	+		25	FALSE	FALSE
FLPR	Glu		AVDL	9	electrical	TRUE	FALSE	FALSE	FALSE	FALSE	FALSE	1	FALSE	FALSE	FALSE	electrical		electrical	9	FALSE
FLPR	Glu		AVDR	8	chemical	TRUE	FALSE	FALSE	FALSE	FALSE	FALSE	1	FALSE	FALSE	FALSE	+		8	FALSE	FALSE
FLPR	Glu		AVDR	2	electrical	TRUE	FALSE	FALSE	FALSE	FALSE	FALSE	1	FALSE	FALSE	FALSE	electrical		electrical	2	FALSE
FLPR	Glu		AVEL	21	chemical	TRUE	FALSE	FALSE	FALSE	FALSE	FALSE	1	FALSE	FALSE	FALSE	+		21	FALSE	FALSE
FLPR	Glu		AVER	7	chemical	TRUE	FALSE	FALSE	FALSE	FALSE	FALSE	1	FALSE	FALSE	FALSE	+		7	FALSE	FALSE
FLPR	Glu		AVJL	2	chemical	TRUE	FALSE	FALSE	FALSE	FALSE	FALSE	1	FALSE	FALSE	FALSE	+		2	FALSE	FALSE
FLPR	Glu		AVJR	2	chemical	TRUE	FALSE	FALSE	FALSE	FALSE	FALSE	1	FALSE	FALSE	FALSE	+		2	FALSE	FALSE
FLPR	Glu		DA01	5	electrical	FALSE	FALSE	FALSE	FALSE	FALSE	FALSE	0	FALSE	FALSE	FALSE	electrical		electrical	5	FALSE
FLPR	Glu		DA02	6	electrical	FALSE	FALSE	FALSE	FALSE	FALSE	FALSE	0	FALSE	FALSE	FALSE	electrical		electrical	6	FALSE
FLPR	Glu		DA03	16	electrical	FALSE	FALSE	FALSE	FALSE	FALSE	FALSE	0	FALSE	FALSE	FALSE	electrical		electrical	16	FALSE
FLPR	Glu		DVA	6	chemical	TRUE	FALSE	FALSE	FALSE	FALSE	FALSE	1	FALSE	FALSE	FALSE	+		6	FALSE	FALSE
FLPR	Glu		FLPL	14	chemical	TRUE	FALSE	FALSE	FALSE	FALSE	FALSE	1	FALSE	FALSE	FALSE	+		14	FALSE	FALSE
FLPR	Glu		FLPL	6	electrical	TRUE	FALSE	FALSE	FALSE	FALSE	FALSE	1	FALSE	FALSE	FALSE	electrical		electrical	6	FALSE
FLPR	Glu		PVCL	2	chemical	TRUE	FALSE	FALSE	FALSE	FALSE	FALSE	1	FALSE	FALSE	FALSE	+		2	FALSE	FALSE
HSNL	ACh		AIAL	8	chemical	FALSE	FALSE	FALSE	FALSE	FALSE	FALSE	0	FALSE	FALSE	FALSE	no pred		0	FALSE	8
HSNL	ACh		AIMR	2	chemical	FALSE	FALSE	FALSE	FALSE	FALSE	FALSE	0	FALSE	FALSE	FALSE	no pred		0	FALSE	2
HSNL	ACh		AIZL	6	chemical	FALSE	FALSE	FALSE	TRUE	FALSE	FALSE	1	FALSE	FALSE	FALSE	-		-6	FALSE	FALSE
HSNL	ACh		AIZR	3	chemical	FALSE	FALSE	FALSE	TRUE	FALSE	FALSE	1	FALSE	FALSE	FALSE	-		-3	FALSE	FALSE
HSNL	ACh		ASHL	3	chemical	FALSE	FALSE	FALSE	FALSE	FALSE	FALSE	0	FALSE	FALSE	FALSE	no pred		0	FALSE	3
HSNL	ACh		ASJR	2	chemical	FALSE	FALSE	FALSE	FALSE	FALSE	FALSE	0	FALSE	FALSE	FALSE	no pred		0	FALSE	2
HSNL	ACh		ASKL	3	chemical	FALSE	FALSE	FALSE	FALSE	FALSE	FALSE	0	FALSE	FALSE	FALSE	no pred		0	FALSE	3
HSNL	ACh		ASKR	2	chemical	FALSE	FALSE	FALSE	FALSE	FALSE	FALSE	0	FALSE	FALSE	FALSE	no pred		0	FALSE	2
HSNL	ACh		AVFL	11	chemical	FALSE	FALSE	FALSE	FALSE	FALSE	FALSE	0	FALSE	FALSE	FALSE	no pred		0	FALSE	11
HSNL	ACh		AVFR	4	chemical	FALSE	FALSE	FALSE	FALSE	FALSE	FALSE	0	FALSE	FALSE	FALSE	no pred		0	FALSE	4
HSNL	ACh		AVJL	3	chemical	FALSE	FALSE	FALSE	FALSE	FALSE	FALSE	0	FALSE	FALSE	FALSE	no pred		0	FALSE	3
HSNL	ACh		AWAR	3	chemical	FALSE	FALSE	FALSE	FALSE	FALSE	FALSE	0	FALSE	FALSE	FALSE	no pred		0	FALSE	3
HSNL	ACh		AWBL	5	chemical	FALSE	FALSE	FALSE	FALSE	FALSE	FALSE	0	FALSE	FALSE	FALSE	no pred		0	FALSE	5
HSNL	ACh		AWBR	3	chemical	FALSE	FALSE	FALSE	FALSE	FALSE	FALSE	0	FALSE	FALSE	FALSE	no pred		0	FALSE	3
HSNL	ACh		HSNR	5	chemical	FALSE	FALSE	TRUE	FALSE	FALSE	FALSE	1	FALSE	FALSE	FALSE	+		5	FALSE	FALSE
HSNL	ACh		RIFL	9	chemical	FALSE	FALSE	FALSE	FALSE	FALSE	FALSE	0	FALSE	FALSE	FALSE	no pred		0	FALSE	9
HSNL	ACh		RIML	4	chemical	FALSE	FALSE	TRUE	TRUE	FALSE	FALSE	2	FALSE	FALSE	TRUE	complex		complex	-4	FALSE
HSNL	ACh		RIR	3	chemical	FALSE	FALSE	FALSE	FALSE	FALSE	FALSE	0	FALSE	FALSE	FALSE	no pred		0	FALSE	3
HSNL	ACh		VC05	9	chemical	FALSE	FALSE	TRUE	FALSE	FALSE	FALSE	1	FALSE	FALSE	FALSE	+		9	FALSE	FALSE
HSNR	ACh		AIAL	3	chemical	FALSE	FALSE	FALSE	FALSE	FALSE	FALSE	0	FALSE	FALSE	FALSE	no pred		0	FALSE	3
HSNR	ACh		AIBL	2	chemical	FALSE	FALSE	FALSE	TRUE	FALSE	FALSE	1	FALSE	FALSE	FALSE	-		-2	FALSE	FALSE
HSNR	ACh		AIZL	3	chemical	FALSE	FALSE	FALSE	TRUE	FALSE	FALSE	1	FALSE	FALSE	FALSE	-		-3	FALSE	FALSE
HSNR	ACh		AS05	2	chemical	FALSE	FALSE	TRUE	FALSE	FALSE	FALSE	1	FALSE	FALSE	FALSE	+		2	FALSE	FALSE
HSNR	ACh		ASHL	4	chemical	FALSE	FALSE	FALSE	FALSE	FALSE	FALSE	0	FALSE	FALSE	FALSE	no pred		0	FALSE	4
HSNR	ACh		ASKR	3	electrical	FALSE	FALSE	FALSE	FALSE	FALSE	FALSE	0	FALSE	FALSE	FALSE	electrical		electrical	3	FALSE
HSNR	ACh		AVFL	4	chemical	FALSE	FALSE	FALSE	FALSE	FALSE	FALSE	0	FALSE	FALSE	FALSE	no pred		0	FALSE	4
HSNR	ACh		AVFR	2	chemical	FALSE	FALSE	FALSE	FALSE	FALSE	FALSE	0	FALSE	FALSE	FALSE	no pred		0	FALSE	2
HSNR	ACh		AVHL	2	chemical	FALSE	FALSE	FALSE	FALSE	FALSE	FALSE	0	FALSE	FALSE	FALSE	no pred		0	FALSE	2
HSNR	ACh		AVHR	2	chemical	FALSE	FALSE	FALSE	FALSE	FALSE	FALSE	0	FALSE	FALSE	FALSE	no pred		0	FALSE	2
HSNR	ACh		AVJL	3	chemical	FALSE	FALSE	FALSE	FALSE	FALSE	FALSE	0	FALSE	FALSE	FALSE	no pred		0	FALSE	3
HSNR	ACh		AWBL	2	chemical	FALSE	FALSE	FALSE	FALSE	FALSE	FALSE	0	FALSE	FALSE	FALSE	no pred		0	FALSE	2
HSNR	ACh		BDUR	2	chemical	FALSE	FALSE	FALSE	FALSE	FALSE	FALSE	0	FALSE	FALSE	FALSE	no pred		0	FALSE	2
HSNR	ACh		DA05	2	chemical	FALSE	FALSE	TRUE	FALSE	FALSE	FALSE	1	FALSE	FALSE	FALSE	+		2	FALSE	FALSE
HSNR	ACh		PVNR	2	chemical	FALSE	FALSE	TRUE	FALSE	FALSE	FALSE	1	FALSE	FALSE	FALSE	+		2	FALSE	FALSE
HSNR	ACh		PVNR	2	electrical	FALSE	FALSE	TRUE	FALSE	FALSE	FALSE	1	FALSE	FALSE	FALSE	electrical		electrical	2	FALSE
HSNR	ACh		RIFR	6	chemical	FALSE	FALSE	FALSE	FALSE	FALSE	FALSE	0	FALSE	FALSE	FALSE	no pred		0	FALSE	6
HSNR	ACh		VA06	2	chemical	FALSE	FALSE	TRUE	FALSE	FALSE	FALSE	1	FALSE	FALSE	FALSE	+		2	FALSE	FALSE
HSNR	ACh		VC02	6	chemical	FALSE	FALSE	TRUE	FALSE	FALSE	FALSE	1	FALSE	FALSE	FALSE	+		6	FALSE	FALSE
HSNR	ACh		VC05	2	chemical	FALSE	FALSE	TRUE	FALSE	FALSE	FALSE	1	FALSE	FALSE	FALSE	+		2	FALSE	FALSE
I1L	ACh		I2L	10	chemical	FALSE	FALSE	FALSE	FALSE	FALSE	FALSE	0	FALSE	FALSE	FALSE	no pred		0	FALSE	10
I1L	ACh		I2L	2	electrical	FALSE	FALSE	FALSE	FALSE	FALSE	FALSE	0	FALSE	FALSE	FALSE	electrical		electrical	2	FALSE
I1L	ACh		I3	3	chemical	FALSE	FALSE	FALSE	FALSE	FALSE	FALSE	0	FALSE	FALSE	FALSE	no pred		0	FALSE	3
I1L	ACh		I5	2	chemical	FALSE	FALSE	TRUE	FALSE	FALSE	FALSE	1	FALSE	FALSE	FALSE	+		2	FALSE	FALSE
I1L	ACh		M2L	3	chemical	FALSE	FALSE	FALSE	FALSE	FALSE	FALSE	0	FALSE	FALSE	FALSE	no pred		0	FALSE	3
I1L	ACh		M3L	8	chemical	FALSE	FALSE	FALSE	FALSE	FALSE	FALSE	0	FALSE	FALSE	FALSE	no pred		0	FALSE	8
I1L	ACh		M3L	2	electrical	FALSE	FALSE	FALSE	FALSE	FALSE	FALSE	0	FALSE	FALSE	FALSE	electrical		electrical	2	FALSE
I1L	ACh		M3R	2	chemical	FALSE	FALSE	FALSE	FALSE	FALSE	FALSE	0	FALSE	FALSE	FALSE	no pred		0	FALSE	2
I1L	ACh		MCL	2	chemical	FALSE	FALSE	FALSE	FALSE	FALSE	FALSE	0	FALSE	FALSE	FALSE	no pred		0	FALSE	2
I1L	ACh		MCR	2	chemical	FALSE	FALSE	FALSE	FALSE	FALSE	FALSE	0	FALSE	FALSE	FALSE	no pred		0	FALSE	2
I1L	ACh		MI	2	chemical	FALSE	FALSE	FALSE	FALSE	FALSE	FALSE	0	FALSE	FALSE	FALSE	no pred		0	FALSE	2
I1L	ACh		NSML	3	chemical	FALSE	FALSE	FALSE	FALSE	FALSE	FALSE	0	FALSE	FALSE	FALSE	no pred		0	FALSE	3
I1L	ACh		NSML	3	electrical	FALSE	FALSE	FALSE	FALSE	FALSE	FALSE	0	FALSE	FALSE	FALSE	electrical		electrical	3	FALSE
I1L	ACh		RIPL	2	electrical	FALSE	FALSE	FALSE	FALSE	FALSE	FALSE	0	FALSE	FALSE	FALSE	electrical		electrical	2	FALSE
I1R	ACh		I2R	6	chemical	FALSE	FALSE	FALSE	FALSE	FALSE	FALSE	0	FALSE	FALSE	FALSE	no pred		0	FALSE	6
I1R	ACh		I5	2	chemical	FALSE	FALSE	TRUE	FALSE	FALSE	FALSE	1	FALSE	FALSE	FALSE	+		2	FALSE	FALSE
I1R	ACh		M2R	3	chemical	FALSE	FALSE	FALSE	FALSE	FALSE	FALSE	0	FALSE	FALSE	FALSE	no pred		0	FALSE	3
I1R	ACh		M3R	6	chemical	FALSE	FALSE	FALSE	FALSE	FALSE	FALSE	0	FALSE	FALSE	FALSE	no pred		0	FALSE	6
I1R	ACh		MCL	3	chemical	FALSE	FALSE	FALSE	FALSE	FALSE	FALSE	0	FALSE	FALSE	FALSE	no pred		0	FALSE	3
I1R	ACh		MCR	4	chemical	FALSE	FALSE	FALSE	FALSE	FALSE	FALSE	0	FALSE	FALSE	FALSE	no pred		0	FALSE	4
I1R	ACh		MCR	4	electrical	FALSE	FALSE	FALSE	FALSE	FALSE	FALSE	0	FALSE	FALSE	FALSE	electrical		electrical	4	FALSE
I1R	ACh		NSMR	2	chemical	FALSE	FALSE	FALSE	FALSE	FALSE	FALSE	0	FALSE	FALSE	FALSE	no pred		0	FALSE	2
I1R	ACh		NSMR	2	electrical	FALSE	FALSE	FALSE	FALSE	FALSE	FALSE	0	FALSE	FALSE	FALSE	electrical		electrical	2	FALSE
I1R	ACh		RIPR	2	electrical	FALSE	FALSE	FALSE	FALSE	FALSE	FALSE	0	FALSE	FALSE	FALSE	electrical		electrical	2	FALSE
I2L	Glu		I1L	2	chemical	TRUE	TRUE	FALSE	FALSE	FALSE	FALSE	2	FALSE	FALSE	TRUE	complex		complex	-2	FALSE
I2L	Glu		I1L	2	electrical	TRUE	TRUE	FALSE	FALSE	FALSE	FALSE	2	FALSE	FALSE	TRUE	electrical		electrical	2	FALSE
I2L	Glu		I2R	3	chemical	TRUE	FALSE	FALSE	FALSE	FALSE	FALSE	1	FALSE	FALSE	FALSE	+		3	FALSE	FALSE
I2L	Glu		I4	13	chemical	FALSE	FALSE	FALSE	FALSE	FALSE	FALSE	0	FALSE	FALSE	FALSE	no pred		0	FALSE	13
I2L	Glu		I5	2	chemical	FALSE	FALSE	FALSE	FALSE	FALSE	FALSE	0	FALSE	FALSE	FALSE	no pred		0	FALSE	2
I2L	Glu		NSML	14	chemical	TRUE	FALSE	FALSE	FALSE	FALSE	FALSE	1	FALSE	FALSE	FALSE	+		14	FALSE	FALSE
I2L	Glu		NSMR	24	chemical	TRUE	FALSE	FALSE	FALSE	FALSE	FALSE	1	FALSE	FALSE	FALSE	+		24	FALSE	FALSE
I2R	Glu		I2L	3	chemical	TRUE	FALSE	FALSE	FALSE	FALSE	FALSE	1	FALSE	FALSE	FALSE	+		3	FALSE	FALSE
I2R	Glu		I4	20	chemical	FALSE	FALSE	FALSE	FALSE	FALSE	FALSE	0	FALSE	FALSE	FALSE	no pred		0	FALSE	20
I2R	Glu		I5	2	chemical	FALSE	FALSE	FALSE	FALSE	FALSE	FALSE	0	FALSE	FALSE	FALSE	no pred		0	FALSE	2
I2R	Glu		M1	3	chemical	TRUE	FALSE	FALSE	FALSE	FALSE	FALSE	1	FALSE	FALSE	FALSE	+		3	FALSE	FALSE
I2R	Glu		M2R	2	chemical	FALSE	TRUE	FALSE	FALSE	FALSE	FALSE	1	FALSE	FALSE	FALSE	-		-2	FALSE	FALSE
I2R	Glu		M3R	2	chemical	TRUE	FALSE	FALSE	FALSE	FALSE	FALSE	1	FALSE	FALSE	FALSE	+		2	FALSE	FALSE
I2R	Glu		M4	3	chemical	TRUE	FALSE	FALSE	FALSE	FALSE	FALSE	1	FALSE	FALSE	FALSE	+		3	FALSE	FALSE
I2R	Glu		NSML	34	chemical	TRUE	FALSE	FALSE	FALSE	FALSE	FALSE	1	FALSE	FALSE	FALSE	+		34	FALSE	FALSE
I2R	Glu		NSMR	7	chemical	TRUE	FALSE	FALSE	FALSE	FALSE	FALSE	1	FALSE	FALSE	FALSE	+		7	FALSE	FALSE
I2R	Glu		NSMR	2	electrical	TRUE	FALSE	FALSE	FALSE	FALSE	FALSE	1	FALSE	FALSE	FALSE	electrical		electrical	2	FALSE
I3	ACh		I5	2	chemical	FALSE	FALSE	TRUE	FALSE	FALSE	FALSE	1	FALSE	FALSE	FALSE	+		2	FALSE	FALSE
I3	ACh		M1	2	chemical	FALSE	FALSE	FALSE	FALSE	FALSE	FALSE	0	FALSE	FALSE	FALSE	no pred		0	FALSE	2
I3	ACh		M2L	2	chemical	FALSE	FALSE	FALSE	FALSE	FALSE	FALSE	0	FALSE	FALSE	FALSE	no pred		0	FALSE	2
I3	ACh		M3L	2	chemical	FALSE	FALSE	FALSE	FALSE	FALSE	FALSE	0	FALSE	FALSE	FALSE	no pred		0	FALSE	2
I3	ACh		M3R	2	chemical	FALSE	FALSE	FALSE	FALSE	FALSE	FALSE	0	FALSE	FALSE	FALSE	no pred		0	FALSE	2
I3	ACh		M4	2	chemical	FALSE	FALSE	FALSE	FALSE	FALSE	FALSE	0	FALSE	FALSE	FALSE	no pred		0	FALSE	2
I3	ACh		MCR	2	chemical	FALSE	FALSE	FALSE	FALSE	FALSE	FALSE	0	FALSE	FALSE	FALSE	no pred		0	FALSE	2
I3	ACh		NSMR	2	chemical	FALSE	FALSE	FALSE	FALSE	FALSE	FALSE	0	FALSE	FALSE	FALSE	no pred		0	FALSE	2
I4			I2R	7	chemical	FALSE	FALSE	FALSE	FALSE	FALSE	FALSE	0	FALSE	FALSE	FALSE	no pred		0	FALSE	7
I4			I5	2	chemical	FALSE	FALSE	FALSE	FALSE	FALSE	FALSE	0	FALSE	FALSE	FALSE	no pred		0	FALSE	2
I4			M2L	5	chemical	FALSE	FALSE	FALSE	FALSE	FALSE	FALSE	0	FALSE	FALSE	FALSE	no pred		0	FALSE	5
I4			M2R	2	electrical	FALSE	FALSE	FALSE	FALSE	FALSE	FALSE	0	FALSE	FALSE	FALSE	electrical		electrical	2	FALSE
I4			M3L	6	chemical	FALSE	FALSE	FALSE	FALSE	FALSE	FALSE	0	FALSE	FALSE	FALSE	no pred		0	FALSE	6
I4			M3R	22	chemical	FALSE	FALSE	FALSE	FALSE	FALSE	FALSE	0	FALSE	FALSE	FALSE	no pred		0	FALSE	22
I4			NSML	8	chemical	FALSE	FALSE	FALSE	FALSE	FALSE	FALSE	0	FALSE	FALSE	FALSE	no pred		0	FALSE	8
I4			NSMR	15	chemical	FALSE	FALSE	FALSE	FALSE	FALSE	FALSE	0	FALSE	FALSE	FALSE	no pred		0	FALSE	15
I5	Glu		I1L	2	chemical	TRUE	TRUE	FALSE	FALSE	FALSE	FALSE	2	FALSE	FALSE	TRUE	complex		complex	-2	FALSE
I5	Glu		I2L	3	chemical	TRUE	FALSE	FALSE	FALSE	FALSE	FALSE	1	FALSE	FALSE	FALSE	+		3	FALSE	FALSE
I5	Glu		I4	7	chemical	FALSE	FALSE	FALSE	FALSE	FALSE	FALSE	0	FALSE	FALSE	FALSE	no pred		0	FALSE	7
I5	Glu		M1	3	chemical	TRUE	FALSE	FALSE	FALSE	FALSE	FALSE	1	FALSE	FALSE	FALSE	+		3	FALSE	FALSE
I5	Glu		M2L	4	chemical	FALSE	TRUE	FALSE	FALSE	FALSE	FALSE	1	FALSE	FALSE	FALSE	-		-4	FALSE	FALSE
I5	Glu		M3L	4	chemical	TRUE	FALSE	FALSE	FALSE	FALSE	FALSE	1	FALSE	FALSE	FALSE	+		4	FALSE	FALSE
I5	Glu		M3R	2	chemical	TRUE	FALSE	FALSE	FALSE	FALSE	FALSE	1	FALSE	FALSE	FALSE	+		2	FALSE	FALSE
I5	Glu		M4	19	chemical	TRUE	FALSE	FALSE	FALSE	FALSE	FALSE	1	FALSE	FALSE	FALSE	+		19	FALSE	FALSE
I5	Glu		MI	4	chemical	TRUE	FALSE	FALSE	FALSE	FALSE	FALSE	1	FALSE	FALSE	FALSE	+		4	FALSE	FALSE
I5	Glu		NSMR	5	chemical	TRUE	FALSE	FALSE	FALSE	FALSE	FALSE	1	FALSE	FALSE	FALSE	+		5	FALSE	FALSE
I6			I2R	4	chemical	FALSE	FALSE	FALSE	FALSE	FALSE	FALSE	0	FALSE	FALSE	FALSE	no pred		0	FALSE	4
I6			I3	12	chemical	FALSE	FALSE	FALSE	FALSE	FALSE	FALSE	0	FALSE	FALSE	FALSE	no pred		0	FALSE	12
I6			M3L	10	chemical	FALSE	FALSE	FALSE	FALSE	FALSE	FALSE	0	FALSE	FALSE	FALSE	no pred		0	FALSE	10
I6			M4	15	chemical	FALSE	FALSE	FALSE	FALSE	FALSE	FALSE	0	FALSE	FALSE	FALSE	no pred		0	FALSE	15
I6			M4	5	electrical	FALSE	FALSE	FALSE	FALSE	FALSE	FALSE	0	FALSE	FALSE	FALSE	electrical		electrical	5	FALSE
I6			NSML	24	chemical	FALSE	FALSE	FALSE	FALSE	FALSE	FALSE	0	FALSE	FALSE	FALSE	no pred		0	FALSE	24
I6			NSMR	23	chemical	FALSE	FALSE	FALSE	FALSE	FALSE	FALSE	0	FALSE	FALSE	FALSE	no pred		0	FALSE	23
IL1DL	Glu		IL1DR	3	electrical	FALSE	FALSE	FALSE	FALSE	FALSE	FALSE	0	FALSE	FALSE	FALSE	electrical		electrical	3	FALSE
IL1DL	Glu		IL1L	2	electrical	FALSE	FALSE	FALSE	FALSE	FALSE	FALSE	0	FALSE	FALSE	FALSE	electrical		electrical	2	FALSE
IL1DL	Glu		RIPL	11	chemical	FALSE	FALSE	FALSE	FALSE	FALSE	FALSE	0	FALSE	FALSE	FALSE	no pred		0	FALSE	11
IL1DL	Glu		RMDDR	3	chemical	TRUE	FALSE	FALSE	FALSE	FALSE	FALSE	1	FALSE	FALSE	FALSE	+		3	FALSE	FALSE
IL1DL	Glu		RMDVL	3	chemical	TRUE	FALSE	FALSE	FALSE	FALSE	FALSE	1	FALSE	FALSE	FALSE	+		3	FALSE	FALSE
IL1DL	Glu		SIBDL	3	chemical	TRUE	FALSE	FALSE	FALSE	FALSE	FALSE	1	FALSE	FALSE	FALSE	+		3	FALSE	FALSE
IL1DL	Glu		URADL	10	chemical	TRUE	FALSE	FALSE	FALSE	FALSE	FALSE	1	FALSE	FALSE	FALSE	+		10	FALSE	FALSE
IL1DR	Glu		IL1DL	3	electrical	FALSE	FALSE	FALSE	FALSE	FALSE	FALSE	0	FALSE	FALSE	FALSE	electrical		electrical	3	FALSE
IL1DR	Glu		IL1R	2	chemical	FALSE	FALSE	FALSE	FALSE	FALSE	FALSE	0	FALSE	FALSE	FALSE	no pred		0	FALSE	2
IL1DR	Glu		IL1R	8	electrical	FALSE	FALSE	FALSE	FALSE	FALSE	FALSE	0	FALSE	FALSE	FALSE	electrical		electrical	8	FALSE
IL1DR	Glu		IL2DR	5	chemical	FALSE	FALSE	FALSE	FALSE	FALSE	FALSE	0	FALSE	FALSE	FALSE	no pred		0	FALSE	5
IL1DR	Glu		PVR	5	chemical	FALSE	FALSE	FALSE	FALSE	FALSE	FALSE	0	FALSE	FALSE	FALSE	no pred		0	FALSE	5
IL1DR	Glu		RIPR	28	chemical	FALSE	FALSE	FALSE	FALSE	FALSE	FALSE	0	FALSE	FALSE	FALSE	no pred		0	FALSE	28
IL1DR	Glu		RMDDL	11	chemical	TRUE	FALSE	FALSE	FALSE	FALSE	FALSE	1	FALSE	FALSE	FALSE	+		11	FALSE	FALSE
IL1DR	Glu		RMDVR	32	chemical	TRUE	FALSE	FALSE	FALSE	FALSE	FALSE	1	FALSE	FALSE	FALSE	+		32	FALSE	FALSE
IL1DR	Glu		RMEV	4	electrical	TRUE	TRUE	FALSE	FALSE	FALSE	FALSE	2	FALSE	FALSE	TRUE	electrical		electrical	4	FALSE
IL1DR	Glu		URADR	8	chemical	TRUE	FALSE	FALSE	FALSE	FALSE	FALSE	1	FALSE	FALSE	FALSE	+		8	FALSE	FALSE
IL1DR	Glu		URYDR	2	chemical	TRUE	FALSE	FALSE	FALSE	FALSE	FALSE	1	FALSE	FALSE	FALSE	+		2	FALSE	FALSE
IL1L	Glu		AVER	5	chemical	TRUE	FALSE	FALSE	FALSE	FALSE	FALSE	1	FALSE	FALSE	FALSE	+		5	FALSE	FALSE
IL1L	Glu		IL1DL	2	electrical	FALSE	FALSE	FALSE	FALSE	FALSE	FALSE	0	FALSE	FALSE	FALSE	electrical		electrical	2	FALSE
IL1L	Glu		IL1VL	8	electrical	FALSE	FALSE	FALSE	FALSE	FALSE	FALSE	0	FALSE	FALSE	FALSE	electrical		electrical	8	FALSE
IL1L	Glu		RMDDL	20	chemical	TRUE	FALSE	FALSE	FALSE	FALSE	FALSE	1	FALSE	FALSE	FALSE	+		20	FALSE	FALSE
IL1L	Glu		RMDL	3	chemical	TRUE	FALSE	FALSE	FALSE	FALSE	FALSE	1	FALSE	FALSE	FALSE	+		3	FALSE	FALSE
IL1L	Glu		RMDR	9	chemical	TRUE	FALSE	FALSE	FALSE	FALSE	FALSE	1	FALSE	FALSE	FALSE	+		9	FALSE	FALSE
IL1L	Glu		RMDVL	22	chemical	TRUE	FALSE	FALSE	FALSE	FALSE	FALSE	1	FALSE	FALSE	FALSE	+		22	FALSE	FALSE
IL1L	Glu		RMDVR	5	chemical	TRUE	FALSE	FALSE	FALSE	FALSE	FALSE	1	FALSE	FALSE	FALSE	+		5	FALSE	FALSE
IL1L	Glu		RMER	4	chemical	TRUE	FALSE	FALSE	FALSE	FALSE	FALSE	1	FALSE	FALSE	FALSE	+		4	FALSE	FALSE
IL1L	Glu		URAVL	4	chemical	TRUE	FALSE	FALSE	FALSE	FALSE	FALSE	1	FALSE	FALSE	FALSE	+		4	FALSE	FALSE
IL1L	Glu		URBL	2	electrical	TRUE	FALSE	FALSE	FALSE	FALSE	FALSE	1	FALSE	FALSE	FALSE	electrical		electrical	2	FALSE
IL1R	Glu		AVEL	2	chemical	TRUE	FALSE	FALSE	FALSE	FALSE	FALSE	1	FALSE	FALSE	FALSE	+		2	FALSE	FALSE
IL1R	Glu		AVER	5	chemical	TRUE	FALSE	FALSE	FALSE	FALSE	FALSE	1	FALSE	FALSE	FALSE	+		5	FALSE	FALSE
IL1R	Glu		IL1DR	8	electrical	FALSE	FALSE	FALSE	FALSE	FALSE	FALSE	0	FALSE	FALSE	FALSE	electrical		electrical	8	FALSE
IL1R	Glu		IL1VR	8	electrical	FALSE	FALSE	FALSE	FALSE	FALSE	FALSE	0	FALSE	FALSE	FALSE	electrical		electrical	8	FALSE
IL1R	Glu		RMDDL	8	chemical	TRUE	FALSE	FALSE	FALSE	FALSE	FALSE	1	FALSE	FALSE	FALSE	+		8	FALSE	FALSE
IL1R	Glu		RMDDR	12	chemical	TRUE	FALSE	FALSE	FALSE	FALSE	FALSE	1	FALSE	FALSE	FALSE	+		12	FALSE	FALSE
IL1R	Glu		RMDL	11	chemical	TRUE	FALSE	FALSE	FALSE	FALSE	FALSE	1	FALSE	FALSE	FALSE	+		11	FALSE	FALSE
IL1R	Glu		RMDR	4	chemical	TRUE	FALSE	FALSE	FALSE	FALSE	FALSE	1	FALSE	FALSE	FALSE	+		4	FALSE	FALSE
IL1R	Glu		RMDVL	8	chemical	TRUE	FALSE	FALSE	FALSE	FALSE	FALSE	1	FALSE	FALSE	FALSE	+		8	FALSE	FALSE
IL1R	Glu		RMDVR	17	chemical	TRUE	FALSE	FALSE	FALSE	FALSE	FALSE	1	FALSE	FALSE	FALSE	+		17	FALSE	FALSE
IL1R	Glu		RMEL	5	chemical	TRUE	FALSE	FALSE	FALSE	FALSE	FALSE	1	FALSE	FALSE	FALSE	+		5	FALSE	FALSE
IL1R	Glu		RMHL	3	chemical	TRUE	FALSE	FALSE	FALSE	FALSE	FALSE	1	FALSE	FALSE	FALSE	+		3	FALSE	FALSE
IL1VL	Glu		IL1L	3	chemical	FALSE	FALSE	FALSE	FALSE	FALSE	FALSE	0	FALSE	FALSE	FALSE	no pred		0	FALSE	3
IL1VL	Glu		IL1L	8	electrical	FALSE	FALSE	FALSE	FALSE	FALSE	FALSE	0	FALSE	FALSE	FALSE	electrical		electrical	8	FALSE
IL1VL	Glu		IL1VL	5	chemical	FALSE	FALSE	FALSE	FALSE	FALSE	FALSE	0	FALSE	FALSE	FALSE	no pred		0	FALSE	5
IL1VL	Glu		IL1VR	11	electrical	FALSE	FALSE	FALSE	FALSE	FALSE	FALSE	0	FALSE	FALSE	FALSE	electrical		electrical	11	FALSE
IL1VL	Glu		OLQVL	2	chemical	FALSE	FALSE	FALSE	FALSE	FALSE	FALSE	0	FALSE	FALSE	FALSE	no pred		0	FALSE	2
IL1VL	Glu		RIPL	13	chemical	FALSE	FALSE	FALSE	FALSE	FALSE	FALSE	0	FALSE	FALSE	FALSE	no pred		0	FALSE	13
IL1VL	Glu		RMDDL	30	chemical	TRUE	FALSE	FALSE	FALSE	FALSE	FALSE	1	FALSE	FALSE	FALSE	+		30	FALSE	FALSE
IL1VL	Glu		RMDVR	3	chemical	TRUE	FALSE	FALSE	FALSE	FALSE	FALSE	1	FALSE	FALSE	FALSE	+		3	FALSE	FALSE
IL1VL	Glu		RMED	3	electrical	TRUE	TRUE	FALSE	FALSE	FALSE	FALSE	2	FALSE	FALSE	TRUE	electrical		electrical	3	FALSE
IL1VL	Glu		URAVL	4	chemical	TRUE	FALSE	FALSE	FALSE	FALSE	FALSE	1	FALSE	FALSE	FALSE	+		4	FALSE	FALSE
IL1VL	Glu		URYVL	4	chemical	TRUE	FALSE	FALSE	FALSE	FALSE	FALSE	1	FALSE	FALSE	FALSE	+		4	FALSE	FALSE
IL1VR	Glu		IL1R	4	chemical	FALSE	FALSE	FALSE	FALSE	FALSE	FALSE	0	FALSE	FALSE	FALSE	no pred		0	FALSE	4
IL1VR	Glu		IL1R	8	electrical	FALSE	FALSE	FALSE	FALSE	FALSE	FALSE	0	FALSE	FALSE	FALSE	electrical		electrical	8	FALSE
IL1VR	Glu		IL1VL	11	electrical	FALSE	FALSE	FALSE	FALSE	FALSE	FALSE	0	FALSE	FALSE	FALSE	electrical		electrical	11	FALSE
IL1VR	Glu		IL2VR	2	chemical	FALSE	FALSE	FALSE	FALSE	FALSE	FALSE	0	FALSE	FALSE	FALSE	no pred		0	FALSE	2
IL1VR	Glu		OLQVR	5	chemical	FALSE	FALSE	FALSE	FALSE	FALSE	FALSE	0	FALSE	FALSE	FALSE	no pred		0	FALSE	5
IL1VR	Glu		RIPR	16	chemical	FALSE	FALSE	FALSE	FALSE	FALSE	FALSE	0	FALSE	FALSE	FALSE	no pred		0	FALSE	16
IL1VR	Glu		RMDDR	40	chemical	TRUE	FALSE	FALSE	FALSE	FALSE	FALSE	1	FALSE	FALSE	FALSE	+		40	FALSE	FALSE
IL1VR	Glu		RMDVL	5	chemical	TRUE	FALSE	FALSE	FALSE	FALSE	FALSE	1	FALSE	FALSE	FALSE	+		5	FALSE	FALSE
IL1VR	Glu		URAVR	4	chemical	TRUE	FALSE	FALSE	FALSE	FALSE	FALSE	1	FALSE	FALSE	FALSE	+		4	FALSE	FALSE
IL1VR	Glu		URAVR	4	electrical	TRUE	FALSE	FALSE	FALSE	FALSE	FALSE	1	FALSE	FALSE	FALSE	electrical		electrical	4	FALSE
IL2DL	ACh		AUAL	2	chemical	FALSE	FALSE	FALSE	FALSE	FALSE	FALSE	0	FALSE	FALSE	FALSE	no pred		0	FALSE	2
IL2DL	ACh		AVBR	2	chemical	FALSE	FALSE	TRUE	FALSE	FALSE	FALSE	1	FALSE	FALSE	FALSE	+		2	FALSE	FALSE
IL2DL	ACh		IL1DL	17	chemical	FALSE	FALSE	TRUE	FALSE	FALSE	FALSE	1	FALSE	FALSE	FALSE	+		17	FALSE	FALSE
IL2DL	ACh		IL2DL	2	chemical	FALSE	FALSE	FALSE	FALSE	FALSE	FALSE	0	FALSE	FALSE	FALSE	no pred		0	FALSE	2
IL2DL	ACh		OLQDL	2	chemical	FALSE	FALSE	FALSE	FALSE	FALSE	FALSE	0	FALSE	FALSE	FALSE	no pred		0	FALSE	2
IL2DL	ACh		RIH	2	chemical	FALSE	FALSE	FALSE	TRUE	FALSE	FALSE	1	FALSE	FALSE	FALSE	-		-2	FALSE	FALSE
IL2DL	ACh		RIPL	28	chemical	FALSE	FALSE	FALSE	FALSE	FALSE	FALSE	0	FALSE	FALSE	FALSE	no pred		0	FALSE	28
IL2DL	ACh		RMED	2	chemical	FALSE	FALSE	TRUE	FALSE	FALSE	FALSE	1	FALSE	FALSE	FALSE	+		2	FALSE	FALSE
IL2DL	ACh		RMEL	11	chemical	FALSE	FALSE	TRUE	FALSE	FALSE	FALSE	1	FALSE	FALSE	FALSE	+		11	FALSE	FALSE
IL2DL	ACh		RMER	8	chemical	FALSE	FALSE	TRUE	FALSE	FALSE	FALSE	1	FALSE	FALSE	FALSE	+		8	FALSE	FALSE
IL2DL	ACh		URADL	8	chemical	FALSE	FALSE	FALSE	FALSE	FALSE	FALSE	0	FALSE	FALSE	FALSE	no pred		0	FALSE	8
IL2DR	ACh		CEPDR	2	chemical	FALSE	FALSE	FALSE	FALSE	FALSE	FALSE	0	FALSE	FALSE	FALSE	no pred		0	FALSE	2
IL2DR	ACh		IL1DR	28	chemical	FALSE	FALSE	TRUE	FALSE	FALSE	FALSE	1	FALSE	FALSE	FALSE	+		28	FALSE	FALSE
IL2DR	ACh		OLQDR	2	chemical	FALSE	FALSE	FALSE	FALSE	FALSE	FALSE	0	FALSE	FALSE	FALSE	no pred		0	FALSE	2
IL2DR	ACh		RICR	2	chemical	FALSE	FALSE	FALSE	FALSE	FALSE	FALSE	0	FALSE	FALSE	FALSE	no pred		0	FALSE	2
IL2DR	ACh		RIPR	43	chemical	FALSE	FALSE	FALSE	FALSE	FALSE	FALSE	0	FALSE	FALSE	FALSE	no pred		0	FALSE	43
IL2DR	ACh		RMED	3	chemical	FALSE	FALSE	TRUE	FALSE	FALSE	FALSE	1	FALSE	FALSE	FALSE	+		3	FALSE	FALSE
IL2DR	ACh		RMEL	12	chemical	FALSE	FALSE	TRUE	FALSE	FALSE	FALSE	1	FALSE	FALSE	FALSE	+		12	FALSE	FALSE
IL2DR	ACh		RMER	11	chemical	FALSE	FALSE	TRUE	FALSE	FALSE	FALSE	1	FALSE	FALSE	FALSE	+		11	FALSE	FALSE
IL2DR	ACh		RMEV	5	chemical	FALSE	FALSE	TRUE	FALSE	FALSE	FALSE	1	FALSE	FALSE	FALSE	+		5	FALSE	FALSE
IL2DR	ACh		URADR	5	chemical	FALSE	FALSE	FALSE	FALSE	FALSE	FALSE	0	FALSE	FALSE	FALSE	no pred		0	FALSE	5
IL2L	ACh		ADEL	6	chemical	FALSE	FALSE	TRUE	FALSE	FALSE	FALSE	1	FALSE	FALSE	FALSE	+		6	FALSE	FALSE
IL2L	ACh		AVEL	2	chemical	FALSE	FALSE	FALSE	TRUE	FALSE	FALSE	1	FALSE	FALSE	FALSE	-		-2	FALSE	FALSE
IL2L	ACh		IL1L	6	chemical	FALSE	FALSE	TRUE	FALSE	FALSE	FALSE	1	FALSE	FALSE	FALSE	+		6	FALSE	FALSE
IL2L	ACh		OLLL	2	electrical	FALSE	FALSE	FALSE	TRUE	FALSE	FALSE	1	FALSE	FALSE	FALSE	electrical		electrical	2	FALSE
IL2L	ACh		OLQDL	20	chemical	FALSE	FALSE	FALSE	FALSE	FALSE	FALSE	0	FALSE	FALSE	FALSE	no pred		0	FALSE	20
IL2L	ACh		OLQVL	19	chemical	FALSE	FALSE	FALSE	FALSE	FALSE	FALSE	0	FALSE	FALSE	FALSE	no pred		0	FALSE	19
IL2L	ACh		RIH	25	chemical	FALSE	FALSE	FALSE	TRUE	FALSE	FALSE	1	FALSE	FALSE	FALSE	-		-25	FALSE	FALSE
IL2L	ACh		RMDL	5	chemical	FALSE	FALSE	FALSE	TRUE	FALSE	FALSE	1	FALSE	FALSE	FALSE	-		-5	FALSE	FALSE
IL2L	ACh		RMDL	2	electrical	FALSE	FALSE	FALSE	TRUE	FALSE	FALSE	1	FALSE	FALSE	FALSE	electrical		electrical	2	FALSE
IL2L	ACh		RMDR	3	chemical	FALSE	FALSE	FALSE	TRUE	FALSE	FALSE	1	FALSE	FALSE	FALSE	-		-3	FALSE	FALSE
IL2L	ACh		RMER	10	chemical	FALSE	FALSE	TRUE	FALSE	FALSE	FALSE	1	FALSE	FALSE	FALSE	+		10	FALSE	FALSE
IL2L	ACh		RMER	2	electrical	FALSE	FALSE	TRUE	FALSE	FALSE	FALSE	1	FALSE	FALSE	FALSE	electrical		electrical	2	FALSE
IL2L	ACh		RMEV	5	chemical	FALSE	FALSE	TRUE	FALSE	FALSE	FALSE	1	FALSE	FALSE	FALSE	+		5	FALSE	FALSE
IL2L	ACh		RMGL	5	electrical	FALSE	FALSE	FALSE	FALSE	FALSE	FALSE	0	FALSE	FALSE	FALSE	electrical		electrical	5	FALSE
IL2L	ACh		URAVL	2	chemical	FALSE	FALSE	FALSE	FALSE	FALSE	FALSE	0	FALSE	FALSE	FALSE	no pred		0	FALSE	2
IL2L	ACh		URBL	4	electrical	FALSE	FALSE	TRUE	FALSE	FALSE	FALSE	1	FALSE	FALSE	FALSE	electrical		electrical	4	FALSE
IL2L	ACh		URXL	3	chemical	FALSE	FALSE	FALSE	TRUE	FALSE	FALSE	1	FALSE	FALSE	FALSE	-		-3	FALSE	FALSE
IL2R	ACh		ADER	5	chemical	FALSE	FALSE	TRUE	FALSE	FALSE	FALSE	1	FALSE	FALSE	FALSE	+		5	FALSE	FALSE
IL2R	ACh		AVER	2	chemical	FALSE	FALSE	FALSE	TRUE	FALSE	FALSE	1	FALSE	FALSE	FALSE	-		-2	FALSE	FALSE
IL2R	ACh		IL1R	2	chemical	FALSE	FALSE	TRUE	FALSE	FALSE	FALSE	1	FALSE	FALSE	FALSE	+		2	FALSE	FALSE
IL2R	ACh		OLLR	5	chemical	FALSE	FALSE	FALSE	TRUE	FALSE	FALSE	1	FALSE	FALSE	FALSE	-		-5	FALSE	FALSE
IL2R	ACh		OLQDR	10	chemical	FALSE	FALSE	FALSE	FALSE	FALSE	FALSE	0	FALSE	FALSE	FALSE	no pred		0	FALSE	10
IL2R	ACh		OLQVR	26	chemical	FALSE	FALSE	FALSE	FALSE	FALSE	FALSE	0	FALSE	FALSE	FALSE	no pred		0	FALSE	26
IL2R	ACh		RIH	19	chemical	FALSE	FALSE	FALSE	TRUE	FALSE	FALSE	1	FALSE	FALSE	FALSE	-		-19	FALSE	FALSE
IL2R	ACh		RMDL	3	chemical	FALSE	FALSE	FALSE	TRUE	FALSE	FALSE	1	FALSE	FALSE	FALSE	-		-3	FALSE	FALSE
IL2R	ACh		RMEL	5	chemical	FALSE	FALSE	TRUE	FALSE	FALSE	FALSE	1	FALSE	FALSE	FALSE	+		5	FALSE	FALSE
IL2R	ACh		RMEV	2	chemical	FALSE	FALSE	TRUE	FALSE	FALSE	FALSE	1	FALSE	FALSE	FALSE	+		2	FALSE	FALSE
IL2R	ACh		URADR	2	chemical	FALSE	FALSE	FALSE	FALSE	FALSE	FALSE	0	FALSE	FALSE	FALSE	no pred		0	FALSE	2
IL2R	ACh		URBR	3	chemical	FALSE	FALSE	TRUE	FALSE	FALSE	FALSE	1	FALSE	FALSE	FALSE	+		3	FALSE	FALSE
IL2R	ACh		URBR	4	electrical	FALSE	FALSE	TRUE	FALSE	FALSE	FALSE	1	FALSE	FALSE	FALSE	electrical		electrical	4	FALSE
IL2R	ACh		URXR	4	electrical	FALSE	FALSE	FALSE	TRUE	FALSE	FALSE	1	FALSE	FALSE	FALSE	electrical		electrical	4	FALSE
IL2VL	ACh		IL1VL	27	chemical	FALSE	FALSE	TRUE	FALSE	FALSE	FALSE	1	FALSE	FALSE	FALSE	+		27	FALSE	FALSE
IL2VL	ACh		OLQVL	6	chemical	FALSE	FALSE	FALSE	FALSE	FALSE	FALSE	0	FALSE	FALSE	FALSE	no pred		0	FALSE	6
IL2VL	ACh		RIAL	4	chemical	FALSE	FALSE	FALSE	TRUE	FALSE	FALSE	1	FALSE	FALSE	FALSE	-		-4	FALSE	FALSE
IL2VL	ACh		RIH	5	chemical	FALSE	FALSE	FALSE	TRUE	FALSE	FALSE	1	FALSE	FALSE	FALSE	-		-5	FALSE	FALSE
IL2VL	ACh		RIPL	36	chemical	FALSE	FALSE	FALSE	FALSE	FALSE	FALSE	0	FALSE	FALSE	FALSE	no pred		0	FALSE	36
IL2VL	ACh		RMEL	7	chemical	FALSE	FALSE	TRUE	FALSE	FALSE	FALSE	1	FALSE	FALSE	FALSE	+		7	FALSE	FALSE
IL2VL	ACh		RMER	6	chemical	FALSE	FALSE	TRUE	FALSE	FALSE	FALSE	1	FALSE	FALSE	FALSE	+		6	FALSE	FALSE
IL2VL	ACh		RMEV	2	chemical	FALSE	FALSE	TRUE	FALSE	FALSE	FALSE	1	FALSE	FALSE	FALSE	+		2	FALSE	FALSE
IL2VL	ACh		URAVL	7	chemical	FALSE	FALSE	FALSE	FALSE	FALSE	FALSE	0	FALSE	FALSE	FALSE	no pred		0	FALSE	7
IL2VL	ACh		URAVL	3	electrical	FALSE	FALSE	FALSE	FALSE	FALSE	FALSE	0	FALSE	FALSE	FALSE	electrical		electrical	3	FALSE
IL2VR	ACh		IL1VR	29	chemical	FALSE	FALSE	TRUE	FALSE	FALSE	FALSE	1	FALSE	FALSE	FALSE	+		29	FALSE	FALSE
IL2VR	ACh		OLQVR	9	chemical	FALSE	FALSE	FALSE	FALSE	FALSE	FALSE	0	FALSE	FALSE	FALSE	no pred		0	FALSE	9
IL2VR	ACh		RIAR	2	chemical	FALSE	FALSE	FALSE	TRUE	FALSE	FALSE	1	FALSE	FALSE	FALSE	-		-2	FALSE	FALSE
IL2VR	ACh		RIH	5	chemical	FALSE	FALSE	FALSE	TRUE	FALSE	FALSE	1	FALSE	FALSE	FALSE	-		-5	FALSE	FALSE
IL2VR	ACh		RIPR	43	chemical	FALSE	FALSE	FALSE	FALSE	FALSE	FALSE	0	FALSE	FALSE	FALSE	no pred		0	FALSE	43
IL2VR	ACh		RMED	2	chemical	FALSE	FALSE	TRUE	FALSE	FALSE	FALSE	1	FALSE	FALSE	FALSE	+		2	FALSE	FALSE
IL2VR	ACh		RMEL	8	chemical	FALSE	FALSE	TRUE	FALSE	FALSE	FALSE	1	FALSE	FALSE	FALSE	+		8	FALSE	FALSE
IL2VR	ACh		RMER	17	chemical	FALSE	FALSE	TRUE	FALSE	FALSE	FALSE	1	FALSE	FALSE	FALSE	+		17	FALSE	FALSE
IL2VR	ACh		RMEV	15	chemical	FALSE	FALSE	TRUE	FALSE	FALSE	FALSE	1	FALSE	FALSE	FALSE	+		15	FALSE	FALSE
IL2VR	ACh		URAVR	16	chemical	FALSE	FALSE	FALSE	FALSE	FALSE	FALSE	0	FALSE	FALSE	FALSE	no pred		0	FALSE	16
LUAL	Glu		AVAL	27	chemical	TRUE	FALSE	FALSE	FALSE	FALSE	FALSE	1	FALSE	FALSE	FALSE	+		27	FALSE	FALSE
LUAL	Glu		AVAL	2	electrical	TRUE	FALSE	FALSE	FALSE	FALSE	FALSE	1	FALSE	FALSE	FALSE	electrical		electrical	2	FALSE
LUAL	Glu		AVAR	23	chemical	TRUE	FALSE	FALSE	FALSE	FALSE	FALSE	1	FALSE	FALSE	FALSE	+		23	FALSE	FALSE
LUAL	Glu		AVDL	27	chemical	TRUE	FALSE	FALSE	FALSE	FALSE	FALSE	1	FALSE	FALSE	FALSE	+		27	FALSE	FALSE
[truncated: 1,953 more rows]

## Sheet: PNS deleted
Source			Target	Connection		+	-	+	-	+	-	No of matches	Neurotransmitter complexity		Receptorial complexity	Predicted polarity		Predicted synapse polarity
Neuron	1mary NT	2ndary NT	Neuron	Edge weight	Edge type	Glu	Glu	ACh	ACh	GABA	GABA		Double NT signaling	Double NT complex	Both + and - ?				Unknown synapses	Nopred synapses
ADAL	Glu		ADAL	6	chemical	FALSE	FALSE	FALSE	FALSE	FALSE	FALSE	0	FALSE	FALSE	FALSE	no pred		0	FALSE	6		Results for connections			Results for synapses
ADAL	Glu		ADAR	3	electrical	FALSE	FALSE	FALSE	FALSE	FALSE	FALSE	0	FALSE	FALSE	FALSE	electrical		electrical	3	FALSE		Chemical connections	2457		Chemical synapses	18922
ADAL	Glu		ADFL	5	electrical	FALSE	FALSE	FALSE	FALSE	FALSE	FALSE	0	FALSE	FALSE	FALSE	electrical		electrical	5	FALSE		Excitatory (+) connections	960		Excitatory (+) synapses	8567
ADAL	Glu		ADLL	2	chemical	FALSE	FALSE	FALSE	FALSE	FALSE	FALSE	0	FALSE	FALSE	FALSE	no pred		0	FALSE	2		Inhibitory (-) connections	283		Inhibitory (-) synapses	2453
ADAL	Glu		AIAL	2	chemical	TRUE	TRUE	FALSE	FALSE	FALSE	FALSE	2	FALSE	FALSE	TRUE	complex		complex	-2	FALSE		Unpredictable (0)	867		Unpredictable (0)	4637
ADAL	Glu		AIBL	2	chemical	TRUE	FALSE	FALSE	FALSE	FALSE	FALSE	1	FALSE	FALSE	FALSE	+		2	FALSE	FALSE		Complex polarity	347		Complex polarity	3265
ADAL	Glu		AIBR	2	chemical	TRUE	FALSE	FALSE	FALSE	FALSE	FALSE	1	FALSE	FALSE	FALSE	+		2	FALSE	FALSE		Ratio of negative connections	0.227675		Ratio of negative synapses	0.222595
ADAL	Glu		AVAL	3	chemical	TRUE	FALSE	FALSE	FALSE	FALSE	FALSE	1	FALSE	FALSE	FALSE	+		3	FALSE	FALSE						3.49246
ADAL	Glu		AVAR	7	chemical	TRUE	FALSE	FALSE	FALSE	FALSE	FALSE	1	FALSE	FALSE	FALSE	+		7	FALSE	FALSE
ADAL	Glu		AVBL	5	chemical	TRUE	FALSE	FALSE	FALSE	FALSE	FALSE	1	FALSE	FALSE	FALSE	+		5	FALSE	FALSE		Electrical connections	1373		Electrical synapses	7780
ADAL	Glu		AVBR	21	chemical	TRUE	FALSE	FALSE	FALSE	FALSE	FALSE	1	FALSE	FALSE	FALSE	+		21	FALSE	FALSE		Total number of connections	3830		Total number of synapses	26702
ADAL	Glu		AVDR	2	chemical	TRUE	FALSE	FALSE	FALSE	FALSE	FALSE	1	FALSE	FALSE	FALSE	+		2	FALSE	FALSE		Strength of prediction	0.647131		Strength of predicition	0.754941
ADAL	Glu		AVDR	2	electrical	TRUE	FALSE	FALSE	FALSE	FALSE	FALSE	1	FALSE	FALSE	FALSE	electrical		electrical	2	FALSE		TOTAL PREDICTED	1590		TOTAL PREDICTED	14285
ADAL	Glu		AVEL	3	chemical	TRUE	FALSE	FALSE	FALSE	FALSE	FALSE	1	FALSE	FALSE	FALSE	+		3	FALSE	FALSE
ADAL	Glu		AVJR	11	chemical	TRUE	FALSE	FALSE	FALSE	FALSE	FALSE	1	FALSE	FALSE	FALSE	+		11	FALSE	FALSE		Excitatory	0.603774		Excitatory	0.59972
ADAL	Glu		OLQVL	4	electrical	FALSE	FALSE	FALSE	FALSE	FALSE	FALSE	0	FALSE	FALSE	FALSE	electrical		electrical	4	FALSE		Inhibitory	0.177987		Inhibitory	0.171719
ADAL	Glu		PVQL	4	electrical	TRUE	FALSE	FALSE	FALSE	FALSE	FALSE	1	FALSE	FALSE	FALSE	electrical		electrical	4	FALSE		Complex	0.218239		Complex	0.228561
ADAL	Glu		RICL	3	chemical	TRUE	FALSE	FALSE	FALSE	FALSE	FALSE	1	FALSE	FALSE	FALSE	+		3	FALSE	FALSE		TOTAL PREDICTED	1		TOTAL PREDICTED	1
ADAL	Glu		RIML	9	chemical	TRUE	TRUE	FALSE	FALSE	FALSE	FALSE	2	FALSE	FALSE	TRUE	complex		complex	-9	FALSE
ADAL	Glu		RIPL	4	chemical	FALSE	FALSE	FALSE	FALSE	FALSE	FALSE	0	FALSE	FALSE	FALSE	no pred		0	FALSE	4
ADAL	Glu		SMDVR	3	chemical	TRUE	FALSE	FALSE	FALSE	FALSE	FALSE	1	FALSE	FALSE	FALSE	+		3	FALSE	FALSE
ADAL	Glu		URXL	2	chemical	FALSE	FALSE	FALSE	FALSE	FALSE	FALSE	0	FALSE	FALSE	FALSE	no pred		0	FALSE	2
ADAR	Glu		ADAL	3	electrical	FALSE	FALSE	FALSE	FALSE	FALSE	FALSE	0	FALSE	FALSE	FALSE	electrical		electrical	3	FALSE
ADAR	Glu		ADFR	4	electrical	FALSE	FALSE	FALSE	FALSE	FALSE	FALSE	0	FALSE	FALSE	FALSE	electrical		electrical	4	FALSE
ADAR	Glu		AIBR	3	chemical	TRUE	FALSE	FALSE	FALSE	FALSE	FALSE	1	FALSE	FALSE	FALSE	+		3	FALSE	FALSE
ADAR	Glu		ASHR	2	chemical	FALSE	FALSE	FALSE	FALSE	FALSE	FALSE	0	FALSE	FALSE	FALSE	no pred		0	FALSE	2
ADAR	Glu		ASHR	3	electrical	FALSE	FALSE	FALSE	FALSE	FALSE	FALSE	0	FALSE	FALSE	FALSE	electrical		electrical	3	FALSE
ADAR	Glu		AVAR	8	chemical	TRUE	FALSE	FALSE	FALSE	FALSE	FALSE	1	FALSE	FALSE	FALSE	+		8	FALSE	FALSE
ADAR	Glu		AVBL	8	chemical	TRUE	FALSE	FALSE	FALSE	FALSE	FALSE	1	FALSE	FALSE	FALSE	+		8	FALSE	FALSE
ADAR	Glu		AVBR	15	chemical	TRUE	FALSE	FALSE	FALSE	FALSE	FALSE	1	FALSE	FALSE	FALSE	+		15	FALSE	FALSE
ADAR	Glu		AVDL	2	chemical	TRUE	FALSE	FALSE	FALSE	FALSE	FALSE	1	FALSE	FALSE	FALSE	+		2	FALSE	FALSE
ADAR	Glu		AVDL	3	electrical	TRUE	FALSE	FALSE	FALSE	FALSE	FALSE	1	FALSE	FALSE	FALSE	electrical		electrical	3	FALSE
ADAR	Glu		AVDR	3	chemical	TRUE	FALSE	FALSE	FALSE	FALSE	FALSE	1	FALSE	FALSE	FALSE	+		3	FALSE	FALSE
ADAR	Glu		AVJL	13	chemical	TRUE	FALSE	FALSE	FALSE	FALSE	FALSE	1	FALSE	FALSE	FALSE	+		13	FALSE	FALSE
ADAR	Glu		PVQR	2	electrical	TRUE	FALSE	FALSE	FALSE	FALSE	FALSE	1	FALSE	FALSE	FALSE	electrical		electrical	2	FALSE
ADAR	Glu		PVR	6	chemical	FALSE	FALSE	FALSE	FALSE	FALSE	FALSE	0	FALSE	FALSE	FALSE	no pred		0	FALSE	6
ADAR	Glu		RIMR	15	chemical	TRUE	TRUE	FALSE	FALSE	FALSE	FALSE	2	FALSE	FALSE	TRUE	complex		complex	-15	FALSE
ADAR	Glu		RIPR	9	chemical	FALSE	FALSE	FALSE	FALSE	FALSE	FALSE	0	FALSE	FALSE	FALSE	no pred		0	FALSE	9
ADAR	Glu		RIVR	5	chemical	FALSE	FALSE	FALSE	FALSE	FALSE	FALSE	0	FALSE	FALSE	FALSE	no pred		0	FALSE	5
ADAR	Glu		URXR	2	chemical	FALSE	FALSE	FALSE	FALSE	FALSE	FALSE	0	FALSE	FALSE	FALSE	no pred		0	FALSE	2
ADAR	Glu		URYDR	2	chemical	TRUE	FALSE	FALSE	FALSE	FALSE	FALSE	1	FALSE	FALSE	FALSE	+		2	FALSE	FALSE
ADEL			ADER	5	chemical	FALSE	FALSE	FALSE	FALSE	FALSE	FALSE	0	FALSE	FALSE	FALSE	no pred		0	FALSE	5
ADEL			AINL	2	electrical	FALSE	FALSE	FALSE	FALSE	FALSE	FALSE	0	FALSE	FALSE	FALSE	electrical		electrical	2	FALSE
ADEL			AVAL	7	chemical	FALSE	FALSE	FALSE	FALSE	FALSE	FALSE	0	FALSE	FALSE	FALSE	no pred		0	FALSE	7
ADEL			AVAR	9	chemical	FALSE	FALSE	FALSE	FALSE	FALSE	FALSE	0	FALSE	FALSE	FALSE	no pred		0	FALSE	9
ADEL			AVDL	2	chemical	FALSE	FALSE	FALSE	FALSE	FALSE	FALSE	0	FALSE	FALSE	FALSE	no pred		0	FALSE	2
ADEL			AVEL	3	chemical	FALSE	FALSE	FALSE	FALSE	FALSE	FALSE	0	FALSE	FALSE	FALSE	no pred		0	FALSE	3
ADEL			AVHL	2	chemical	FALSE	FALSE	FALSE	FALSE	FALSE	FALSE	0	FALSE	FALSE	FALSE	no pred		0	FALSE	2
ADEL			FLPL	4	chemical	FALSE	FALSE	FALSE	FALSE	FALSE	FALSE	0	FALSE	FALSE	FALSE	no pred		0	FALSE	4
ADEL			IL1L	3	chemical	FALSE	FALSE	FALSE	FALSE	FALSE	FALSE	0	FALSE	FALSE	FALSE	no pred		0	FALSE	3
ADEL			IL2L	5	chemical	FALSE	FALSE	FALSE	FALSE	FALSE	FALSE	0	FALSE	FALSE	FALSE	no pred		0	FALSE	5
ADEL			OLLL	6	chemical	FALSE	FALSE	FALSE	FALSE	FALSE	FALSE	0	FALSE	FALSE	FALSE	no pred		0	FALSE	6
ADEL			RIAL	2	chemical	FALSE	FALSE	FALSE	FALSE	FALSE	FALSE	0	FALSE	FALSE	FALSE	no pred		0	FALSE	2
ADEL			RIGL	18	chemical	FALSE	FALSE	FALSE	FALSE	FALSE	FALSE	0	FALSE	FALSE	FALSE	no pred		0	FALSE	18
ADEL			RIGR	15	chemical	FALSE	FALSE	FALSE	FALSE	FALSE	FALSE	0	FALSE	FALSE	FALSE	no pred		0	FALSE	15
ADEL			RIH	3	chemical	FALSE	FALSE	FALSE	FALSE	FALSE	FALSE	0	FALSE	FALSE	FALSE	no pred		0	FALSE	3
ADEL			RIVL	2	chemical	FALSE	FALSE	FALSE	FALSE	FALSE	FALSE	0	FALSE	FALSE	FALSE	no pred		0	FALSE	2
ADEL			RIVR	2	chemical	FALSE	FALSE	FALSE	FALSE	FALSE	FALSE	0	FALSE	FALSE	FALSE	no pred		0	FALSE	2
ADEL			RMDL	11	chemical	FALSE	FALSE	FALSE	FALSE	FALSE	FALSE	0	FALSE	FALSE	FALSE	no pred		0	FALSE	11
ADEL			RMGL	7	chemical	FALSE	FALSE	FALSE	FALSE	FALSE	FALSE	0	FALSE	FALSE	FALSE	no pred		0	FALSE	7
ADEL			RMHR	2	chemical	FALSE	FALSE	FALSE	FALSE	FALSE	FALSE	0	FALSE	FALSE	FALSE	no pred		0	FALSE	2
ADEL			SIADR	2	chemical	FALSE	FALSE	FALSE	FALSE	FALSE	FALSE	0	FALSE	FALSE	FALSE	no pred		0	FALSE	2
ADEL			SIBVR	2	chemical	FALSE	FALSE	FALSE	FALSE	FALSE	FALSE	0	FALSE	FALSE	FALSE	no pred		0	FALSE	2
ADEL			SMBVL	2	chemical	FALSE	FALSE	FALSE	FALSE	FALSE	FALSE	0	FALSE	FALSE	FALSE	no pred		0	FALSE	2
ADEL			URBL	2	chemical	FALSE	FALSE	FALSE	FALSE	FALSE	FALSE	0	FALSE	FALSE	FALSE	no pred		0	FALSE	2
ADEL			VB01	2	chemical	FALSE	FALSE	FALSE	FALSE	FALSE	FALSE	0	FALSE	FALSE	FALSE	no pred		0	FALSE	2
ADER			ADEL	3	chemical	FALSE	FALSE	FALSE	FALSE	FALSE	FALSE	0	FALSE	FALSE	FALSE	no pred		0	FALSE	3
ADER			AINR	4	electrical	FALSE	FALSE	FALSE	FALSE	FALSE	FALSE	0	FALSE	FALSE	FALSE	electrical		electrical	4	FALSE
ADER			ALNR	2	electrical	FALSE	FALSE	FALSE	FALSE	FALSE	FALSE	0	FALSE	FALSE	FALSE	electrical		electrical	2	FALSE
ADER			AVAL	9	chemical	FALSE	FALSE	FALSE	FALSE	FALSE	FALSE	0	FALSE	FALSE	FALSE	no pred		0	FALSE	9
ADER			AVAR	4	chemical	FALSE	FALSE	FALSE	FALSE	FALSE	FALSE	0	FALSE	FALSE	FALSE	no pred		0	FALSE	4
ADER			AVDR	5	chemical	FALSE	FALSE	FALSE	FALSE	FALSE	FALSE	0	FALSE	FALSE	FALSE	no pred		0	FALSE	5
ADER			AVER	4	chemical	FALSE	FALSE	FALSE	FALSE	FALSE	FALSE	0	FALSE	FALSE	FALSE	no pred		0	FALSE	4
ADER			AVKL	4	electrical	FALSE	FALSE	FALSE	FALSE	FALSE	FALSE	0	FALSE	FALSE	FALSE	electrical		electrical	4	FALSE
ADER			CEPDR	5	chemical	FALSE	FALSE	FALSE	FALSE	FALSE	FALSE	0	FALSE	FALSE	FALSE	no pred		0	FALSE	5
ADER			FLPR	4	chemical	FALSE	FALSE	FALSE	FALSE	FALSE	FALSE	0	FALSE	FALSE	FALSE	no pred		0	FALSE	4
ADER			FLPR	4	electrical	FALSE	FALSE	FALSE	FALSE	FALSE	FALSE	0	FALSE	FALSE	FALSE	electrical		electrical	4	FALSE
ADER			OLLR	3	chemical	FALSE	FALSE	FALSE	FALSE	FALSE	FALSE	0	FALSE	FALSE	FALSE	no pred		0	FALSE	3
ADER			PVQR	2	electrical	FALSE	FALSE	FALSE	FALSE	FALSE	FALSE	0	FALSE	FALSE	FALSE	electrical		electrical	2	FALSE
ADER			RIGL	12	chemical	FALSE	FALSE	FALSE	FALSE	FALSE	FALSE	0	FALSE	FALSE	FALSE	no pred		0	FALSE	12
ADER			RIGR	11	chemical	FALSE	FALSE	FALSE	FALSE	FALSE	FALSE	0	FALSE	FALSE	FALSE	no pred		0	FALSE	11
ADER			RMDR	6	chemical	FALSE	FALSE	FALSE	FALSE	FALSE	FALSE	0	FALSE	FALSE	FALSE	no pred		0	FALSE	6
ADER			RMGR	5	chemical	FALSE	FALSE	FALSE	FALSE	FALSE	FALSE	0	FALSE	FALSE	FALSE	no pred		0	FALSE	5
ADER			URXR	2	chemical	FALSE	FALSE	FALSE	FALSE	FALSE	FALSE	0	FALSE	FALSE	FALSE	no pred		0	FALSE	2
ADFL	ACh		ADAL	2	chemical	FALSE	FALSE	FALSE	FALSE	FALSE	FALSE	0	FALSE	FALSE	FALSE	no pred		0	FALSE	2
ADFL	ACh		ADAL	5	electrical	FALSE	FALSE	FALSE	FALSE	FALSE	FALSE	0	FALSE	FALSE	FALSE	electrical		electrical	5	FALSE
ADFL	ACh		AFDL	3	electrical	FALSE	FALSE	FALSE	FALSE	FALSE	FALSE	0	FALSE	FALSE	FALSE	electrical		electrical	3	FALSE
ADFL	ACh		AIAL	2	chemical	FALSE	FALSE	FALSE	FALSE	FALSE	FALSE	0	FALSE	FALSE	FALSE	no pred		0	FALSE	2
ADFL	ACh		AIBL	2	chemical	FALSE	FALSE	FALSE	TRUE	FALSE	FALSE	1	FALSE	FALSE	FALSE	-		-2	FALSE	FALSE
ADFL	ACh		AIZL	39	chemical	FALSE	FALSE	FALSE	TRUE	FALSE	FALSE	1	FALSE	FALSE	FALSE	-		-39	FALSE	FALSE
ADFL	ACh		AUAL	12	chemical	FALSE	FALSE	FALSE	FALSE	FALSE	FALSE	0	FALSE	FALSE	FALSE	no pred		0	FALSE	12
ADFL	ACh		AWBL	2	chemical	FALSE	FALSE	FALSE	FALSE	FALSE	FALSE	0	FALSE	FALSE	FALSE	no pred		0	FALSE	2
ADFL	ACh		AWCR	2	chemical	FALSE	FALSE	FALSE	FALSE	FALSE	FALSE	0	FALSE	FALSE	FALSE	no pred		0	FALSE	2
ADFL	ACh		RIAL	46	chemical	FALSE	FALSE	FALSE	TRUE	FALSE	FALSE	1	FALSE	FALSE	FALSE	-		-46	FALSE	FALSE
ADFL	ACh		RIBL	4	chemical	FALSE	FALSE	TRUE	FALSE	FALSE	FALSE	1	FALSE	FALSE	FALSE	+		4	FALSE	FALSE
ADFL	ACh		RIGL	4	chemical	FALSE	FALSE	TRUE	TRUE	FALSE	FALSE	2	FALSE	FALSE	TRUE	complex		complex	-4	FALSE
ADFL	ACh		RIPL	2	electrical	FALSE	FALSE	FALSE	FALSE	FALSE	FALSE	0	FALSE	FALSE	FALSE	electrical		electrical	2	FALSE
ADFL	ACh		RIR	4	chemical	FALSE	FALSE	FALSE	FALSE	FALSE	FALSE	0	FALSE	FALSE	FALSE	no pred		0	FALSE	4
ADFL	ACh		SMBVL	9	chemical	FALSE	FALSE	FALSE	TRUE	FALSE	FALSE	1	FALSE	FALSE	FALSE	-		-9	FALSE	FALSE
ADFR	ACh		ADAR	4	chemical	FALSE	FALSE	FALSE	FALSE	FALSE	FALSE	0	FALSE	FALSE	FALSE	no pred		0	FALSE	4
ADFR	ACh		ADAR	4	electrical	FALSE	FALSE	FALSE	FALSE	FALSE	FALSE	0	FALSE	FALSE	FALSE	electrical		electrical	4	FALSE
ADFR	ACh		AFDR	5	electrical	FALSE	FALSE	FALSE	FALSE	FALSE	FALSE	0	FALSE	FALSE	FALSE	electrical		electrical	5	FALSE
ADFR	ACh		AIAR	4	electrical	FALSE	FALSE	FALSE	FALSE	FALSE	FALSE	0	FALSE	FALSE	FALSE	electrical		electrical	4	FALSE
ADFR	ACh		AIYR	2	chemical	FALSE	FALSE	TRUE	FALSE	FALSE	FALSE	1	FALSE	FALSE	FALSE	+		2	FALSE	FALSE
ADFR	ACh		AIZR	37	chemical	FALSE	FALSE	FALSE	TRUE	FALSE	FALSE	1	FALSE	FALSE	FALSE	-		-37	FALSE	FALSE
ADFR	ACh		ASHR	6	chemical	FALSE	FALSE	FALSE	FALSE	FALSE	FALSE	0	FALSE	FALSE	FALSE	no pred		0	FALSE	6
ADFR	ACh		AUAR	9	chemical	FALSE	FALSE	FALSE	FALSE	FALSE	FALSE	0	FALSE	FALSE	FALSE	no pred		0	FALSE	9
ADFR	ACh		AWAR	3	electrical	FALSE	FALSE	FALSE	FALSE	FALSE	FALSE	0	FALSE	FALSE	FALSE	electrical		electrical	3	FALSE
ADFR	ACh		AWBR	4	chemical	FALSE	FALSE	FALSE	FALSE	FALSE	FALSE	0	FALSE	FALSE	FALSE	no pred		0	FALSE	4
ADFR	ACh		BAGL	6	chemical	FALSE	FALSE	FALSE	FALSE	FALSE	FALSE	0	FALSE	FALSE	FALSE	no pred		0	FALSE	6
ADFR	ACh		RIAR	61	chemical	FALSE	FALSE	FALSE	TRUE	FALSE	FALSE	1	FALSE	FALSE	FALSE	-		-61	FALSE	FALSE
ADFR	ACh		RIGR	24	chemical	FALSE	FALSE	TRUE	TRUE	FALSE	FALSE	2	FALSE	FALSE	TRUE	complex		complex	-24	FALSE
ADFR	ACh		RIH	2	chemical	FALSE	FALSE	FALSE	TRUE	FALSE	FALSE	1	FALSE	FALSE	FALSE	-		-2	FALSE	FALSE
ADFR	ACh		RIR	7	chemical	FALSE	FALSE	FALSE	FALSE	FALSE	FALSE	0	FALSE	FALSE	FALSE	no pred		0	FALSE	7
ADFR	ACh		SMBDR	2	chemical	FALSE	FALSE	FALSE	TRUE	FALSE	FALSE	1	FALSE	FALSE	FALSE	-		-2	FALSE	FALSE
ADFR	ACh		SMBVR	19	chemical	FALSE	FALSE	FALSE	TRUE	FALSE	FALSE	1	FALSE	FALSE	FALSE	-		-19	FALSE	FALSE
ADFR	ACh		SMDVR	2	electrical	FALSE	FALSE	TRUE	TRUE	FALSE	FALSE	2	FALSE	FALSE	TRUE	electrical		electrical	2	FALSE
ADFR	ACh		URXR	10	chemical	FALSE	FALSE	FALSE	TRUE	FALSE	FALSE	1	FALSE	FALSE	FALSE	-		-10	FALSE	FALSE
ADFR	ACh		URYVR	2	chemical	FALSE	FALSE	FALSE	FALSE	FALSE	FALSE	0	FALSE	FALSE	FALSE	no pred		0	FALSE	2
ADLL	Glu		ADLR	6	electrical	FALSE	FALSE	FALSE	FALSE	FALSE	FALSE	0	FALSE	FALSE	FALSE	electrical		electrical	6	FALSE
ADLL	Glu		AIAL	19	chemical	TRUE	TRUE	FALSE	FALSE	FALSE	FALSE	2	FALSE	FALSE	TRUE	complex		complex	-19	FALSE
ADLL	Glu		AIBL	26	chemical	TRUE	FALSE	FALSE	FALSE	FALSE	FALSE	1	FALSE	FALSE	FALSE	+		26	FALSE	FALSE
ADLL	Glu		ALA	5	chemical	FALSE	FALSE	FALSE	FALSE	FALSE	FALSE	0	FALSE	FALSE	FALSE	no pred		0	FALSE	5
ADLL	Glu		ASER	12	chemical	FALSE	FALSE	FALSE	FALSE	FALSE	FALSE	0	FALSE	FALSE	FALSE	no pred		0	FALSE	12
ADLL	Glu		ASGL	2	chemical	FALSE	FALSE	FALSE	FALSE	FALSE	FALSE	0	FALSE	FALSE	FALSE	no pred		0	FALSE	2
ADLL	Glu		ASHL	6	chemical	FALSE	FALSE	FALSE	FALSE	FALSE	FALSE	0	FALSE	FALSE	FALSE	no pred		0	FALSE	6
ADLL	Glu		AVAL	9	chemical	TRUE	FALSE	FALSE	FALSE	FALSE	FALSE	1	FALSE	FALSE	FALSE	+		9	FALSE	FALSE
ADLL	Glu		AVAR	5	chemical	TRUE	FALSE	FALSE	FALSE	FALSE	FALSE	1	FALSE	FALSE	FALSE	+		5	FALSE	FALSE
ADLL	Glu		AVBL	12	chemical	TRUE	FALSE	FALSE	FALSE	FALSE	FALSE	1	FALSE	FALSE	FALSE	+		12	FALSE	FALSE
ADLL	Glu		AVDL	4	chemical	TRUE	FALSE	FALSE	FALSE	FALSE	FALSE	1	FALSE	FALSE	FALSE	+		4	FALSE	FALSE
ADLL	Glu		AVDR	15	chemical	TRUE	FALSE	FALSE	FALSE	FALSE	FALSE	1	FALSE	FALSE	FALSE	+		15	FALSE	FALSE
ADLL	Glu		AVDR	2	electrical	TRUE	FALSE	FALSE	FALSE	FALSE	FALSE	1	FALSE	FALSE	FALSE	electrical		electrical	2	FALSE
ADLL	Glu		AVJL	3	chemical	TRUE	FALSE	FALSE	FALSE	FALSE	FALSE	1	FALSE	FALSE	FALSE	+		3	FALSE	FALSE
ADLL	Glu		AVJR	9	chemical	TRUE	FALSE	FALSE	FALSE	FALSE	FALSE	1	FALSE	FALSE	FALSE	+		9	FALSE	FALSE
ADLL	Glu		AWBL	3	chemical	FALSE	FALSE	FALSE	FALSE	FALSE	FALSE	0	FALSE	FALSE	FALSE	no pred		0	FALSE	3
ADLL	Glu		AWCL	2	chemical	FALSE	FALSE	FALSE	FALSE	FALSE	FALSE	0	FALSE	FALSE	FALSE	no pred		0	FALSE	2
ADLL	Glu		OLQVL	2	chemical	FALSE	FALSE	FALSE	FALSE	FALSE	FALSE	0	FALSE	FALSE	FALSE	no pred		0	FALSE	2
ADLL	Glu		RIPL	3	chemical	FALSE	FALSE	FALSE	FALSE	FALSE	FALSE	0	FALSE	FALSE	FALSE	no pred		0	FALSE	3
ADLL	Glu		RMGL	3	electrical	TRUE	TRUE	FALSE	FALSE	FALSE	FALSE	2	FALSE	FALSE	TRUE	electrical		electrical	3	FALSE
ADLL	Glu		SMBVL	5	chemical	FALSE	FALSE	FALSE	FALSE	FALSE	FALSE	0	FALSE	FALSE	FALSE	no pred		0	FALSE	5
ADLR	Glu		ADLL	6	electrical	FALSE	FALSE	FALSE	FALSE	FALSE	FALSE	0	FALSE	FALSE	FALSE	electrical		electrical	6	FALSE
ADLR	Glu		ADLR	3	chemical	FALSE	FALSE	FALSE	FALSE	FALSE	FALSE	0	FALSE	FALSE	FALSE	no pred		0	FALSE	3
ADLR	Glu		AIAR	22	chemical	TRUE	TRUE	FALSE	FALSE	FALSE	FALSE	2	FALSE	FALSE	TRUE	complex		complex	-22	FALSE
ADLR	Glu		AIBR	27	chemical	TRUE	FALSE	FALSE	FALSE	FALSE	FALSE	1	FALSE	FALSE	FALSE	+		27	FALSE	FALSE
ADLR	Glu		ASER	2	chemical	FALSE	FALSE	FALSE	FALSE	FALSE	FALSE	0	FALSE	FALSE	FALSE	no pred		0	FALSE	2
ADLR	Glu		ASHR	4	chemical	FALSE	FALSE	FALSE	FALSE	FALSE	FALSE	0	FALSE	FALSE	FALSE	no pred		0	FALSE	4
ADLR	Glu		AVAR	8	chemical	TRUE	FALSE	FALSE	FALSE	FALSE	FALSE	1	FALSE	FALSE	FALSE	+		8	FALSE	FALSE
ADLR	Glu		AVBL	3	chemical	TRUE	FALSE	FALSE	FALSE	FALSE	FALSE	1	FALSE	FALSE	FALSE	+		3	FALSE	FALSE
ADLR	Glu		AVBR	7	chemical	TRUE	FALSE	FALSE	FALSE	FALSE	FALSE	1	FALSE	FALSE	FALSE	+		7	FALSE	FALSE
ADLR	Glu		AVDL	26	chemical	TRUE	FALSE	FALSE	FALSE	FALSE	FALSE	1	FALSE	FALSE	FALSE	+		26	FALSE	FALSE
ADLR	Glu		AVDR	3	chemical	TRUE	FALSE	FALSE	FALSE	FALSE	FALSE	1	FALSE	FALSE	FALSE	+		3	FALSE	FALSE
ADLR	Glu		AVJL	2	chemical	TRUE	FALSE	FALSE	FALSE	FALSE	FALSE	1	FALSE	FALSE	FALSE	+		2	FALSE	FALSE
ADLR	Glu		AVJR	3	chemical	TRUE	FALSE	FALSE	FALSE	FALSE	FALSE	1	FALSE	FALSE	FALSE	+		3	FALSE	FALSE
ADLR	Glu		AWCR	7	chemical	FALSE	FALSE	FALSE	FALSE	FALSE	FALSE	0	FALSE	FALSE	FALSE	no pred		0	FALSE	7
ADLR	Glu		PVCL	3	chemical	TRUE	FALSE	FALSE	FALSE	FALSE	FALSE	1	FALSE	FALSE	FALSE	+		3	FALSE	FALSE
ADLR	Glu		RICR	5	chemical	TRUE	FALSE	FALSE	FALSE	FALSE	FALSE	1	FALSE	FALSE	FALSE	+		5	FALSE	FALSE
ADLR	Glu		RIFR	2	chemical	TRUE	FALSE	FALSE	FALSE	FALSE	FALSE	1	FALSE	FALSE	FALSE	+		2	FALSE	FALSE
ADLR	Glu		RIPR	2	chemical	FALSE	FALSE	FALSE	FALSE	FALSE	FALSE	0	FALSE	FALSE	FALSE	no pred		0	FALSE	2
ADLR	Glu		SIBVL	2	chemical	TRUE	FALSE	FALSE	FALSE	FALSE	FALSE	1	FALSE	FALSE	FALSE	+		2	FALSE	FALSE
ADLR	Glu		SMBVR	5	chemical	FALSE	FALSE	FALSE	FALSE	FALSE	FALSE	0	FALSE	FALSE	FALSE	no pred		0	FALSE	5
ADLR	Glu		URBR	6	chemical	TRUE	FALSE	FALSE	FALSE	FALSE	FALSE	1	FALSE	FALSE	FALSE	+		6	FALSE	FALSE
ADLR	Glu		URXR	8	chemical	FALSE	FALSE	FALSE	FALSE	FALSE	FALSE	0	FALSE	FALSE	FALSE	no pred		0	FALSE	8
AFDL	Glu		ADFL	3	electrical	FALSE	FALSE	FALSE	FALSE	FALSE	FALSE	0	FALSE	FALSE	FALSE	electrical		electrical	3	FALSE
AFDL	Glu		AIBL	2	electrical	TRUE	FALSE	FALSE	FALSE	FALSE	FALSE	1	FALSE	FALSE	FALSE	electrical		electrical	2	FALSE
AFDL	Glu		AINR	3	chemical	FALSE	FALSE	FALSE	FALSE	FALSE	FALSE	0	FALSE	FALSE	FALSE	no pred		0	FALSE	3
AFDL	Glu		AIYL	25	chemical	FALSE	TRUE	FALSE	FALSE	FALSE	FALSE	1	FALSE	FALSE	FALSE	-		-25	FALSE	FALSE
AFDL	Glu		AIYL	2	electrical	FALSE	TRUE	FALSE	FALSE	FALSE	FALSE	1	FALSE	FALSE	FALSE	electrical		electrical	2	FALSE
AFDL	Glu		ASEL	6	electrical	FALSE	FALSE	FALSE	FALSE	FALSE	FALSE	0	FALSE	FALSE	FALSE	electrical		electrical	6	FALSE
AFDL	Glu		AWBL	4	chemical	FALSE	FALSE	FALSE	FALSE	FALSE	FALSE	0	FALSE	FALSE	FALSE	no pred		0	FALSE	4
AFDL	Glu		URBL	9	electrical	TRUE	FALSE	FALSE	FALSE	FALSE	FALSE	1	FALSE	FALSE	FALSE	electrical		electrical	9	FALSE
AFDR	Glu		ADFR	5	electrical	FALSE	FALSE	FALSE	FALSE	FALSE	FALSE	0	FALSE	FALSE	FALSE	electrical		electrical	5	FALSE
AFDR	Glu		AIYR	29	chemical	FALSE	TRUE	FALSE	FALSE	FALSE	FALSE	1	FALSE	FALSE	FALSE	-		-29	FALSE	FALSE
AFDR	Glu		ASEL	2	electrical	FALSE	FALSE	FALSE	FALSE	FALSE	FALSE	0	FALSE	FALSE	FALSE	electrical		electrical	2	FALSE
AFDR	Glu		ASER	4	chemical	FALSE	FALSE	FALSE	FALSE	FALSE	FALSE	0	FALSE	FALSE	FALSE	no pred		0	FALSE	4
AFDR	Glu		ASHR	4	electrical	FALSE	FALSE	FALSE	FALSE	FALSE	FALSE	0	FALSE	FALSE	FALSE	electrical		electrical	4	FALSE
AFDR	Glu		AWCR	3	electrical	FALSE	FALSE	FALSE	FALSE	FALSE	FALSE	0	FALSE	FALSE	FALSE	electrical		electrical	3	FALSE
AFDR	Glu		URBR	2	electrical	TRUE	FALSE	FALSE	FALSE	FALSE	FALSE	1	FALSE	FALSE	FALSE	electrical		electrical	2	FALSE
AIAL	ACh		ADFL	2	chemical	FALSE	FALSE	FALSE	FALSE	FALSE	FALSE	0	FALSE	FALSE	FALSE	no pred		0	FALSE	2
AIAL	ACh		AIAR	7	electrical	FALSE	FALSE	FALSE	FALSE	FALSE	FALSE	0	FALSE	FALSE	FALSE	electrical		electrical	7	FALSE
AIAL	ACh		AIBL	35	chemical	FALSE	FALSE	FALSE	TRUE	FALSE	FALSE	1	FALSE	FALSE	FALSE	-		-35	FALSE	FALSE
AIAL	ACh		AIBL	5	electrical	FALSE	FALSE	FALSE	TRUE	FALSE	FALSE	1	FALSE	FALSE	FALSE	electrical		electrical	5	FALSE
AIAL	ACh		AIML	6	chemical	FALSE	FALSE	FALSE	FALSE	FALSE	FALSE	0	FALSE	FALSE	FALSE	no pred		0	FALSE	6
AIAL	ACh		AIZL	4	chemical	FALSE	FALSE	FALSE	TRUE	FALSE	FALSE	1	FALSE	FALSE	FALSE	-		-4	FALSE	FALSE
AIAL	ACh		ASEL	5	chemical	FALSE	FALSE	FALSE	FALSE	FALSE	FALSE	0	FALSE	FALSE	FALSE	no pred		0	FALSE	5
AIAL	ACh		ASER	10	chemical	FALSE	FALSE	FALSE	FALSE	FALSE	FALSE	0	FALSE	FALSE	FALSE	no pred		0	FALSE	10
AIAL	ACh		ASIR	2	electrical	FALSE	FALSE	FALSE	FALSE	FALSE	FALSE	0	FALSE	FALSE	FALSE	electrical		electrical	2	FALSE
AIAL	ACh		ASJL	4	chemical	FALSE	FALSE	FALSE	FALSE	FALSE	FALSE	0	FALSE	FALSE	FALSE	no pred		0	FALSE	4
AIAL	ACh		ASKL	9	chemical	FALSE	FALSE	FALSE	FALSE	FALSE	FALSE	0	FALSE	FALSE	FALSE	no pred		0	FALSE	9
AIAL	ACh		ASKL	2	electrical	FALSE	FALSE	FALSE	FALSE	FALSE	FALSE	0	FALSE	FALSE	FALSE	electrical		electrical	2	FALSE
AIAL	ACh		AWCR	6	chemical	FALSE	FALSE	FALSE	FALSE	FALSE	FALSE	0	FALSE	FALSE	FALSE	no pred		0	FALSE	6
AIAL	ACh		RIFL	10	chemical	FALSE	FALSE	FALSE	FALSE	FALSE	FALSE	0	FALSE	FALSE	FALSE	no pred		0	FALSE	10
AIAL	ACh		RIR	2	chemical	FALSE	FALSE	FALSE	FALSE	FALSE	FALSE	0	FALSE	FALSE	FALSE	no pred		0	FALSE	2
AIAL	ACh		RMGL	2	chemical	FALSE	FALSE	FALSE	FALSE	FALSE	FALSE	0	FALSE	FALSE	FALSE	no pred		0	FALSE	2
AIAR	ACh		ADAR	4	chemical	FALSE	FALSE	FALSE	FALSE	FALSE	FALSE	0	FALSE	FALSE	FALSE	no pred		0	FALSE	4
AIAR	ACh		ADFR	4	electrical	FALSE	FALSE	FALSE	FALSE	FALSE	FALSE	0	FALSE	FALSE	FALSE	electrical		electrical	4	FALSE
AIAR	ACh		ADLR	10	chemical	FALSE	FALSE	FALSE	FALSE	FALSE	FALSE	0	FALSE	FALSE	FALSE	no pred		0	FALSE	10
AIAR	ACh		AIAL	7	electrical	FALSE	FALSE	FALSE	FALSE	FALSE	FALSE	0	FALSE	FALSE	FALSE	electrical		electrical	7	FALSE
AIAR	ACh		AIAR	2	electrical	FALSE	FALSE	FALSE	FALSE	FALSE	FALSE	0	FALSE	FALSE	FALSE	electrical		electrical	2	FALSE
AIAR	ACh		AIBR	33	chemical	FALSE	FALSE	FALSE	TRUE	FALSE	FALSE	1	FALSE	FALSE	FALSE	-		-33	FALSE	FALSE
AIAR	ACh		AIZR	2	chemical	FALSE	FALSE	FALSE	TRUE	FALSE	FALSE	1	FALSE	FALSE	FALSE	-		-2	FALSE	FALSE
AIAR	ACh		ASER	5	chemical	FALSE	FALSE	FALSE	FALSE	FALSE	FALSE	0	FALSE	FALSE	FALSE	no pred		0	FALSE	5
AIAR	ACh		ASGR	5	chemical	FALSE	FALSE	FALSE	FALSE	FALSE	FALSE	0	FALSE	FALSE	FALSE	no pred		0	FALSE	5
AIAR	ACh		ASGR	3	electrical	FALSE	FALSE	FALSE	FALSE	FALSE	FALSE	0	FALSE	FALSE	FALSE	electrical		electrical	3	FALSE
AIAR	ACh		ASIR	2	chemical	FALSE	FALSE	FALSE	FALSE	FALSE	FALSE	0	FALSE	FALSE	FALSE	no pred		0	FALSE	2
AIAR	ACh		ASIR	3	electrical	FALSE	FALSE	FALSE	FALSE	FALSE	FALSE	0	FALSE	FALSE	FALSE	electrical		electrical	3	FALSE
AIAR	ACh		AWAR	4	chemical	FALSE	FALSE	FALSE	FALSE	FALSE	FALSE	0	FALSE	FALSE	FALSE	no pred		0	FALSE	4
AIAR	ACh		AWAR	3	electrical	FALSE	FALSE	FALSE	FALSE	FALSE	FALSE	0	FALSE	FALSE	FALSE	electrical		electrical	3	FALSE
AIAR	ACh		AWCL	6	chemical	FALSE	FALSE	FALSE	FALSE	FALSE	FALSE	0	FALSE	FALSE	FALSE	no pred		0	FALSE	6
AIAR	ACh		AWCR	6	chemical	FALSE	FALSE	FALSE	FALSE	FALSE	FALSE	0	FALSE	FALSE	FALSE	no pred		0	FALSE	6
AIAR	ACh		RIFR	10	chemical	FALSE	FALSE	FALSE	FALSE	FALSE	FALSE	0	FALSE	FALSE	FALSE	no pred		0	FALSE	10
AIBL	Glu		AFDL	2	electrical	FALSE	FALSE	FALSE	FALSE	FALSE	FALSE	0	FALSE	FALSE	FALSE	electrical		electrical	2	FALSE
AIBL	Glu		AIAL	5	electrical	TRUE	TRUE	FALSE	FALSE	FALSE	FALSE	2	FALSE	FALSE	TRUE	electrical		electrical	5	FALSE
AIBL	Glu		AIBL	2	chemical	TRUE	FALSE	FALSE	FALSE	FALSE	FALSE	1	FALSE	FALSE	FALSE	+		2	FALSE	FALSE
AIBL	Glu		AIZR	7	chemical	FALSE	FALSE	FALSE	FALSE	FALSE	FALSE	0	FALSE	FALSE	FALSE	no pred		0	FALSE	7
AIBL	Glu		AIZR	4	electrical	FALSE	FALSE	FALSE	FALSE	FALSE	FALSE	0	FALSE	FALSE	FALSE	electrical		electrical	4	FALSE
AIBL	Glu		ASHR	3	chemical	FALSE	FALSE	FALSE	FALSE	FALSE	FALSE	0	FALSE	FALSE	FALSE	no pred		0	FALSE	3
AIBL	Glu		AVAL	5	chemical	TRUE	FALSE	FALSE	FALSE	FALSE	FALSE	1	FALSE	FALSE	FALSE	+		5	FALSE	FALSE
AIBL	Glu		AVBL	21	chemical	TRUE	FALSE	FALSE	FALSE	FALSE	FALSE	1	FALSE	FALSE	FALSE	+		21	FALSE	FALSE
AIBL	Glu		DVC	2	electrical	TRUE	FALSE	FALSE	FALSE	FALSE	FALSE	1	FALSE	FALSE	FALSE	electrical		electrical	2	FALSE
AIBL	Glu		RIBR	16	chemical	TRUE	TRUE	FALSE	FALSE	FALSE	FALSE	2	FALSE	FALSE	TRUE	complex		complex	-16	FALSE
AIBL	Glu		RIGR	5	chemical	TRUE	FALSE	FALSE	FALSE	FALSE	FALSE	1	FALSE	FALSE	FALSE	+		5	FALSE	FALSE
AIBL	Glu		RIGR	3	electrical	TRUE	FALSE	FALSE	FALSE	FALSE	FALSE	1	FALSE	FALSE	FALSE	electrical		electrical	3	FALSE
AIBL	Glu		RIMR	56	chemical	TRUE	TRUE	FALSE	FALSE	FALSE	FALSE	2	FALSE	FALSE	TRUE	complex		complex	-56	FALSE
AIBL	Glu		RMED	2	electrical	TRUE	TRUE	FALSE	FALSE	FALSE	FALSE	2	FALSE	FALSE	TRUE	electrical		electrical	2	FALSE
AIBL	Glu		RMFR	6	chemical	TRUE	FALSE	FALSE	FALSE	FALSE	FALSE	1	FALSE	FALSE	FALSE	+		6	FALSE	FALSE
AIBL	Glu		SAADL	6	chemical	TRUE	FALSE	FALSE	FALSE	FALSE	FALSE	1	FALSE	FALSE	FALSE	+		6	FALSE	FALSE
AIBL	Glu		SAADR	10	chemical	TRUE	FALSE	FALSE	FALSE	FALSE	FALSE	1	FALSE	FALSE	FALSE	+		10	FALSE	FALSE
AIBL	Glu		SAAVL	3	chemical	TRUE	FALSE	FALSE	FALSE	FALSE	FALSE	1	FALSE	FALSE	FALSE	+		3	FALSE	FALSE
AIBL	Glu		SIADR	2	chemical	FALSE	FALSE	FALSE	FALSE	FALSE	FALSE	0	FALSE	FALSE	FALSE	no pred		0	FALSE	2
AIBL	Glu		SIAVR	2	chemical	FALSE	FALSE	FALSE	FALSE	FALSE	FALSE	0	FALSE	FALSE	FALSE	no pred		0	FALSE	2
AIBL	Glu		SIBDR	3	chemical	TRUE	FALSE	FALSE	FALSE	FALSE	FALSE	1	FALSE	FALSE	FALSE	+		3	FALSE	FALSE
AIBL	Glu		SMDDR	16	chemical	TRUE	FALSE	FALSE	FALSE	FALSE	FALSE	1	FALSE	FALSE	FALSE	+		16	FALSE	FALSE
AIBL	Glu		SMDVR	4	chemical	TRUE	FALSE	FALSE	FALSE	FALSE	FALSE	1	FALSE	FALSE	FALSE	+		4	FALSE	FALSE
AIBR	Glu		AIZL	3	electrical	FALSE	FALSE	FALSE	FALSE	FALSE	FALSE	0	FALSE	FALSE	FALSE	electrical		electrical	3	FALSE
AIBR	Glu		ASKR	3	electrical	FALSE	FALSE	FALSE	FALSE	FALSE	FALSE	0	FALSE	FALSE	FALSE	electrical		electrical	3	FALSE
AIBR	Glu		AVAR	2	chemical	TRUE	FALSE	FALSE	FALSE	FALSE	FALSE	1	FALSE	FALSE	FALSE	+		2	FALSE	FALSE
AIBR	Glu		AVBR	13	chemical	TRUE	FALSE	FALSE	FALSE	FALSE	FALSE	1	FALSE	FALSE	FALSE	+		13	FALSE	FALSE
AIBR	Glu		AVEL	4	chemical	TRUE	FALSE	FALSE	FALSE	FALSE	FALSE	1	FALSE	FALSE	FALSE	+		4	FALSE	FALSE
AIBR	Glu		DVC	9	electrical	TRUE	FALSE	FALSE	FALSE	FALSE	FALSE	1	FALSE	FALSE	FALSE	electrical		electrical	9	FALSE
AIBR	Glu		PVPL	2	electrical	FALSE	FALSE	FALSE	FALSE	FALSE	FALSE	0	FALSE	FALSE	FALSE	electrical		electrical	2	FALSE
AIBR	Glu		RIAL	2	chemical	TRUE	TRUE	FALSE	FALSE	FALSE	FALSE	2	FALSE	FALSE	TRUE	complex		complex	-2	FALSE
AIBR	Glu		RIBL	11	chemical	TRUE	TRUE	FALSE	FALSE	FALSE	FALSE	2	FALSE	FALSE	TRUE	complex		complex	-11	FALSE
AIBR	Glu		RIGL	3	electrical	TRUE	FALSE	FALSE	FALSE	FALSE	FALSE	1	FALSE	FALSE	FALSE	electrical		electrical	3	FALSE
AIBR	Glu		RIML	47	chemical	TRUE	TRUE	FALSE	FALSE	FALSE	FALSE	2	FALSE	FALSE	TRUE	complex		complex	-47	FALSE
AIBR	Glu		RIML	2	electrical	TRUE	TRUE	FALSE	FALSE	FALSE	FALSE	2	FALSE	FALSE	TRUE	electrical		electrical	2	FALSE
AIBR	Glu		RIMR	5	chemical	TRUE	TRUE	FALSE	FALSE	FALSE	FALSE	2	FALSE	FALSE	TRUE	complex		complex	-5	FALSE
AIBR	Glu		RIS	3	electrical	TRUE	TRUE	FALSE	FALSE	FALSE	FALSE	2	FALSE	FALSE	TRUE	electrical		electrical	3	FALSE
AIBR	Glu		RIVR	3	electrical	FALSE	FALSE	FALSE	FALSE	FALSE	FALSE	0	FALSE	FALSE	FALSE	electrical		electrical	3	FALSE
AIBR	Glu		SAADL	2	chemical	TRUE	FALSE	FALSE	FALSE	FALSE	FALSE	1	FALSE	FALSE	FALSE	+		2	FALSE	FALSE
AIBR	Glu		SAADR	2	chemical	TRUE	FALSE	FALSE	FALSE	FALSE	FALSE	1	FALSE	FALSE	FALSE	+		2	FALSE	FALSE
AIBR	Glu		SIBVR	2	chemical	TRUE	FALSE	FALSE	FALSE	FALSE	FALSE	1	FALSE	FALSE	FALSE	+		2	FALSE	FALSE
AIBR	Glu		SMDDL	17	chemical	TRUE	FALSE	FALSE	FALSE	FALSE	FALSE	1	FALSE	FALSE	FALSE	+		17	FALSE	FALSE
AIBR	Glu		SMDDL	2	electrical	TRUE	FALSE	FALSE	FALSE	FALSE	FALSE	1	FALSE	FALSE	FALSE	electrical		electrical	2	FALSE
AIBR	Glu		SMDVL	7	chemical	TRUE	FALSE	FALSE	FALSE	FALSE	FALSE	1	FALSE	FALSE	FALSE	+		7	FALSE	FALSE
AIBR	Glu		VB01	3	chemical	TRUE	FALSE	FALSE	FALSE	FALSE	FALSE	1	FALSE	FALSE	FALSE	+		3	FALSE	FALSE
AIML	Glu	ACh	AIAL	11	chemical	TRUE	TRUE	FALSE	FALSE	FALSE	FALSE	2	FALSE	FALSE	TRUE	complex		complex	-11	FALSE
AIML	Glu	ACh	ASGL	8	chemical	FALSE	FALSE	FALSE	FALSE	FALSE	FALSE	0	FALSE	FALSE	FALSE	no pred		0	FALSE	8
AIML	Glu	ACh	ASJL	2	chemical	FALSE	FALSE	FALSE	FALSE	FALSE	FALSE	0	FALSE	FALSE	FALSE	no pred		0	FALSE	2
AIML	Glu	ACh	ASKL	7	chemical	FALSE	FALSE	FALSE	FALSE	FALSE	FALSE	0	FALSE	FALSE	FALSE	no pred		0	FALSE	7
AIML	Glu	ACh	AVFL	5	chemical	FALSE	FALSE	FALSE	FALSE	FALSE	FALSE	0	FALSE	FALSE	FALSE	no pred		0	FALSE	5
AIML	Glu	ACh	AVFR	4	chemical	FALSE	FALSE	FALSE	FALSE	FALSE	FALSE	0	FALSE	FALSE	FALSE	no pred		0	FALSE	4
AIML	Glu	ACh	AVHL	2	chemical	TRUE	FALSE	FALSE	FALSE	FALSE	FALSE	1	FALSE	FALSE	FALSE	+		2	FALSE	FALSE
AIML	Glu	ACh	CEPDL	3	chemical	FALSE	FALSE	FALSE	FALSE	FALSE	FALSE	0	FALSE	FALSE	FALSE	no pred		0	FALSE	3
AIML	Glu	ACh	RID	2	chemical	FALSE	FALSE	TRUE	FALSE	FALSE	FALSE	1	FALSE	FALSE	FALSE	+		2	FALSE	FALSE
AIML	Glu	ACh	RIFL	2	chemical	TRUE	FALSE	FALSE	FALSE	FALSE	FALSE	1	FALSE	FALSE	FALSE	+		2	FALSE	FALSE
AIML	Glu	ACh	RMGL	3	chemical	TRUE	TRUE	FALSE	FALSE	FALSE	FALSE	2	FALSE	FALSE	TRUE	complex		complex	-3	FALSE
AIML	Glu	ACh	SMBVL	4	chemical	FALSE	FALSE	FALSE	TRUE	FALSE	FALSE	1	FALSE	FALSE	FALSE	-		-4	FALSE	FALSE
AIMR	Glu	ACh	ADFR	2	chemical	FALSE	FALSE	FALSE	FALSE	FALSE	FALSE	0	FALSE	FALSE	FALSE	no pred		0	FALSE	2
AIMR	Glu	ACh	AIAR	10	chemical	TRUE	TRUE	FALSE	FALSE	FALSE	FALSE	2	FALSE	FALSE	TRUE	complex		complex	-10	FALSE
AIMR	Glu	ACh	ALA	2	chemical	FALSE	FALSE	TRUE	FALSE	FALSE	FALSE	1	FALSE	FALSE	FALSE	+		2	FALSE	FALSE
AIMR	Glu	ACh	ASGR	6	chemical	FALSE	FALSE	FALSE	FALSE	FALSE	FALSE	0	FALSE	FALSE	FALSE	no pred		0	FALSE	6
AIMR	Glu	ACh	ASJR	4	chemical	FALSE	FALSE	FALSE	FALSE	FALSE	FALSE	0	FALSE	FALSE	FALSE	no pred		0	FALSE	4
AIMR	Glu	ACh	ASKR	4	chemical	FALSE	FALSE	FALSE	FALSE	FALSE	FALSE	0	FALSE	FALSE	FALSE	no pred		0	FALSE	4
AIMR	Glu	ACh	AVDR	2	chemical	TRUE	FALSE	FALSE	FALSE	FALSE	FALSE	1	FALSE	FALSE	FALSE	+		2	FALSE	FALSE
AIMR	Glu	ACh	AVFL	3	chemical	FALSE	FALSE	FALSE	FALSE	FALSE	FALSE	0	FALSE	FALSE	FALSE	no pred		0	FALSE	3
AIMR	Glu	ACh	AVFR	4	chemical	FALSE	FALSE	FALSE	FALSE	FALSE	FALSE	0	FALSE	FALSE	FALSE	no pred		0	FALSE	4
AIMR	Glu	ACh	AVHR	2	chemical	TRUE	FALSE	FALSE	FALSE	FALSE	FALSE	1	FALSE	FALSE	FALSE	+		2	FALSE	FALSE
AIMR	Glu	ACh	AVKR	3	electrical	TRUE	FALSE	FALSE	FALSE	FALSE	FALSE	1	FALSE	FALSE	FALSE	electrical		electrical	3	FALSE
AIMR	Glu	ACh	BDUR	2	chemical	TRUE	FALSE	FALSE	FALSE	FALSE	FALSE	1	FALSE	FALSE	FALSE	+		2	FALSE	FALSE
AIMR	Glu	ACh	HSNL	3	chemical	TRUE	FALSE	TRUE	FALSE	FALSE	FALSE	2	TRUE	FALSE	FALSE	+		3	FALSE	FALSE
AIMR	Glu	ACh	HSNR	3	chemical	TRUE	FALSE	TRUE	FALSE	FALSE	FALSE	2	TRUE	FALSE	FALSE	+		3	FALSE	FALSE
AIMR	Glu	ACh	RIFR	3	chemical	TRUE	FALSE	FALSE	FALSE	FALSE	FALSE	1	FALSE	FALSE	FALSE	+		3	FALSE	FALSE
AIMR	Glu	ACh	RMGR	4	chemical	TRUE	TRUE	FALSE	FALSE	FALSE	FALSE	2	FALSE	FALSE	TRUE	complex		complex	-4	FALSE
AIMR	Glu	ACh	URXR	5	chemical	FALSE	FALSE	FALSE	TRUE	FALSE	FALSE	1	FALSE	FALSE	FALSE	-		-5	FALSE	FALSE
AINL	ACh		ADEL	2	electrical	FALSE	FALSE	TRUE	FALSE	FALSE	FALSE	1	FALSE	FALSE	FALSE	electrical		electrical	2	FALSE
AINL	ACh		AFDR	10	chemical	FALSE	FALSE	FALSE	FALSE	FALSE	FALSE	0	FALSE	FALSE	FALSE	no pred		0	FALSE	10
AINL	ACh		ASIL	11	chemical	FALSE	FALSE	FALSE	FALSE	FALSE	FALSE	0	FALSE	FALSE	FALSE	no pred		0	FALSE	11
AINL	ACh		AUAR	2	chemical	FALSE	FALSE	FALSE	FALSE	FALSE	FALSE	0	FALSE	FALSE	FALSE	no pred		0	FALSE	2
AINL	ACh		BAGL	5	chemical	FALSE	FALSE	FALSE	FALSE	FALSE	FALSE	0	FALSE	FALSE	FALSE	no pred		0	FALSE	5
AINL	ACh		CEPVR	2	chemical	FALSE	FALSE	FALSE	FALSE	FALSE	FALSE	0	FALSE	FALSE	FALSE	no pred		0	FALSE	2
AINL	ACh		RIBL	2	chemical	FALSE	FALSE	TRUE	FALSE	FALSE	FALSE	1	FALSE	FALSE	FALSE	+		2	FALSE	FALSE
AINL	ACh		RIBR	3	chemical	FALSE	FALSE	TRUE	FALSE	FALSE	FALSE	1	FALSE	FALSE	FALSE	+		3	FALSE	FALSE
AINL	ACh		RID	2	chemical	FALSE	FALSE	TRUE	FALSE	FALSE	FALSE	1	FALSE	FALSE	FALSE	+		2	FALSE	FALSE
AINL	ACh		RMDVL	3	chemical	FALSE	FALSE	FALSE	TRUE	FALSE	FALSE	1	FALSE	FALSE	FALSE	-		-3	FALSE	FALSE
AINL	ACh		SAAVL	3	chemical	FALSE	FALSE	TRUE	TRUE	FALSE	FALSE	2	FALSE	FALSE	TRUE	complex		complex	-3	FALSE
AINR	ACh		ADER	4	electrical	FALSE	FALSE	TRUE	FALSE	FALSE	FALSE	1	FALSE	FALSE	FALSE	electrical		electrical	4	FALSE
AINR	ACh		AFDL	9	chemical	FALSE	FALSE	FALSE	FALSE	FALSE	FALSE	0	FALSE	FALSE	FALSE	no pred		0	FALSE	9
AINR	ACh		AFDR	3	chemical	FALSE	FALSE	FALSE	FALSE	FALSE	FALSE	0	FALSE	FALSE	FALSE	no pred		0	FALSE	3
AINR	ACh		AIAL	2	chemical	FALSE	FALSE	FALSE	FALSE	FALSE	FALSE	0	FALSE	FALSE	FALSE	no pred		0	FALSE	2
AINR	ACh		AIBL	2	chemical	FALSE	FALSE	FALSE	TRUE	FALSE	FALSE	1	FALSE	FALSE	FALSE	-		-2	FALSE	FALSE
AINR	ACh		ASER	3	chemical	FALSE	FALSE	FALSE	FALSE	FALSE	FALSE	0	FALSE	FALSE	FALSE	no pred		0	FALSE	3
AINR	ACh		AUAL	3	electrical	FALSE	FALSE	FALSE	FALSE	FALSE	FALSE	0	FALSE	FALSE	FALSE	electrical		electrical	3	FALSE
AINR	ACh		AUAR	2	chemical	FALSE	FALSE	FALSE	FALSE	FALSE	FALSE	0	FALSE	FALSE	FALSE	no pred		0	FALSE	2
AINR	ACh		AWCL	2	chemical	FALSE	FALSE	FALSE	FALSE	FALSE	FALSE	0	FALSE	FALSE	FALSE	no pred		0	FALSE	2
AINR	ACh		BAGL	3	electrical	FALSE	FALSE	FALSE	FALSE	FALSE	FALSE	0	FALSE	FALSE	FALSE	electrical		electrical	3	FALSE
AINR	ACh		BAGR	9	chemical	FALSE	FALSE	FALSE	FALSE	FALSE	FALSE	0	FALSE	FALSE	FALSE	no pred		0	FALSE	9
AINR	ACh		CEPDL	2	chemical	FALSE	FALSE	FALSE	FALSE	FALSE	FALSE	0	FALSE	FALSE	FALSE	no pred		0	FALSE	2
AINR	ACh		RIAL	2	electrical	FALSE	FALSE	FALSE	TRUE	FALSE	FALSE	1	FALSE	FALSE	FALSE	electrical		electrical	2	FALSE
AINR	ACh		RIBL	8	chemical	FALSE	FALSE	TRUE	FALSE	FALSE	FALSE	1	FALSE	FALSE	FALSE	+		8	FALSE	FALSE
AINR	ACh		RID	2	chemical	FALSE	FALSE	TRUE	FALSE	FALSE	FALSE	1	FALSE	FALSE	FALSE	+		2	FALSE	FALSE
AINR	ACh		URXL	2	chemical	FALSE	FALSE	FALSE	TRUE	FALSE	FALSE	1	FALSE	FALSE	FALSE	-		-2	FALSE	FALSE
AINR	ACh		URXR	2	chemical	FALSE	FALSE	FALSE	TRUE	FALSE	FALSE	1	FALSE	FALSE	FALSE	-		-2	FALSE	FALSE
AIYL	ACh		AFDL	2	chemical	FALSE	FALSE	FALSE	FALSE	FALSE	FALSE	0	FALSE	FALSE	FALSE	no pred		0	FALSE	2
AIYL	ACh		AFDL	2	electrical	FALSE	FALSE	FALSE	FALSE	FALSE	FALSE	0	FALSE	FALSE	FALSE	electrical		electrical	2	FALSE
AIYL	ACh		AIBL	3	chemical	FALSE	FALSE	FALSE	TRUE	FALSE	FALSE	1	FALSE	FALSE	FALSE	-		-3	FALSE	FALSE
AIYL	ACh		AIYR	4	electrical	FALSE	FALSE	TRUE	FALSE	FALSE	FALSE	1	FALSE	FALSE	FALSE	electrical		electrical	4	FALSE
AIYL	ACh		AIZL	67	chemical	FALSE	FALSE	FALSE	TRUE	FALSE	FALSE	1	FALSE	FALSE	FALSE	-		-67	FALSE	FALSE
AIYL	ACh		AWAL	14	chemical	FALSE	FALSE	FALSE	FALSE	FALSE	FALSE	0	FALSE	FALSE	FALSE	no pred		0	FALSE	14
AIYL	ACh		AWCL	5	chemical	FALSE	FALSE	FALSE	FALSE	FALSE	FALSE	0	FALSE	FALSE	FALSE	no pred		0	FALSE	5
AIYL	ACh		AWCR	3	chemical	FALSE	FALSE	FALSE	FALSE	FALSE	FALSE	0	FALSE	FALSE	FALSE	no pred		0	FALSE	3
AIYL	ACh		RIAL	51	chemical	FALSE	FALSE	FALSE	TRUE	FALSE	FALSE	1	FALSE	FALSE	FALSE	-		-51	FALSE	FALSE
AIYL	ACh		RIBL	42	chemical	FALSE	FALSE	TRUE	FALSE	FALSE	FALSE	1	FALSE	FALSE	FALSE	+		42	FALSE	FALSE
AIYL	ACh		RIML	5	electrical	FALSE	FALSE	TRUE	TRUE	FALSE	FALSE	2	FALSE	FALSE	TRUE	electrical		electrical	5	FALSE
AIYR	ACh		AIYL	7	chemical	FALSE	FALSE	TRUE	FALSE	FALSE	FALSE	1	FALSE	FALSE	FALSE	+		7	FALSE	FALSE
AIYR	ACh		AIYL	4	electrical	FALSE	FALSE	TRUE	FALSE	FALSE	FALSE	1	FALSE	FALSE	FALSE	electrical		electrical	4	FALSE
AIYR	ACh		AIZR	70	chemical	FALSE	FALSE	FALSE	TRUE	FALSE	FALSE	1	FALSE	FALSE	FALSE	-		-70	FALSE	FALSE
AIYR	ACh		ASEL	2	chemical	FALSE	FALSE	FALSE	FALSE	FALSE	FALSE	0	FALSE	FALSE	FALSE	no pred		0	FALSE	2
AIYR	ACh		ASER	4	chemical	FALSE	FALSE	FALSE	FALSE	FALSE	FALSE	0	FALSE	FALSE	FALSE	no pred		0	FALSE	4
AIYR	ACh		ASGR	2	chemical	FALSE	FALSE	FALSE	FALSE	FALSE	FALSE	0	FALSE	FALSE	FALSE	no pred		0	FALSE	2
AIYR	ACh		RIAR	50	chemical	FALSE	FALSE	FALSE	TRUE	FALSE	FALSE	1	FALSE	FALSE	FALSE	-		-50	FALSE	FALSE
AIYR	ACh		RIBR	60	chemical	FALSE	FALSE	TRUE	FALSE	FALSE	FALSE	1	FALSE	FALSE	FALSE	+		60	FALSE	FALSE
AIYR	ACh		RIMR	3	electrical	FALSE	FALSE	TRUE	TRUE	FALSE	FALSE	2	FALSE	FALSE	TRUE	electrical		electrical	3	FALSE
AIZL	Glu		AIAL	12	chemical	TRUE	TRUE	FALSE	FALSE	FALSE	FALSE	2	FALSE	FALSE	TRUE	complex		complex	-12	FALSE
AIZL	Glu		AIBL	10	chemical	TRUE	FALSE	FALSE	FALSE	FALSE	FALSE	1	FALSE	FALSE	FALSE	+		10	FALSE	FALSE
AIZL	Glu		AIBR	53	chemical	TRUE	FALSE	FALSE	FALSE	FALSE	FALSE	1	FALSE	FALSE	FALSE	+		53	FALSE	FALSE
AIZL	Glu		AIBR	3	electrical	TRUE	FALSE	FALSE	FALSE	FALSE	FALSE	1	FALSE	FALSE	FALSE	electrical		electrical	3	FALSE
AIZL	Glu		AIZR	18	electrical	FALSE	FALSE	FALSE	FALSE	FALSE	FALSE	0	FALSE	FALSE	FALSE	electrical		electrical	18	FALSE
AIZL	Glu		ASEL	4	chemical	FALSE	FALSE	FALSE	FALSE	FALSE	FALSE	0	FALSE	FALSE	FALSE	no pred		0	FALSE	4
AIZL	Glu		ASGL	3	electrical	FALSE	FALSE	FALSE	FALSE	FALSE	FALSE	0	FALSE	FALSE	FALSE	electrical		electrical	3	FALSE
AIZL	Glu		ASHL	2	electrical	FALSE	FALSE	FALSE	FALSE	FALSE	FALSE	0	FALSE	FALSE	FALSE	electrical		electrical	2	FALSE
AIZL	Glu		AVEL	3	chemical	TRUE	FALSE	FALSE	FALSE	FALSE	FALSE	1	FALSE	FALSE	FALSE	+		3	FALSE	FALSE
AIZL	Glu		AVER	26	chemical	TRUE	FALSE	FALSE	FALSE	FALSE	FALSE	1	FALSE	FALSE	FALSE	+		26	FALSE	FALSE
AIZL	Glu		AVKR	4	chemical	TRUE	FALSE	FALSE	FALSE	FALSE	FALSE	1	FALSE	FALSE	FALSE	+		4	FALSE	FALSE
AIZL	Glu		AWAL	3	electrical	FALSE	FALSE	FALSE	FALSE	FALSE	FALSE	0	FALSE	FALSE	FALSE	electrical		electrical	3	FALSE
AIZL	Glu		AWCR	2	chemical	FALSE	FALSE	FALSE	FALSE	FALSE	FALSE	0	FALSE	FALSE	FALSE	no pred		0	FALSE	2
AIZL	Glu		RIAL	29	chemical	TRUE	TRUE	FALSE	FALSE	FALSE	FALSE	2	FALSE	FALSE	TRUE	complex		complex	-29	FALSE
AIZL	Glu		RICR	11	chemical	TRUE	FALSE	FALSE	FALSE	FALSE	FALSE	1	FALSE	FALSE	FALSE	+		11	FALSE	FALSE
AIZL	Glu		RIGL	4	chemical	TRUE	FALSE	FALSE	FALSE	FALSE	FALSE	1	FALSE	FALSE	FALSE	+		4	FALSE	FALSE
AIZL	Glu		RIML	35	chemical	TRUE	TRUE	FALSE	FALSE	FALSE	FALSE	2	FALSE	FALSE	TRUE	complex		complex	-35	FALSE
AIZL	Glu		SMBDL	24	chemical	FALSE	FALSE	FALSE	FALSE	FALSE	FALSE	0	FALSE	FALSE	FALSE	no pred		0	FALSE	24
AIZL	Glu		SMBVL	21	chemical	FALSE	FALSE	FALSE	FALSE	FALSE	FALSE	0	FALSE	FALSE	FALSE	no pred		0	FALSE	21
AIZL	Glu		SMDVL	3	chemical	TRUE	FALSE	FALSE	FALSE	FALSE	FALSE	1	FALSE	FALSE	FALSE	+		3	FALSE	FALSE
AIZL	Glu		URYDL	3	chemical	TRUE	FALSE	FALSE	FALSE	FALSE	FALSE	1	FALSE	FALSE	FALSE	+		3	FALSE	FALSE
AIZR	Glu		AIAR	5	chemical	TRUE	TRUE	FALSE	FALSE	FALSE	FALSE	2	FALSE	FALSE	TRUE	complex		complex	-5	FALSE
AIZR	Glu		AIBL	50	chemical	TRUE	FALSE	FALSE	FALSE	FALSE	FALSE	1	FALSE	FALSE	FALSE	+		50	FALSE	FALSE
AIZR	Glu		AIBL	4	electrical	TRUE	FALSE	FALSE	FALSE	FALSE	FALSE	1	FALSE	FALSE	FALSE	electrical		electrical	4	FALSE
AIZR	Glu		AIBR	3	chemical	TRUE	FALSE	FALSE	FALSE	FALSE	FALSE	1	FALSE	FALSE	FALSE	+		3	FALSE	FALSE
AIZR	Glu		AIZL	18	electrical	FALSE	FALSE	FALSE	FALSE	FALSE	FALSE	0	FALSE	FALSE	FALSE	electrical		electrical	18	FALSE
AIZR	Glu		ASER	2	chemical	FALSE	FALSE	FALSE	FALSE	FALSE	FALSE	0	FALSE	FALSE	FALSE	no pred		0	FALSE	2
AIZR	Glu		ASHR	6	electrical	FALSE	FALSE	FALSE	FALSE	FALSE	FALSE	0	FALSE	FALSE	FALSE	electrical		electrical	6	FALSE
AIZR	Glu		AVEL	28	chemical	TRUE	FALSE	FALSE	FALSE	FALSE	FALSE	1	FALSE	FALSE	FALSE	+		28	FALSE	FALSE
AIZR	Glu		AWAR	3	electrical	FALSE	FALSE	FALSE	FALSE	FALSE	FALSE	0	FALSE	FALSE	FALSE	electrical		electrical	3	FALSE
AIZR	Glu		AWCR	2	chemical	FALSE	FALSE	FALSE	FALSE	FALSE	FALSE	0	FALSE	FALSE	FALSE	no pred		0	FALSE	2
AIZR	Glu		DVA	3	chemical	TRUE	FALSE	FALSE	FALSE	FALSE	FALSE	1	FALSE	FALSE	FALSE	+		3	FALSE	FALSE
AIZR	Glu		RIAR	25	chemical	TRUE	TRUE	FALSE	FALSE	FALSE	FALSE	2	FALSE	FALSE	TRUE	complex		complex	-25	FALSE
AIZR	Glu		RIMR	34	chemical	TRUE	TRUE	FALSE	FALSE	FALSE	FALSE	2	FALSE	FALSE	TRUE	complex		complex	-34	FALSE
AIZR	Glu		SMBDR	17	chemical	FALSE	FALSE	FALSE	FALSE	FALSE	FALSE	0	FALSE	FALSE	FALSE	no pred		0	FALSE	17
AIZR	Glu		SMBVR	10	chemical	FALSE	FALSE	FALSE	FALSE	FALSE	FALSE	0	FALSE	FALSE	FALSE	no pred		0	FALSE	10
AIZR	Glu		SMDDR	4	chemical	TRUE	FALSE	FALSE	FALSE	FALSE	FALSE	1	FALSE	FALSE	FALSE	+		4	FALSE	FALSE
ALA	GABA		ASJL	2	electrical	FALSE	FALSE	FALSE	FALSE	FALSE	FALSE	0	FALSE	FALSE	FALSE	electrical		electrical	2	FALSE
ALA	GABA		ASJR	4	chemical	FALSE	FALSE	FALSE	FALSE	FALSE	FALSE	0	FALSE	FALSE	FALSE	no pred		0	FALSE	4
ALA	GABA		AVAR	3	chemical	FALSE	FALSE	FALSE	FALSE	FALSE	TRUE	1	FALSE	FALSE	FALSE	-		-3	FALSE	FALSE
ALA	GABA		AVEL	8	chemical	FALSE	FALSE	FALSE	FALSE	FALSE	TRUE	1	FALSE	FALSE	FALSE	-		-8	FALSE	FALSE
ALA	GABA		AVER	4	chemical	FALSE	FALSE	FALSE	FALSE	FALSE	TRUE	1	FALSE	FALSE	FALSE	-		-4	FALSE	FALSE
ALA	GABA		AVER	3	electrical	FALSE	FALSE	FALSE	FALSE	FALSE	TRUE	1	FALSE	FALSE	FALSE	electrical		electrical	3	FALSE
ALA	GABA		RIAR	2	chemical	FALSE	FALSE	FALSE	FALSE	FALSE	FALSE	0	FALSE	FALSE	FALSE	no pred		0	FALSE	2
ALA	GABA		RID	4	electrical	FALSE	FALSE	FALSE	FALSE	TRUE	TRUE	2	FALSE	FALSE	TRUE	electrical		electrical	4	FALSE
ALA	GABA		RMDR	3	chemical	FALSE	FALSE	FALSE	FALSE	FALSE	TRUE	1	FALSE	FALSE	FALSE	-		-3	FALSE	FALSE
ALML	Glu		AVDR	3	chemical	TRUE	FALSE	FALSE	FALSE	FALSE	FALSE	1	FALSE	FALSE	FALSE	+		3	FALSE	FALSE
ALML	Glu		AVEL	3	chemical	TRUE	FALSE	FALSE	FALSE	FALSE	FALSE	1	FALSE	FALSE	FALSE	+		3	FALSE	FALSE
ALML	Glu		AVM	7	electrical	FALSE	FALSE	FALSE	FALSE	FALSE	FALSE	0	FALSE	FALSE	FALSE	electrical		electrical	7	FALSE
ALML	Glu		BDUL	15	chemical	TRUE	FALSE	FALSE	FALSE	FALSE	FALSE	1	FALSE	FALSE	FALSE	+		15	FALSE	FALSE
ALML	Glu		BDUL	23	electrical	TRUE	FALSE	FALSE	FALSE	FALSE	FALSE	1	FALSE	FALSE	FALSE	electrical		electrical	23	FALSE
ALML	Glu		CEPDL	2	chemical	FALSE	FALSE	FALSE	FALSE	FALSE	FALSE	0	FALSE	FALSE	FALSE	no pred		0	FALSE	2
ALML	Glu		CEPVL	3	chemical	FALSE	FALSE	FALSE	FALSE	FALSE	FALSE	0	FALSE	FALSE	FALSE	no pred		0	FALSE	3
ALML	Glu		PVCL	11	chemical	TRUE	FALSE	FALSE	FALSE	FALSE	FALSE	1	FALSE	FALSE	FALSE	+		11	FALSE	FALSE
ALML	Glu		PVCR	4	chemical	TRUE	FALSE	FALSE	FALSE	FALSE	FALSE	1	FALSE	FALSE	FALSE	+		4	FALSE	FALSE
ALML	Glu		PVR	3	electrical	FALSE	FALSE	FALSE	FALSE	FALSE	FALSE	0	FALSE	FALSE	FALSE	electrical		electrical	3	FALSE
ALML	Glu		RICL	2	chemical	TRUE	FALSE	FALSE	FALSE	FALSE	FALSE	1	FALSE	FALSE	FALSE	+		2	FALSE	FALSE
ALML	Glu		RICR	3	chemical	TRUE	FALSE	FALSE	FALSE	FALSE	FALSE	1	FALSE	FALSE	FALSE	+		3	FALSE	FALSE
ALML	Glu		RIFL	2	chemical	TRUE	FALSE	FALSE	FALSE	FALSE	FALSE	1	FALSE	FALSE	FALSE	+		2	FALSE	FALSE
ALML	Glu		RMDDR	2	electrical	TRUE	FALSE	FALSE	FALSE	FALSE	FALSE	1	FALSE	FALSE	FALSE	electrical		electrical	2	FALSE
ALML	Glu		RMGL	3	chemical	TRUE	TRUE	FALSE	FALSE	FALSE	FALSE	2	FALSE	FALSE	TRUE	complex		complex	-3	FALSE
ALML	Glu		RMGL	3	electrical	TRUE	TRUE	FALSE	FALSE	FALSE	FALSE	2	FALSE	FALSE	TRUE	electrical		electrical	3	FALSE
ALML	Glu		SDQL	2	chemical	FALSE	FALSE	FALSE	FALSE	FALSE	FALSE	0	FALSE	FALSE	FALSE	no pred		0	FALSE	2
ALML	Glu		SMBDR	2	chemical	FALSE	FALSE	FALSE	FALSE	FALSE	FALSE	0	FALSE	FALSE	FALSE	no pred		0	FALSE	2
ALMR	Glu		AVDR	2	electrical	TRUE	FALSE	FALSE	FALSE	FALSE	FALSE	1	FALSE	FALSE	FALSE	electrical		electrical	2	FALSE
ALMR	Glu		AVM	16	electrical	FALSE	FALSE	FALSE	FALSE	FALSE	FALSE	0	FALSE	FALSE	FALSE	electrical		electrical	16	FALSE
ALMR	Glu		BDUR	14	chemical	TRUE	FALSE	FALSE	FALSE	FALSE	FALSE	1	FALSE	FALSE	FALSE	+		14	FALSE	FALSE
ALMR	Glu		BDUR	23	electrical	TRUE	FALSE	FALSE	FALSE	FALSE	FALSE	1	FALSE	FALSE	FALSE	electrical		electrical	23	FALSE
ALMR	Glu		CEPVR	3	chemical	FALSE	FALSE	FALSE	FALSE	FALSE	FALSE	0	FALSE	FALSE	FALSE	no pred		0	FALSE	3
ALMR	Glu		PVCR	10	chemical	TRUE	FALSE	FALSE	FALSE	FALSE	FALSE	1	FALSE	FALSE	FALSE	+		10	FALSE	FALSE
ALMR	Glu		PVR	3	electrical	FALSE	FALSE	FALSE	FALSE	FALSE	FALSE	0	FALSE	FALSE	FALSE	electrical		electrical	3	FALSE
ALMR	Glu		SDQR	2	electrical	FALSE	FALSE	FALSE	FALSE	FALSE	FALSE	0	FALSE	FALSE	FALSE	electrical		electrical	2	FALSE
ALNL	ACh		SAAVL	8	chemical	FALSE	FALSE	TRUE	TRUE	FALSE	FALSE	2	FALSE	FALSE	TRUE	complex		complex	-8	FALSE
ALNL	ACh		SMBDR	7	chemical	FALSE	FALSE	FALSE	TRUE	FALSE	FALSE	1	FALSE	FALSE	FALSE	-		-7	FALSE	FALSE
ALNL	ACh		SMBDR	3	electrical	FALSE	FALSE	FALSE	TRUE	FALSE	FALSE	1	FALSE	FALSE	FALSE	electrical		electrical	3	FALSE
ALNL	ACh		SMDDR	2	electrical	FALSE	FALSE	TRUE	TRUE	FALSE	FALSE	2	FALSE	FALSE	TRUE	electrical		electrical	2	FALSE
ALNR	ACh		ADER	2	electrical	FALSE	FALSE	TRUE	FALSE	FALSE	FALSE	1	FALSE	FALSE	FALSE	electrical		electrical	2	FALSE
ALNR	ACh		AVAL	6	chemical	FALSE	FALSE	TRUE	TRUE	FALSE	FALSE	2	FALSE	FALSE	TRUE	complex		complex	-6	FALSE
ALNR	ACh		IL2DR	7	chemical	FALSE	FALSE	FALSE	FALSE	FALSE	FALSE	0	FALSE	FALSE	FALSE	no pred		0	FALSE	7
ALNR	ACh		PVR	16	electrical	FALSE	FALSE	FALSE	FALSE	FALSE	FALSE	0	FALSE	FALSE	FALSE	electrical		electrical	16	FALSE
ALNR	ACh		RIML	5	chemical	FALSE	FALSE	TRUE	TRUE	FALSE	FALSE	2	FALSE	FALSE	TRUE	complex		complex	-5	FALSE
ALNR	ACh		SAAVR	3	chemical	FALSE	FALSE	TRUE	TRUE	FALSE	FALSE	2	FALSE	FALSE	TRUE	complex		complex	-3	FALSE
ALNR	ACh		SMBDL	4	chemical	FALSE	FALSE	FALSE	TRUE	FALSE	FALSE	1	FALSE	FALSE	FALSE	-		-4	FALSE	FALSE
ALNR	ACh		SMDVL	2	chemical	FALSE	FALSE	TRUE	TRUE	FALSE	FALSE	2	FALSE	FALSE	TRUE	complex		complex	-2	FALSE
AQR	Glu		AVAL	4	chemical	TRUE	FALSE	FALSE	FALSE	FALSE	FALSE	1	FALSE	FALSE	FALSE	+		4	FALSE	FALSE
AQR	Glu		AVAR	6	chemical	TRUE	FALSE	FALSE	FALSE	FALSE	FALSE	1	FALSE	FALSE	FALSE	+		6	FALSE	FALSE
AQR	Glu		AVBL	7	chemical	TRUE	FALSE	FALSE	FALSE	FALSE	FALSE	1	FALSE	FALSE	FALSE	+		7	FALSE	FALSE
AQR	Glu		AVBL	3	electrical	TRUE	FALSE	FALSE	FALSE	FALSE	FALSE	1	FALSE	FALSE	FALSE	electrical		electrical	3	FALSE
AQR	Glu		AVBR	12	chemical	TRUE	FALSE	FALSE	FALSE	FALSE	FALSE	1	FALSE	FALSE	FALSE	+		12	FALSE	FALSE
AQR	Glu		AVDL	3	chemical	TRUE	FALSE	FALSE	FALSE	FALSE	FALSE	1	FALSE	FALSE	FALSE	+		3	FALSE	FALSE
AQR	Glu		AVDR	2	chemical	TRUE	FALSE	FALSE	FALSE	FALSE	FALSE	1	FALSE	FALSE	FALSE	+		2	FALSE	FALSE
AQR	Glu		AVJL	3	chemical	TRUE	FALSE	FALSE	FALSE	FALSE	FALSE	1	FALSE	FALSE	FALSE	+		3	FALSE	FALSE
AQR	Glu		AVKL	7	electrical	TRUE	FALSE	FALSE	FALSE	FALSE	FALSE	1	FALSE	FALSE	FALSE	electrical		electrical	7	FALSE
AQR	Glu		AVKR	2	electrical	TRUE	FALSE	FALSE	FALSE	FALSE	FALSE	1	FALSE	FALSE	FALSE	electrical		electrical	2	FALSE
AQR	Glu		BAGL	8	chemical	FALSE	FALSE	FALSE	FALSE	FALSE	FALSE	0	FALSE	FALSE	FALSE	no pred		0	FALSE	8
AQR	Glu		BAGR	5	chemical	FALSE	FALSE	FALSE	FALSE	FALSE	FALSE	0	FALSE	FALSE	FALSE	no pred		0	FALSE	5
AQR	Glu		DVA	6	chemical	TRUE	FALSE	FALSE	FALSE	FALSE	FALSE	1	FALSE	FALSE	FALSE	+		6	FALSE	FALSE
AQR	Glu		PVCR	4	chemical	TRUE	FALSE	FALSE	FALSE	FALSE	FALSE	1	FALSE	FALSE	FALSE	+		4	FALSE	FALSE
AQR	Glu		PVPL	3	chemical	FALSE	FALSE	FALSE	FALSE	FALSE	FALSE	0	FALSE	FALSE	FALSE	no pred		0	FALSE	3
AQR	Glu		PVPL	41	electrical	FALSE	FALSE	FALSE	FALSE	FALSE	FALSE	0	FALSE	FALSE	FALSE	electrical		electrical	41	FALSE
AQR	Glu		PVPR	61	electrical	FALSE	FALSE	FALSE	FALSE	FALSE	FALSE	0	FALSE	FALSE	FALSE	electrical		electrical	61	FALSE
AQR	Glu		RIAL	8	chemical	TRUE	TRUE	FALSE	FALSE	FALSE	FALSE	2	FALSE	FALSE	TRUE	complex		complex	-8	FALSE
AQR	Glu		RIAR	4	chemical	TRUE	TRUE	FALSE	FALSE	FALSE	FALSE	2	FALSE	FALSE	TRUE	complex		complex	-4	FALSE
AQR	Glu		RIGR	3	electrical	TRUE	FALSE	FALSE	FALSE	FALSE	FALSE	1	FALSE	FALSE	FALSE	electrical		electrical	3	FALSE
AQR	Glu		URXL	5	chemical	FALSE	FALSE	FALSE	FALSE	FALSE	FALSE	0	FALSE	FALSE	FALSE	no pred		0	FALSE	5
AS01	ACh		AS01	3	chemical	FALSE	FALSE	TRUE	FALSE	FALSE	FALSE	1	FALSE	FALSE	FALSE	+		3	FALSE	FALSE
AS01	ACh		AVEL	2	electrical	FALSE	FALSE	FALSE	TRUE	FALSE	FALSE	1	FALSE	FALSE	FALSE	electrical		electrical	2	FALSE
AS01	ACh		DA01	8	chemical	FALSE	FALSE	TRUE	FALSE	FALSE	FALSE	1	FALSE	FALSE	FALSE	+		8	FALSE	FALSE
AS01	ACh		DB01	3	chemical	FALSE	FALSE	TRUE	FALSE	FALSE	FALSE	1	FALSE	FALSE	FALSE	+		3	FALSE	FALSE
AS01	ACh		DD01	2	chemical	FALSE	FALSE	TRUE	FALSE	FALSE	FALSE	1	FALSE	FALSE	FALSE	+		2	FALSE	FALSE
AS01	ACh		VA03	3	electrical	FALSE	FALSE	TRUE	FALSE	FALSE	FALSE	1	FALSE	FALSE	FALSE	electrical		electrical	3	FALSE
AS01	ACh		VA06	3	electrical	FALSE	FALSE	TRUE	FALSE	FALSE	FALSE	1	FALSE	FALSE	FALSE	electrical		electrical	3	FALSE
AS01	ACh		VD01	20	chemical	FALSE	FALSE	TRUE	FALSE	FALSE	FALSE	1	FALSE	FALSE	FALSE	+		20	FALSE	FALSE
AS01	ACh		VD02	23	electrical	FALSE	FALSE	TRUE	FALSE	FALSE	FALSE	1	FALSE	FALSE	FALSE	electrical		electrical	23	FALSE
AS02	ACh		DA02	2	electrical	FALSE	FALSE	TRUE	FALSE	FALSE	FALSE	1	FALSE	FALSE	FALSE	electrical		electrical	2	FALSE
AS02	ACh		DD01	3	chemical	FALSE	FALSE	TRUE	FALSE	FALSE	FALSE	1	FALSE	FALSE	FALSE	+		3	FALSE	FALSE
AS02	ACh		RID	2	chemical	FALSE	FALSE	TRUE	FALSE	FALSE	FALSE	1	FALSE	FALSE	FALSE	+		2	FALSE	FALSE
AS02	ACh		VA03	2	electrical	FALSE	FALSE	TRUE	FALSE	FALSE	FALSE	1	FALSE	FALSE	FALSE	electrical		electrical	2	FALSE
AS02	ACh		VA04	9	electrical	FALSE	FALSE	TRUE	FALSE	FALSE	FALSE	1	FALSE	FALSE	FALSE	electrical		electrical	9	FALSE
AS02	ACh		VD02	21	chemical	FALSE	FALSE	TRUE	FALSE	FALSE	FALSE	1	FALSE	FALSE	FALSE	+		21	FALSE	FALSE
AS03	ACh		VD03	23	chemical	FALSE	FALSE	TRUE	FALSE	FALSE	FALSE	1	FALSE	FALSE	FALSE	+		23	FALSE	FALSE
AS04	ACh		DA03	2	chemical	FALSE	FALSE	TRUE	FALSE	FALSE	FALSE	1	FALSE	FALSE	FALSE	+		2	FALSE	FALSE
AS04	ACh		DA03	4	electrical	FALSE	FALSE	TRUE	FALSE	FALSE	FALSE	1	FALSE	FALSE	FALSE	electrical		electrical	4	FALSE
AS04	ACh		DB02	2	chemical	FALSE	FALSE	TRUE	FALSE	FALSE	FALSE	1	FALSE	FALSE	FALSE	+		2	FALSE	FALSE
AS04	ACh		DD01	2	chemical	FALSE	FALSE	TRUE	FALSE	FALSE	FALSE	1	FALSE	FALSE	FALSE	+		2	FALSE	FALSE
AS04	ACh		DD02	4	chemical	FALSE	FALSE	TRUE	FALSE	FALSE	FALSE	1	FALSE	FALSE	FALSE	+		4	FALSE	FALSE
AS04	ACh		VD04	21	chemical	FALSE	FALSE	TRUE	FALSE	FALSE	FALSE	1	FALSE	FALSE	FALSE	+		21	FALSE	FALSE
AS05	ACh		AS05	3	chemical	FALSE	FALSE	TRUE	FALSE	FALSE	FALSE	1	FALSE	FALSE	FALSE	+		3	FALSE	FALSE
AS05	ACh		AVAR	3	electrical	FALSE	FALSE	TRUE	TRUE	FALSE	FALSE	2	FALSE	FALSE	TRUE	electrical		electrical	3	FALSE
AS05	ACh		AVBR	2	electrical	FALSE	FALSE	TRUE	FALSE	FALSE	FALSE	1	FALSE	FALSE	FALSE	electrical		electrical	2	FALSE
AS05	ACh		VD05	12	chemical	FALSE	FALSE	TRUE	FALSE	FALSE	FALSE	1	FALSE	FALSE	FALSE	+		12	FALSE	FALSE
AS06	ACh		AVAR	2	electrical	FALSE	FALSE	TRUE	TRUE	FALSE	FALSE	2	FALSE	FALSE	TRUE	electrical		electrical	2	FALSE
AS06	ACh		DA05	5	electrical	FALSE	FALSE	TRUE	FALSE	FALSE	FALSE	1	FALSE	FALSE	FALSE	electrical		electrical	5	FALSE
AS06	ACh		VD06	20	chemical	FALSE	FALSE	TRUE	FALSE	FALSE	FALSE	1	FALSE	FALSE	FALSE	+		20	FALSE	FALSE
AS07	ACh		VD07	20	chemical	FALSE	FALSE	TRUE	FALSE	FALSE	FALSE	1	FALSE	FALSE	FALSE	+		20	FALSE	FALSE
AS08	ACh		VD08	20	chemical	FALSE	FALSE	TRUE	FALSE	FALSE	FALSE	1	FALSE	FALSE	FALSE	+		20	FALSE	FALSE
AS09	ACh		VD09	20	chemical	FALSE	FALSE	TRUE	FALSE	FALSE	FALSE	1	FALSE	FALSE	FALSE	+		20	FALSE	FALSE
AS10	ACh		AVAL	5	electrical	FALSE	FALSE	TRUE	TRUE	FALSE	FALSE	2	FALSE	FALSE	TRUE	electrical		electrical	5	FALSE
AS10	ACh		AVAR	2	electrical	FALSE	FALSE	TRUE	TRUE	FALSE	FALSE	2	FALSE	FALSE	TRUE	electrical		electrical	2	FALSE
AS10	ACh		VA12	3	electrical	FALSE	FALSE	TRUE	FALSE	FALSE	FALSE	1	FALSE	FALSE	FALSE	electrical		electrical	3	FALSE
AS10	ACh		VD10	10	chemical	FALSE	FALSE	TRUE	FALSE	FALSE	FALSE	1	FALSE	FALSE	FALSE	+		10	FALSE	FALSE
AS10	ACh		VD11	10	chemical	FALSE	FALSE	TRUE	FALSE	FALSE	FALSE	1	FALSE	FALSE	FALSE	+		10	FALSE	FALSE
AS11	ACh		AVAR	3	electrical	FALSE	FALSE	TRUE	TRUE	FALSE	FALSE	2	FALSE	FALSE	TRUE	electrical		electrical	3	FALSE
AS11	ACh		AVFL	2	electrical	FALSE	FALSE	FALSE	FALSE	FALSE	FALSE	0	FALSE	FALSE	FALSE	electrical		electrical	2	FALSE
AS11	ACh		AVHL	3	electrical	FALSE	FALSE	FALSE	FALSE	FALSE	FALSE	0	FALSE	FALSE	FALSE	electrical		electrical	3	FALSE
AS11	ACh		AVHR	17	electrical	FALSE	FALSE	FALSE	FALSE	FALSE	FALSE	0	FALSE	FALSE	FALSE	electrical		electrical	17	FALSE
AS11	ACh		DD06	6	chemical	FALSE	FALSE	TRUE	FALSE	FALSE	FALSE	1	FALSE	FALSE	FALSE	+		6	FALSE	FALSE
AS11	ACh		DVB	4	electrical	FALSE	FALSE	TRUE	FALSE	FALSE	FALSE	1	FALSE	FALSE	FALSE	electrical		electrical	4	FALSE
AS11	ACh		PDB	4	electrical	FALSE	FALSE	FALSE	FALSE	FALSE	FALSE	0	FALSE	FALSE	FALSE	electrical		electrical	4	FALSE
AS11	ACh		PVPL	6	electrical	FALSE	FALSE	FALSE	FALSE	FALSE	FALSE	0	FALSE	FALSE	FALSE	electrical		electrical	6	FALSE
AS11	ACh		VD12	20	chemical	FALSE	FALSE	TRUE	FALSE	FALSE	FALSE	1	FALSE	FALSE	FALSE	+		20	FALSE	FALSE
AS11	ACh		VD13	4	chemical	FALSE	FALSE	TRUE	FALSE	FALSE	FALSE	1	FALSE	FALSE	FALSE	+		4	FALSE	FALSE
ASEL	Glu		AFDL	6	electrical	FALSE	FALSE	FALSE	FALSE	FALSE	FALSE	0	FALSE	FALSE	FALSE	electrical		electrical	6	FALSE
ASEL	Glu		AFDR	3	chemical	FALSE	FALSE	FALSE	FALSE	FALSE	FALSE	0	FALSE	FALSE	FALSE	no pred		0	FALSE	3
ASEL	Glu		AFDR	2	electrical	FALSE	FALSE	FALSE	FALSE	FALSE	FALSE	0	FALSE	FALSE	FALSE	electrical		electrical	2	FALSE
ASEL	Glu		AIAL	6	chemical	TRUE	TRUE	FALSE	FALSE	FALSE	FALSE	2	FALSE	FALSE	TRUE	complex		complex	-6	FALSE
ASEL	Glu		AIBL	16	chemical	TRUE	FALSE	FALSE	FALSE	FALSE	FALSE	1	FALSE	FALSE	FALSE	+		16	FALSE	FALSE
ASEL	Glu		AIBR	13	chemical	TRUE	FALSE	FALSE	FALSE	FALSE	FALSE	1	FALSE	FALSE	FALSE	+		13	FALSE	FALSE
ASEL	Glu		AIYL	32	chemical	FALSE	TRUE	FALSE	FALSE	FALSE	FALSE	1	FALSE	FALSE	FALSE	-		-32	FALSE	FALSE
ASEL	Glu		AIYR	21	chemical	FALSE	TRUE	FALSE	FALSE	FALSE	FALSE	1	FALSE	FALSE	FALSE	-		-21	FALSE	FALSE
ASEL	Glu		ASER	2	chemical	FALSE	FALSE	FALSE	FALSE	FALSE	FALSE	0	FALSE	FALSE	FALSE	no pred		0	FALSE	2
ASEL	Glu		ASGL	3	electrical	FALSE	FALSE	FALSE	FALSE	FALSE	FALSE	0	FALSE	FALSE	FALSE	electrical		electrical	3	FALSE
ASEL	Glu		AWCL	16	chemical	FALSE	FALSE	FALSE	FALSE	FALSE	FALSE	0	FALSE	FALSE	FALSE	no pred		0	FALSE	16
ASEL	Glu		AWCR	11	chemical	FALSE	FALSE	FALSE	FALSE	FALSE	FALSE	0	FALSE	FALSE	FALSE	no pred		0	FALSE	11
ASEL	Glu		AWCR	2	electrical	FALSE	FALSE	FALSE	FALSE	FALSE	FALSE	0	FALSE	FALSE	FALSE	electrical		electrical	2	FALSE
ASEL	Glu		RIAR	2	chemical	TRUE	TRUE	FALSE	FALSE	FALSE	FALSE	2	FALSE	FALSE	TRUE	complex		complex	-2	FALSE
ASER	Glu		ADLL	4	chemical	FALSE	FALSE	FALSE	FALSE	FALSE	FALSE	0	FALSE	FALSE	FALSE	no pred		0	FALSE	4
ASER	Glu		AFDL	2	chemical	FALSE	FALSE	FALSE	FALSE	FALSE	FALSE	0	FALSE	FALSE	FALSE	no pred		0	FALSE	2
ASER	Glu		AFDR	3	chemical	FALSE	FALSE	FALSE	FALSE	FALSE	FALSE	0	FALSE	FALSE	FALSE	no pred		0	FALSE	3
ASER	Glu		AIAL	8	chemical	TRUE	TRUE	FALSE	FALSE	FALSE	FALSE	2	FALSE	FALSE	TRUE	complex		complex	-8	FALSE
ASER	Glu		AIAR	4	chemical	TRUE	TRUE	FALSE	FALSE	FALSE	FALSE	2	FALSE	FALSE	TRUE	complex		complex	-4	FALSE
ASER	Glu		AIBL	4	chemical	TRUE	FALSE	FALSE	FALSE	FALSE	FALSE	1	FALSE	FALSE	FALSE	+		4	FALSE	FALSE
ASER	Glu		AIBR	32	chemical	TRUE	FALSE	FALSE	FALSE	FALSE	FALSE	1	FALSE	FALSE	FALSE	+		32	FALSE	FALSE
ASER	Glu		AIYL	9	chemical	FALSE	TRUE	FALSE	FALSE	FALSE	FALSE	1	FALSE	FALSE	FALSE	-		-9	FALSE	FALSE
ASER	Glu		AIYR	38	chemical	FALSE	TRUE	FALSE	FALSE	FALSE	FALSE	1	FALSE	FALSE	FALSE	-		-38	FALSE	FALSE
ASER	Glu		ASEL	3	chemical	FALSE	FALSE	FALSE	FALSE	FALSE	FALSE	0	FALSE	FALSE	FALSE	no pred		0	FALSE	3
ASER	Glu		ASGR	3	electrical	FALSE	FALSE	FALSE	FALSE	FALSE	FALSE	0	FALSE	FALSE	FALSE	electrical		electrical	3	FALSE
ASER	Glu		ASHR	2	chemical	FALSE	FALSE	FALSE	FALSE	FALSE	FALSE	0	FALSE	FALSE	FALSE	no pred		0	FALSE	2
ASGL	Glu		AIAL	46	chemical	TRUE	TRUE	FALSE	FALSE	FALSE	FALSE	2	FALSE	FALSE	TRUE	complex		complex	-46	FALSE
ASGL	Glu		AIBL	17	chemical	TRUE	FALSE	FALSE	FALSE	FALSE	FALSE	1	FALSE	FALSE	FALSE	+		17	FALSE	FALSE
ASGL	Glu		AINR	2	chemical	FALSE	FALSE	FALSE	FALSE	FALSE	FALSE	0	FALSE	FALSE	FALSE	no pred		0	FALSE	2
ASGL	Glu		AIZL	3	electrical	FALSE	FALSE	FALSE	FALSE	FALSE	FALSE	0	FALSE	FALSE	FALSE	electrical		electrical	3	FALSE
ASGL	Glu		ASEL	3	electrical	FALSE	FALSE	FALSE	FALSE	FALSE	FALSE	0	FALSE	FALSE	FALSE	electrical		electrical	3	FALSE
ASGL	Glu		ASKL	2	chemical	FALSE	FALSE	FALSE	FALSE	FALSE	FALSE	0	FALSE	FALSE	FALSE	no pred		0	FALSE	2
ASGL	Glu		RIVL	2	electrical	FALSE	FALSE	FALSE	FALSE	FALSE	FALSE	0	FALSE	FALSE	FALSE	electrical		electrical	2	FALSE
ASGR	Glu		AIAR	51	chemical	TRUE	TRUE	FALSE	FALSE	FALSE	FALSE	2	FALSE	FALSE	TRUE	complex		complex	-51	FALSE
ASGR	Glu		AIAR	3	electrical	TRUE	TRUE	FALSE	FALSE	FALSE	FALSE	2	FALSE	FALSE	TRUE	electrical		electrical	3	FALSE
ASGR	Glu		AIBR	20	chemical	TRUE	FALSE	FALSE	FALSE	FALSE	FALSE	1	FALSE	FALSE	FALSE	+		20	FALSE	FALSE
ASGR	Glu		ASER	3	chemical	FALSE	FALSE	FALSE	FALSE	FALSE	FALSE	0	FALSE	FALSE	FALSE	no pred		0	FALSE	3
ASGR	Glu		ASER	3	electrical	FALSE	FALSE	FALSE	FALSE	FALSE	FALSE	0	FALSE	FALSE	FALSE	electrical		electrical	3	FALSE
ASGR	Glu		ASIR	4	electrical	FALSE	FALSE	FALSE	FALSE	FALSE	FALSE	0	FALSE	FALSE	FALSE	electrical		electrical	4	FALSE
ASGR	Glu		AWCR	2	electrical	FALSE	FALSE	FALSE	FALSE	FALSE	FALSE	0	FALSE	FALSE	FALSE	electrical		electrical	2	FALSE
ASGR	Glu		RIFR	14	chemical	TRUE	FALSE	FALSE	FALSE	FALSE	FALSE	1	FALSE	FALSE	FALSE	+		14	FALSE	FALSE
ASHL	Glu		ADAL	2	chemical	FALSE	FALSE	FALSE	FALSE	FALSE	FALSE	0	FALSE	FALSE	FALSE	no pred		0	FALSE	2
ASHL	Glu		ADFL	6	chemical	FALSE	FALSE	FALSE	FALSE	FALSE	FALSE	0	FALSE	FALSE	FALSE	no pred		0	FALSE	6
ASHL	Glu		ADLL	6	chemical	FALSE	FALSE	FALSE	FALSE	FALSE	FALSE	0	FALSE	FALSE	FALSE	no pred		0	FALSE	6
ASHL	Glu		AIAL	24	chemical	TRUE	TRUE	FALSE	FALSE	FALSE	FALSE	2	FALSE	FALSE	TRUE	complex		complex	-24	FALSE
ASHL	Glu		AIBL	13	chemical	TRUE	FALSE	FALSE	FALSE	FALSE	FALSE	1	FALSE	FALSE	FALSE	+		13	FALSE	FALSE
ASHL	Glu		AIZL	3	chemical	FALSE	FALSE	FALSE	FALSE	FALSE	FALSE	0	FALSE	FALSE	FALSE	no pred		0	FALSE	3
ASHL	Glu		AIZL	2	electrical	FALSE	FALSE	FALSE	FALSE	FALSE	FALSE	0	FALSE	FALSE	FALSE	electrical		electrical	2	FALSE
ASHL	Glu		ASHR	7	electrical	FALSE	FALSE	FALSE	FALSE	FALSE	FALSE	0	FALSE	FALSE	FALSE	electrical		electrical	7	FALSE
ASHL	Glu		ASKL	18	electrical	FALSE	FALSE	FALSE	FALSE	FALSE	FALSE	0	FALSE	FALSE	FALSE	electrical		electrical	18	FALSE
ASHL	Glu		AVAL	15	chemical	TRUE	FALSE	FALSE	FALSE	FALSE	FALSE	1	FALSE	FALSE	FALSE	+		15	FALSE	FALSE
ASHL	Glu		AVBL	14	chemical	TRUE	FALSE	FALSE	FALSE	FALSE	FALSE	1	FALSE	FALSE	FALSE	+		14	FALSE	FALSE
ASHL	Glu		AVDL	7	chemical	TRUE	FALSE	FALSE	FALSE	FALSE	FALSE	1	FALSE	FALSE	FALSE	+		7	FALSE	FALSE
ASHL	Glu		AVDR	20	chemical	TRUE	FALSE	FALSE	FALSE	FALSE	FALSE	1	FALSE	FALSE	FALSE	+		20	FALSE	FALSE
ASHL	Glu		AVFL	2	chemical	FALSE	FALSE	FALSE	FALSE	FALSE	FALSE	0	FALSE	FALSE	FALSE	no pred		0	FALSE	2
ASHL	Glu		AVHR	2	chemical	TRUE	FALSE	FALSE	FALSE	FALSE	FALSE	1	FALSE	FALSE	FALSE	+		2	FALSE	FALSE
ASHL	Glu		HSNL	2	chemical	TRUE	FALSE	FALSE	FALSE	FALSE	FALSE	1	FALSE	FALSE	FALSE	+		2	FALSE	FALSE
ASHL	Glu		RIAL	9	chemical	TRUE	TRUE	FALSE	FALSE	FALSE	FALSE	2	FALSE	FALSE	TRUE	complex		complex	-9	FALSE
ASHL	Glu		RICL	5	electrical	TRUE	FALSE	FALSE	FALSE	FALSE	FALSE	1	FALSE	FALSE	FALSE	electrical		electrical	5	FALSE
ASHL	Glu		RIML	4	chemical	TRUE	TRUE	FALSE	FALSE	FALSE	FALSE	2	FALSE	FALSE	TRUE	complex		complex	-4	FALSE
ASHL	Glu		RIPL	4	chemical	FALSE	FALSE	FALSE	FALSE	FALSE	FALSE	0	FALSE	FALSE	FALSE	no pred		0	FALSE	4
ASHL	Glu		RIR	4	chemical	TRUE	FALSE	FALSE	FALSE	FALSE	FALSE	1	FALSE	FALSE	FALSE	+		4	FALSE	FALSE
ASHL	Glu		RMGL	3	electrical	TRUE	TRUE	FALSE	FALSE	FALSE	FALSE	2	FALSE	FALSE	TRUE	electrical		electrical	3	FALSE
ASHL	Glu		URXL	2	chemical	FALSE	FALSE	FALSE	FALSE	FALSE	FALSE	0	FALSE	FALSE	FALSE	no pred		0	FALSE	2
ASHR	Glu		ADAR	5	chemical	FALSE	FALSE	FALSE	FALSE	FALSE	FALSE	0	FALSE	FALSE	FALSE	no pred		0	FALSE	5
ASHR	Glu		ADAR	3	electrical	FALSE	FALSE	FALSE	FALSE	FALSE	FALSE	0	FALSE	FALSE	FALSE	electrical		electrical	3	FALSE
ASHR	Glu		ADFR	3	chemical	FALSE	FALSE	FALSE	FALSE	FALSE	FALSE	0	FALSE	FALSE	FALSE	no pred		0	FALSE	3
ASHR	Glu		ADLR	13	chemical	FALSE	FALSE	FALSE	FALSE	FALSE	FALSE	0	FALSE	FALSE	FALSE	no pred		0	FALSE	13
ASHR	Glu		AFDR	4	electrical	FALSE	FALSE	FALSE	FALSE	FALSE	FALSE	0	FALSE	FALSE	FALSE	electrical		electrical	4	FALSE
ASHR	Glu		AIAR	28	chemical	TRUE	TRUE	FALSE	FALSE	FALSE	FALSE	2	FALSE	FALSE	TRUE	complex		complex	-28	FALSE
ASHR	Glu		AIBR	7	chemical	TRUE	FALSE	FALSE	FALSE	FALSE	FALSE	1	FALSE	FALSE	FALSE	+		7	FALSE	FALSE
ASHR	Glu		AIZR	6	electrical	FALSE	FALSE	FALSE	FALSE	FALSE	FALSE	0	FALSE	FALSE	FALSE	electrical		electrical	6	FALSE
ASHR	Glu		ASHL	7	electrical	FALSE	FALSE	FALSE	FALSE	FALSE	FALSE	0	FALSE	FALSE	FALSE	electrical		electrical	7	FALSE
ASHR	Glu		ASHR	2	chemical	FALSE	FALSE	FALSE	FALSE	FALSE	FALSE	0	FALSE	FALSE	FALSE	no pred		0	FALSE	2
ASHR	Glu		ASKR	2	electrical	FALSE	FALSE	FALSE	FALSE	FALSE	FALSE	0	FALSE	FALSE	FALSE	electrical		electrical	2	FALSE
ASHR	Glu		AVAR	10	chemical	TRUE	FALSE	FALSE	FALSE	FALSE	FALSE	1	FALSE	FALSE	FALSE	+		10	FALSE	FALSE
ASHR	Glu		AVAR	2	electrical	TRUE	FALSE	FALSE	FALSE	FALSE	FALSE	1	FALSE	FALSE	FALSE	electrical		electrical	2	FALSE
ASHR	Glu		AVBR	6	chemical	TRUE	FALSE	FALSE	FALSE	FALSE	FALSE	1	FALSE	FALSE	FALSE	+		6	FALSE	FALSE
ASHR	Glu		AVDL	27	chemical	TRUE	FALSE	FALSE	FALSE	FALSE	FALSE	1	FALSE	FALSE	FALSE	+		27	FALSE	FALSE
ASHR	Glu		AVDR	2	chemical	TRUE	FALSE	FALSE	FALSE	FALSE	FALSE	1	FALSE	FALSE	FALSE	+		2	FALSE	FALSE
ASHR	Glu		AVER	7	chemical	TRUE	FALSE	FALSE	FALSE	FALSE	FALSE	1	FALSE	FALSE	FALSE	+		7	FALSE	FALSE
ASHR	Glu		AVHL	2	electrical	TRUE	FALSE	FALSE	FALSE	FALSE	FALSE	1	FALSE	FALSE	FALSE	electrical		electrical	2	FALSE
ASHR	Glu		HSNL	4	chemical	TRUE	FALSE	FALSE	FALSE	FALSE	FALSE	1	FALSE	FALSE	FALSE	+		4	FALSE	FALSE
ASHR	Glu		HSNR	5	chemical	TRUE	FALSE	FALSE	FALSE	FALSE	FALSE	1	FALSE	FALSE	FALSE	+		5	FALSE	FALSE
ASHR	Glu		PVCL	3	chemical	TRUE	FALSE	FALSE	FALSE	FALSE	FALSE	1	FALSE	FALSE	FALSE	+		3	FALSE	FALSE
ASHR	Glu		RIAR	3	chemical	TRUE	TRUE	FALSE	FALSE	FALSE	FALSE	2	FALSE	FALSE	TRUE	complex		complex	-3	FALSE
ASHR	Glu		RICR	4	electrical	TRUE	FALSE	FALSE	FALSE	FALSE	FALSE	1	FALSE	FALSE	FALSE	electrical		electrical	4	FALSE
ASHR	Glu		RMGR	6	chemical	TRUE	TRUE	FALSE	FALSE	FALSE	FALSE	2	FALSE	FALSE	TRUE	complex		complex	-6	FALSE
ASHR	Glu		RMGR	3	electrical	TRUE	TRUE	FALSE	FALSE	FALSE	FALSE	2	FALSE	FALSE	TRUE	electrical		electrical	3	FALSE
ASHR	Glu		SMBVR	7	chemical	FALSE	FALSE	FALSE	FALSE	FALSE	FALSE	0	FALSE	FALSE	FALSE	no pred		0	FALSE	7
ASIL			AIAL	2	chemical	FALSE	FALSE	FALSE	FALSE	FALSE	FALSE	0	FALSE	FALSE	FALSE	no pred		0	FALSE	2
ASIL			AIBL	3	chemical	FALSE	FALSE	FALSE	FALSE	FALSE	FALSE	0	FALSE	FALSE	FALSE	no pred		0	FALSE	3
ASIL			AIYL	3	chemical	FALSE	FALSE	FALSE	FALSE	FALSE	FALSE	0	FALSE	FALSE	FALSE	no pred		0	FALSE	3
ASIL			AIYR	2	chemical	FALSE	FALSE	FALSE	FALSE	FALSE	FALSE	0	FALSE	FALSE	FALSE	no pred		0	FALSE	2
ASIL			ASER	8	chemical	FALSE	FALSE	FALSE	FALSE	FALSE	FALSE	0	FALSE	FALSE	FALSE	no pred		0	FALSE	8
ASIL			ASGL	3	chemical	FALSE	FALSE	FALSE	FALSE	FALSE	FALSE	0	FALSE	FALSE	FALSE	no pred		0	FALSE	3
ASIL			ASKL	3	chemical	FALSE	FALSE	FALSE	FALSE	FALSE	FALSE	0	FALSE	FALSE	FALSE	no pred		0	FALSE	3
ASIL			AWAR	2	chemical	FALSE	FALSE	FALSE	FALSE	FALSE	FALSE	0	FALSE	FALSE	FALSE	no pred		0	FALSE	2
ASIL			AWCL	3	chemical	FALSE	FALSE	FALSE	FALSE	FALSE	FALSE	0	FALSE	FALSE	FALSE	no pred		0	FALSE	3
ASIL			AWCR	4	chemical	FALSE	FALSE	FALSE	FALSE	FALSE	FALSE	0	FALSE	FALSE	FALSE	no pred		0	FALSE	4
ASIL			RIAL	3	chemical	FALSE	FALSE	FALSE	FALSE	FALSE	FALSE	0	FALSE	FALSE	FALSE	no pred		0	FALSE	3
ASIL			SAAVL	2	chemical	FALSE	FALSE	FALSE	FALSE	FALSE	FALSE	0	FALSE	FALSE	FALSE	no pred		0	FALSE	2
ASIR			AIAL	2	electrical	FALSE	FALSE	FALSE	FALSE	FALSE	FALSE	0	FALSE	FALSE	FALSE	electrical		electrical	2	FALSE
ASIR			AIAR	4	chemical	FALSE	FALSE	FALSE	FALSE	FALSE	FALSE	0	FALSE	FALSE	FALSE	no pred		0	FALSE	4
ASIR			AIAR	3	electrical	FALSE	FALSE	FALSE	FALSE	FALSE	FALSE	0	FALSE	FALSE	FALSE	electrical		electrical	3	FALSE
ASIR			AIBR	3	chemical	FALSE	FALSE	FALSE	FALSE	FALSE	FALSE	0	FALSE	FALSE	FALSE	no pred		0	FALSE	3
ASIR			ASEL	2	chemical	FALSE	FALSE	FALSE	FALSE	FALSE	FALSE	0	FALSE	FALSE	FALSE	no pred		0	FALSE	2
ASIR			ASER	2	chemical	FALSE	FALSE	FALSE	FALSE	FALSE	FALSE	0	FALSE	FALSE	FALSE	no pred		0	FALSE	2
ASIR			ASGR	3	chemical	FALSE	FALSE	FALSE	FALSE	FALSE	FALSE	0	FALSE	FALSE	FALSE	no pred		0	FALSE	3
ASIR			ASGR	4	electrical	FALSE	FALSE	FALSE	FALSE	FALSE	FALSE	0	FALSE	FALSE	FALSE	electrical		electrical	4	FALSE
ASIR			ASHR	2	chemical	FALSE	FALSE	FALSE	FALSE	FALSE	FALSE	0	FALSE	FALSE	FALSE	no pred		0	FALSE	2
ASIR			AWCL	2	chemical	FALSE	FALSE	FALSE	FALSE	FALSE	FALSE	0	FALSE	FALSE	FALSE	no pred		0	FALSE	2
ASIR			AWCR	5	chemical	FALSE	FALSE	FALSE	FALSE	FALSE	FALSE	0	FALSE	FALSE	FALSE	no pred		0	FALSE	5
ASJL	ACh		ALA	3	chemical	FALSE	FALSE	TRUE	FALSE	FALSE	FALSE	1	FALSE	FALSE	FALSE	+		3	FALSE	FALSE
ASJL	ACh		ALA	2	electrical	FALSE	FALSE	TRUE	FALSE	FALSE	FALSE	1	FALSE	FALSE	FALSE	electrical		electrical	2	FALSE
ASJL	ACh		ASJR	7	electrical	FALSE	FALSE	FALSE	FALSE	FALSE	FALSE	0	FALSE	FALSE	FALSE	electrical		electrical	7	FALSE
ASJL	ACh		ASKL	12	chemical	FALSE	FALSE	FALSE	FALSE	FALSE	FALSE	0	FALSE	FALSE	FALSE	no pred		0	FALSE	12
ASJL	ACh		PVQL	34	chemical	FALSE	FALSE	TRUE	FALSE	FALSE	FALSE	1	FALSE	FALSE	FALSE	+		34	FALSE	FALSE
ASJR	ACh		ASJL	7	electrical	FALSE	FALSE	FALSE	FALSE	FALSE	FALSE	0	FALSE	FALSE	FALSE	electrical		electrical	7	FALSE
ASJR	ACh		ASKR	12	chemical	FALSE	FALSE	FALSE	FALSE	FALSE	FALSE	0	FALSE	FALSE	FALSE	no pred		0	FALSE	12
ASJR	ACh		PVQR	19	chemical	FALSE	FALSE	TRUE	FALSE	FALSE	FALSE	1	FALSE	FALSE	FALSE	+		19	FALSE	FALSE
ASJR	ACh		PVQR	5	electrical	FALSE	FALSE	TRUE	FALSE	FALSE	FALSE	1	FALSE	FALSE	FALSE	electrical		electrical	5	FALSE
ASKL	Glu		AIAL	29	chemical	TRUE	TRUE	FALSE	FALSE	FALSE	FALSE	2	FALSE	FALSE	TRUE	complex		complex	-29	FALSE
ASKL	Glu		AIAL	2	electrical	TRUE	TRUE	FALSE	FALSE	FALSE	FALSE	2	FALSE	FALSE	TRUE	electrical		electrical	2	FALSE
ASKL	Glu		AIBL	9	chemical	TRUE	FALSE	FALSE	FALSE	FALSE	FALSE	1	FALSE	FALSE	FALSE	+		9	FALSE	FALSE
ASKL	Glu		AIML	5	chemical	FALSE	FALSE	FALSE	FALSE	FALSE	FALSE	0	FALSE	FALSE	FALSE	no pred		0	FALSE	5
ASKL	Glu		ASER	4	chemical	FALSE	FALSE	FALSE	FALSE	FALSE	FALSE	0	FALSE	FALSE	FALSE	no pred		0	FALSE	4
ASKL	Glu		ASHL	18	electrical	FALSE	FALSE	FALSE	FALSE	FALSE	FALSE	0	FALSE	FALSE	FALSE	electrical		electrical	18	FALSE
ASKL	Glu		ASKR	9	electrical	FALSE	FALSE	FALSE	FALSE	FALSE	FALSE	0	FALSE	FALSE	FALSE	electrical		electrical	9	FALSE
ASKL	Glu		AVHL	8	electrical	TRUE	FALSE	FALSE	FALSE	FALSE	FALSE	1	FALSE	FALSE	FALSE	electrical		electrical	8	FALSE
ASKL	Glu		PVQL	8	electrical	TRUE	FALSE	FALSE	FALSE	FALSE	FALSE	1	FALSE	FALSE	FALSE	electrical		electrical	8	FALSE
ASKR	Glu		ADLR	3	chemical	FALSE	FALSE	FALSE	FALSE	FALSE	FALSE	0	FALSE	FALSE	FALSE	no pred		0	FALSE	3
ASKR	Glu		AIAR	35	chemical	TRUE	TRUE	FALSE	FALSE	FALSE	FALSE	2	FALSE	FALSE	TRUE	complex		complex	-35	FALSE
ASKR	Glu		AIBR	2	chemical	TRUE	FALSE	FALSE	FALSE	FALSE	FALSE	1	FALSE	FALSE	FALSE	+		2	FALSE	FALSE
ASKR	Glu		AIBR	3	electrical	TRUE	FALSE	FALSE	FALSE	FALSE	FALSE	1	FALSE	FALSE	FALSE	electrical		electrical	3	FALSE
ASKR	Glu		AIMR	5	chemical	FALSE	FALSE	FALSE	FALSE	FALSE	FALSE	0	FALSE	FALSE	FALSE	no pred		0	FALSE	5
ASKR	Glu		ASHR	2	electrical	FALSE	FALSE	FALSE	FALSE	FALSE	FALSE	0	FALSE	FALSE	FALSE	electrical		electrical	2	FALSE
ASKR	Glu		ASKL	9	electrical	FALSE	FALSE	FALSE	FALSE	FALSE	FALSE	0	FALSE	FALSE	FALSE	electrical		electrical	9	FALSE
ASKR	Glu		ASKR	2	electrical	FALSE	FALSE	FALSE	FALSE	FALSE	FALSE	0	FALSE	FALSE	FALSE	electrical		electrical	2	FALSE
ASKR	Glu		AVHR	10	electrical	TRUE	FALSE	FALSE	FALSE	FALSE	FALSE	1	FALSE	FALSE	FALSE	electrical		electrical	10	FALSE
ASKR	Glu		AWAR	2	chemical	FALSE	FALSE	FALSE	FALSE	FALSE	FALSE	0	FALSE	FALSE	FALSE	no pred		0	FALSE	2
ASKR	Glu		CEPVR	2	chemical	FALSE	FALSE	FALSE	FALSE	FALSE	FALSE	0	FALSE	FALSE	FALSE	no pred		0	FALSE	2
ASKR	Glu		HSNR	3	electrical	TRUE	FALSE	FALSE	FALSE	FALSE	FALSE	1	FALSE	FALSE	FALSE	electrical		electrical	3	FALSE
ASKR	Glu		PVQR	25	electrical	TRUE	FALSE	FALSE	FALSE	FALSE	FALSE	1	FALSE	FALSE	FALSE	electrical		electrical	25	FALSE
AUAL	Glu		AINR	3	electrical	FALSE	FALSE	FALSE	FALSE	FALSE	FALSE	0	FALSE	FALSE	FALSE	electrical		electrical	3	FALSE
AUAL	Glu		AIZL	2	chemical	FALSE	FALSE	FALSE	FALSE	FALSE	FALSE	0	FALSE	FALSE	FALSE	no pred		0	FALSE	2
AUAL	Glu		AUAR	2	electrical	TRUE	FALSE	FALSE	FALSE	FALSE	FALSE	1	FALSE	FALSE	FALSE	electrical		electrical	2	FALSE
AUAL	Glu		AVAL	11	chemical	TRUE	FALSE	FALSE	FALSE	FALSE	FALSE	1	FALSE	FALSE	FALSE	+		11	FALSE	FALSE
AUAL	Glu		AVDR	2	chemical	TRUE	FALSE	FALSE	FALSE	FALSE	FALSE	1	FALSE	FALSE	FALSE	+		2	FALSE	FALSE
AUAL	Glu		AVEL	9	chemical	TRUE	FALSE	FALSE	FALSE	FALSE	FALSE	1	FALSE	FALSE	FALSE	+		9	FALSE	FALSE
AUAL	Glu		AWBL	4	electrical	FALSE	FALSE	FALSE	FALSE	FALSE	FALSE	0	FALSE	FALSE	FALSE	electrical		electrical	4	FALSE
AUAL	Glu		BAGR	3	chemical	FALSE	FALSE	FALSE	FALSE	FALSE	FALSE	0	FALSE	FALSE	FALSE	no pred		0	FALSE	3
AUAL	Glu		DVA	2	chemical	TRUE	FALSE	FALSE	FALSE	FALSE	FALSE	1	FALSE	FALSE	FALSE	+		2	FALSE	FALSE
AUAL	Glu		RIAL	21	chemical	TRUE	TRUE	FALSE	FALSE	FALSE	FALSE	2	FALSE	FALSE	TRUE	complex		complex	-21	FALSE
AUAL	Glu		RIBL	35	chemical	TRUE	TRUE	FALSE	FALSE	FALSE	FALSE	2	FALSE	FALSE	TRUE	complex		complex	-35	FALSE
AUAL	Glu		RMDVL	2	electrical	TRUE	FALSE	FALSE	FALSE	FALSE	FALSE	1	FALSE	FALSE	FALSE	electrical		electrical	2	FALSE
AUAR	Glu		AIZR	2	chemical	FALSE	FALSE	FALSE	FALSE	FALSE	FALSE	0	FALSE	FALSE	FALSE	no pred		0	FALSE	2
AUAR	Glu		AUAL	2	electrical	TRUE	FALSE	FALSE	FALSE	FALSE	FALSE	1	FALSE	FALSE	FALSE	electrical		electrical	2	FALSE
AUAR	Glu		AVAR	3	chemical	TRUE	FALSE	FALSE	FALSE	FALSE	FALSE	1	FALSE	FALSE	FALSE	+		3	FALSE	FALSE
AUAR	Glu		AVER	13	chemical	TRUE	FALSE	FALSE	FALSE	FALSE	FALSE	1	FALSE	FALSE	FALSE	+		13	FALSE	FALSE
AUAR	Glu		AWBR	3	electrical	FALSE	FALSE	FALSE	FALSE	FALSE	FALSE	0	FALSE	FALSE	FALSE	electrical		electrical	3	FALSE
AUAR	Glu		RIAR	22	chemical	TRUE	TRUE	FALSE	FALSE	FALSE	FALSE	2	FALSE	FALSE	TRUE	complex		complex	-22	FALSE
AUAR	Glu		RIBR	31	chemical	TRUE	TRUE	FALSE	FALSE	FALSE	FALSE	2	FALSE	FALSE	TRUE	complex		complex	-31	FALSE
AUAR	Glu		URXR	5	chemical	FALSE	FALSE	FALSE	FALSE	FALSE	FALSE	0	FALSE	FALSE	FALSE	no pred		0	FALSE	5
AUAR	Glu		URXR	3	electrical	FALSE	FALSE	FALSE	FALSE	FALSE	FALSE	0	FALSE	FALSE	FALSE	electrical		electrical	3	FALSE
AVAL	ACh	GABA	AS02	2	chemical	FALSE	FALSE	TRUE	FALSE	FALSE	TRUE	2	TRUE	complex	FALSE	complex		complex	-2	FALSE
AVAL	ACh	GABA	AS04	2	chemical	FALSE	FALSE	TRUE	FALSE	FALSE	TRUE	2	TRUE	complex	FALSE	complex		complex	-2	FALSE
AVAL	ACh	GABA	AS05	6	chemical	FALSE	FALSE	TRUE	FALSE	FALSE	TRUE	2	TRUE	complex	FALSE	complex		complex	-6	FALSE
AVAL	ACh	GABA	AS07	6	chemical	FALSE	FALSE	TRUE	FALSE	FALSE	TRUE	2	TRUE	complex	FALSE	complex		complex	-6	FALSE
AVAL	ACh	GABA	AS08	6	chemical	FALSE	FALSE	TRUE	FALSE	FALSE	TRUE	2	TRUE	complex	FALSE	complex		complex	-6	FALSE
AVAL	ACh	GABA	AS09	11	chemical	FALSE	FALSE	TRUE	FALSE	FALSE	TRUE	2	TRUE	complex	FALSE	complex		complex	-11	FALSE
AVAL	ACh	GABA	AS10	5	chemical	FALSE	FALSE	TRUE	FALSE	FALSE	TRUE	2	TRUE	complex	FALSE	complex		complex	-5	FALSE
AVAL	ACh	GABA	AS10	5	electrical	FALSE	FALSE	TRUE	FALSE	FALSE	TRUE	2	TRUE	complex	FALSE	electrical		electrical	5	FALSE
AVAL	ACh	GABA	AS11	8	chemical	FALSE	FALSE	TRUE	FALSE	FALSE	TRUE	2	TRUE	complex	FALSE	complex		complex	-8	FALSE
AVAL	ACh	GABA	AVAR	12	chemical	FALSE	FALSE	TRUE	TRUE	FALSE	TRUE	3	TRUE	complex	TRUE	complex		complex	-12	FALSE
AVAL	ACh	GABA	AVAR	18	electrical	FALSE	FALSE	TRUE	TRUE	FALSE	TRUE	3	TRUE	complex	TRUE	electrical		electrical	18	FALSE
AVAL	ACh	GABA	AVBL	2	chemical	FALSE	FALSE	TRUE	FALSE	FALSE	TRUE	2	TRUE	complex	FALSE	complex		complex	-2	FALSE
AVAL	ACh	GABA	AVDL	3	chemical	FALSE	FALSE	FALSE	FALSE	TRUE	FALSE	1	FALSE	FALSE	FALSE	+		3	FALSE	FALSE
AVAL	ACh	GABA	AVDL	7	electrical	FALSE	FALSE	FALSE	FALSE	TRUE	FALSE	1	FALSE	FALSE	FALSE	electrical		electrical	7	FALSE
AVAL	ACh	GABA	AVDR	2	chemical	FALSE	FALSE	FALSE	FALSE	TRUE	FALSE	1	FALSE	FALSE	FALSE	+		2	FALSE	FALSE
AVAL	ACh	GABA	AVDR	9	electrical	FALSE	FALSE	FALSE	FALSE	TRUE	FALSE	1	FALSE	FALSE	FALSE	electrical		electrical	9	FALSE
AVAL	ACh	GABA	AVEL	2	electrical	FALSE	FALSE	FALSE	TRUE	FALSE	TRUE	2	TRUE	FALSE	FALSE	electrical		electrical	2	FALSE
AVAL	ACh	GABA	AVER	2	chemical	FALSE	FALSE	FALSE	TRUE	FALSE	TRUE	2	TRUE	FALSE	FALSE	-		-2	FALSE	FALSE
AVAL	ACh	GABA	AVJL	7	electrical	FALSE	FALSE	FALSE	FALSE	FALSE	FALSE	0	FALSE	FALSE	FALSE	electrical		electrical	7	FALSE
AVAL	ACh	GABA	AVJR	4	electrical	FALSE	FALSE	FALSE	FALSE	FALSE	FALSE	0	FALSE	FALSE	FALSE	electrical		electrical	4	FALSE
AVAL	ACh	GABA	DA01	6	chemical	FALSE	FALSE	TRUE	FALSE	TRUE	TRUE	3	TRUE	complex	TRUE	complex		complex	-6	FALSE
AVAL	ACh	GABA	DA01	2	electrical	FALSE	FALSE	TRUE	FALSE	TRUE	TRUE	3	TRUE	complex	TRUE	electrical		electrical	2	FALSE
AVAL	ACh	GABA	DA02	10	chemical	FALSE	FALSE	TRUE	FALSE	TRUE	TRUE	3	TRUE	complex	TRUE	complex		complex	-10	FALSE
AVAL	ACh	GABA	DA02	7	electrical	FALSE	FALSE	TRUE	FALSE	TRUE	TRUE	3	TRUE	complex	TRUE	electrical		electrical	7	FALSE
AVAL	ACh	GABA	DA03	12	chemical	FALSE	FALSE	TRUE	FALSE	TRUE	TRUE	3	TRUE	complex	TRUE	complex		complex	-12	FALSE
AVAL	ACh	GABA	DA03	6	electrical	FALSE	FALSE	TRUE	FALSE	TRUE	TRUE	3	TRUE	complex	TRUE	electrical		electrical	6	FALSE
AVAL	ACh	GABA	DA04	12	chemical	FALSE	FALSE	TRUE	FALSE	TRUE	TRUE	3	TRUE	complex	TRUE	complex		complex	-12	FALSE
AVAL	ACh	GABA	DA04	2	electrical	FALSE	FALSE	TRUE	FALSE	TRUE	TRUE	3	TRUE	complex	TRUE	electrical		electrical	2	FALSE
AVAL	ACh	GABA	DA05	14	chemical	FALSE	FALSE	TRUE	FALSE	TRUE	TRUE	3	TRUE	complex	TRUE	complex		complex	-14	FALSE
AVAL	ACh	GABA	DA05	2	electrical	FALSE	FALSE	TRUE	FALSE	TRUE	TRUE	3	TRUE	complex	TRUE	electrical		electrical	2	FALSE
AVAL	ACh	GABA	DA06	4	electrical	FALSE	FALSE	TRUE	FALSE	TRUE	TRUE	3	TRUE	complex	TRUE	electrical		electrical	4	FALSE
AVAL	ACh	GABA	DA07	4	chemical	FALSE	FALSE	TRUE	FALSE	TRUE	TRUE	3	TRUE	complex	TRUE	complex		complex	-4	FALSE
AVAL	ACh	GABA	DA07	10	electrical	FALSE	FALSE	TRUE	FALSE	TRUE	TRUE	3	TRUE	complex	TRUE	electrical		electrical	10	FALSE
AVAL	ACh	GABA	DA08	5	chemical	FALSE	FALSE	TRUE	FALSE	TRUE	TRUE	3	TRUE	complex	TRUE	complex		complex	-5	FALSE
AVAL	ACh	GABA	DA08	8	electrical	FALSE	FALSE	TRUE	FALSE	TRUE	TRUE	3	TRUE	complex	TRUE	electrical		electrical	8	FALSE
AVAL	ACh	GABA	DA09	3	chemical	FALSE	FALSE	TRUE	FALSE	TRUE	TRUE	3	TRUE	complex	TRUE	complex		complex	-3	FALSE
AVAL	ACh	GABA	DB07	2	chemical	FALSE	FALSE	TRUE	FALSE	TRUE	TRUE	3	TRUE	complex	TRUE	complex		complex	-2	FALSE
AVAL	ACh	GABA	LUAL	6	chemical	FALSE	FALSE	FALSE	FALSE	FALSE	TRUE	1	FALSE	FALSE	FALSE	-		-6	FALSE	FALSE
AVAL	ACh	GABA	LUAL	2	electrical	FALSE	FALSE	FALSE	FALSE	FALSE	TRUE	1	FALSE	FALSE	FALSE	electrical		electrical	2	FALSE
AVAL	ACh	GABA	LUAR	2	chemical	FALSE	FALSE	FALSE	FALSE	FALSE	TRUE	1	FALSE	FALSE	FALSE	-		-2	FALSE	FALSE
AVAL	ACh	GABA	LUAR	2	electrical	FALSE	FALSE	FALSE	FALSE	FALSE	TRUE	1	FALSE	FALSE	FALSE	electrical		electrical	2	FALSE
AVAL	ACh	GABA	PHCR	3	electrical	FALSE	FALSE	FALSE	FALSE	FALSE	FALSE	0	FALSE	FALSE	FALSE	electrical		electrical	3	FALSE
AVAL	ACh	GABA	PVCL	21	chemical	FALSE	FALSE	TRUE	FALSE	FALSE	TRUE	2	TRUE	complex	FALSE	complex		complex	-21	FALSE
AVAL	ACh	GABA	PVCL	5	electrical	FALSE	FALSE	TRUE	FALSE	FALSE	TRUE	2	TRUE	complex	FALSE	electrical		electrical	5	FALSE
AVAL	ACh	GABA	PVCR	16	chemical	FALSE	FALSE	TRUE	FALSE	FALSE	TRUE	2	TRUE	complex	FALSE	complex		complex	-16	FALSE
AVAL	ACh	GABA	PVCR	15	electrical	FALSE	FALSE	TRUE	FALSE	FALSE	TRUE	2	TRUE	complex	FALSE	electrical		electrical	15	FALSE
AVAL	ACh	GABA	PVDR	6	electrical	FALSE	FALSE	TRUE	FALSE	FALSE	TRUE	2	TRUE	complex	FALSE	electrical		electrical	6	FALSE
AVAL	ACh	GABA	PVPR	2	electrical	FALSE	FALSE	FALSE	FALSE	FALSE	FALSE	0	FALSE	FALSE	FALSE	electrical		electrical	2	FALSE
AVAL	ACh	GABA	RIAL	3	chemical	FALSE	FALSE	FALSE	TRUE	FALSE	FALSE	1	FALSE	FALSE	FALSE	-		-3	FALSE	FALSE
AVAL	ACh	GABA	RIMR	11	electrical	FALSE	FALSE	TRUE	TRUE	FALSE	FALSE	2	FALSE	FALSE	TRUE	electrical		electrical	11	FALSE
AVAL	ACh	GABA	SABD	7	electrical	FALSE	FALSE	FALSE	FALSE	TRUE	TRUE	2	FALSE	FALSE	TRUE	electrical		electrical	7	FALSE
AVAL	ACh	GABA	SABVL	2	chemical	FALSE	FALSE	FALSE	FALSE	FALSE	TRUE	1	FALSE	FALSE	FALSE	-		-2	FALSE	FALSE
AVAL	ACh	GABA	SABVR	8	electrical	FALSE	FALSE	FALSE	FALSE	FALSE	TRUE	1	FALSE	FALSE	FALSE	electrical		electrical	8	FALSE
AVAL	ACh	GABA	URYDL	2	electrical	FALSE	FALSE	FALSE	FALSE	FALSE	TRUE	1	FALSE	FALSE	FALSE	electrical		electrical	2	FALSE
AVAL	ACh	GABA	URYVR	2	electrical	FALSE	FALSE	FALSE	FALSE	FALSE	TRUE	1	FALSE	FALSE	FALSE	electrical		electrical	2	FALSE
AVAL	ACh	GABA	VA01	2	chemical	FALSE	FALSE	TRUE	FALSE	TRUE	TRUE	3	TRUE	complex	TRUE	complex		complex	-2	FALSE
AVAL	ACh	GABA	VA01	5	electrical	FALSE	FALSE	TRUE	FALSE	TRUE	TRUE	3	TRUE	complex	TRUE	electrical		electrical	5	FALSE
AVAL	ACh	GABA	VA02	8	chemical	FALSE	FALSE	TRUE	FALSE	TRUE	TRUE	3	TRUE	complex	TRUE	complex		complex	-8	FALSE
AVAL	ACh	GABA	VA02	13	electrical	FALSE	FALSE	TRUE	FALSE	TRUE	TRUE	3	TRUE	complex	TRUE	electrical		electrical	13	FALSE
AVAL	ACh	GABA	VA03	6	chemical	FALSE	FALSE	TRUE	FALSE	TRUE	TRUE	3	TRUE	complex	TRUE	complex		complex	-6	FALSE
AVAL	ACh	GABA	VA03	6	electrical	FALSE	FALSE	TRUE	FALSE	TRUE	TRUE	3	TRUE	complex	TRUE	electrical		electrical	6	FALSE
AVAL	ACh	GABA	VA04	7	chemical	FALSE	FALSE	TRUE	FALSE	TRUE	TRUE	3	TRUE	complex	TRUE	complex		complex	-7	FALSE
AVAL	ACh	GABA	VA04	6	electrical	FALSE	FALSE	TRUE	FALSE	TRUE	TRUE	3	TRUE	complex	TRUE	electrical		electrical	6	FALSE
AVAL	ACh	GABA	VA05	7	chemical	FALSE	FALSE	TRUE	FALSE	TRUE	TRUE	3	TRUE	complex	TRUE	complex		complex	-7	FALSE
AVAL	ACh	GABA	VA05	4	electrical	FALSE	FALSE	TRUE	FALSE	TRUE	TRUE	3	TRUE	complex	TRUE	electrical		electrical	4	FALSE
AVAL	ACh	GABA	VA06	8	chemical	FALSE	FALSE	TRUE	FALSE	TRUE	TRUE	3	TRUE	complex	TRUE	complex		complex	-8	FALSE
AVAL	ACh	GABA	VA06	13	electrical	FALSE	FALSE	TRUE	FALSE	TRUE	TRUE	3	TRUE	complex	TRUE	electrical		electrical	13	FALSE
AVAL	ACh	GABA	VA07	7	chemical	FALSE	FALSE	TRUE	FALSE	TRUE	TRUE	3	TRUE	complex	TRUE	complex		complex	-7	FALSE
AVAL	ACh	GABA	VA07	2	electrical	FALSE	FALSE	TRUE	FALSE	TRUE	TRUE	3	TRUE	complex	TRUE	electrical		electrical	2	FALSE
AVAL	ACh	GABA	VA08	7	chemical	FALSE	FALSE	TRUE	FALSE	TRUE	TRUE	3	TRUE	complex	TRUE	complex		complex	-7	FALSE
AVAL	ACh	GABA	VA08	2	electrical	FALSE	FALSE	TRUE	FALSE	TRUE	TRUE	3	TRUE	complex	TRUE	electrical		electrical	2	FALSE
AVAL	ACh	GABA	VA09	7	chemical	FALSE	FALSE	TRUE	FALSE	TRUE	TRUE	3	TRUE	complex	TRUE	complex		complex	-7	FALSE
AVAL	ACh	GABA	VA09	5	electrical	FALSE	FALSE	TRUE	FALSE	TRUE	TRUE	3	TRUE	complex	TRUE	electrical		electrical	5	FALSE
AVAL	ACh	GABA	VA10	9	chemical	FALSE	FALSE	TRUE	FALSE	TRUE	TRUE	3	TRUE	complex	TRUE	complex		complex	-9	FALSE
AVAL	ACh	GABA	VA10	6	electrical	FALSE	FALSE	TRUE	FALSE	TRUE	TRUE	3	TRUE	complex	TRUE	electrical		electrical	6	FALSE
AVAL	ACh	GABA	VA11	6	chemical	FALSE	FALSE	TRUE	FALSE	TRUE	TRUE	3	TRUE	complex	TRUE	complex		complex	-6	FALSE
AVAL	ACh	GABA	VA11	2	electrical	FALSE	FALSE	TRUE	FALSE	TRUE	TRUE	3	TRUE	complex	TRUE	electrical		electrical	2	FALSE
AVAL	ACh	GABA	VA12	5	chemical	FALSE	FALSE	TRUE	FALSE	TRUE	TRUE	3	TRUE	complex	TRUE	complex		complex	-5	FALSE
AVAL	ACh	GABA	VB11	2	electrical	FALSE	FALSE	TRUE	FALSE	TRUE	TRUE	3	TRUE	complex	TRUE	electrical		electrical	2	FALSE
AVAR	ACh	GABA	AS01	2	chemical	FALSE	FALSE	TRUE	FALSE	FALSE	TRUE	2	TRUE	complex	FALSE	complex		complex	-2	FALSE
AVAR	ACh	GABA	AS02	3	chemical	FALSE	FALSE	TRUE	FALSE	FALSE	TRUE	2	TRUE	complex	FALSE	complex		complex	-3	FALSE
AVAR	ACh	GABA	AS04	2	chemical	FALSE	FALSE	TRUE	FALSE	FALSE	TRUE	2	TRUE	complex	FALSE	complex		complex	-2	FALSE
AVAR	ACh	GABA	AS05	3	electrical	FALSE	FALSE	TRUE	FALSE	FALSE	TRUE	2	TRUE	complex	FALSE	electrical		electrical	3	FALSE
AVAR	ACh	GABA	AS06	2	chemical	FALSE	FALSE	TRUE	FALSE	FALSE	TRUE	2	TRUE	complex	FALSE	complex		complex	-2	FALSE
AVAR	ACh	GABA	AS06	2	electrical	FALSE	FALSE	TRUE	FALSE	FALSE	TRUE	2	TRUE	complex	FALSE	electrical		electrical	2	FALSE
AVAR	ACh	GABA	AS07	6	chemical	FALSE	FALSE	TRUE	FALSE	FALSE	TRUE	2	TRUE	complex	FALSE	complex		complex	-6	FALSE
AVAR	ACh	GABA	AS08	10	chemical	FALSE	FALSE	TRUE	FALSE	FALSE	TRUE	2	TRUE	complex	FALSE	complex		complex	-10	FALSE
AVAR	ACh	GABA	AS09	10	chemical	FALSE	FALSE	TRUE	FALSE	FALSE	TRUE	2	TRUE	complex	FALSE	complex		complex	-10	FALSE
AVAR	ACh	GABA	AS10	2	electrical	FALSE	FALSE	TRUE	FALSE	FALSE	TRUE	2	TRUE	complex	FALSE	electrical		electrical	2	FALSE
AVAR	ACh	GABA	AS11	10	chemical	FALSE	FALSE	TRUE	FALSE	FALSE	TRUE	2	TRUE	complex	FALSE	complex		complex	-10	FALSE
AVAR	ACh	GABA	AS11	3	electrical	FALSE	FALSE	TRUE	FALSE	FALSE	TRUE	2	TRUE	complex	FALSE	electrical		electrical	3	FALSE
AVAR	ACh	GABA	ASHR	2	electrical	FALSE	FALSE	FALSE	FALSE	FALSE	TRUE	1	FALSE	FALSE	FALSE	electrical		electrical	2	FALSE
AVAR	ACh	GABA	AVAL	7	chemical	FALSE	FALSE	TRUE	TRUE	FALSE	TRUE	3	TRUE	complex	TRUE	complex		complex	-7	FALSE
AVAR	ACh	GABA	AVAL	18	electrical	FALSE	FALSE	TRUE	TRUE	FALSE	TRUE	3	TRUE	complex	TRUE	electrical		electrical	18	FALSE
AVAR	ACh	GABA	AVBL	3	chemical	FALSE	FALSE	TRUE	FALSE	FALSE	TRUE	2	TRUE	complex	FALSE	complex		complex	-3	FALSE
AVAR	ACh	GABA	AVBL	3	electrical	FALSE	FALSE	TRUE	FALSE	FALSE	TRUE	2	TRUE	complex	FALSE	electrical		electrical	3	FALSE
AVAR	ACh	GABA	AVBR	4	chemical	FALSE	FALSE	TRUE	FALSE	FALSE	TRUE	2	TRUE	complex	FALSE	complex		complex	-4	FALSE
AVAR	ACh	GABA	AVDL	3	chemical	FALSE	FALSE	FALSE	FALSE	TRUE	FALSE	1	FALSE	FALSE	FALSE	+		3	FALSE	FALSE
AVAR	ACh	GABA	AVDL	2	electrical	FALSE	FALSE	FALSE	FALSE	TRUE	FALSE	1	FALSE	FALSE	FALSE	electrical		electrical	2	FALSE
AVAR	ACh	GABA	AVDR	6	chemical	FALSE	FALSE	FALSE	FALSE	TRUE	FALSE	1	FALSE	FALSE	FALSE	+		6	FALSE	FALSE
AVAR	ACh	GABA	AVDR	15	electrical	FALSE	FALSE	FALSE	FALSE	TRUE	FALSE	1	FALSE	FALSE	FALSE	electrical		electrical	15	FALSE
AVAR	ACh	GABA	AVER	3	chemical	FALSE	FALSE	FALSE	TRUE	FALSE	TRUE	2	TRUE	FALSE	FALSE	-		-3	FALSE	FALSE
AVAR	ACh	GABA	AVER	2	electrical	FALSE	FALSE	FALSE	TRUE	FALSE	TRUE	2	TRUE	FALSE	FALSE	electrical		electrical	2	FALSE
AVAR	ACh	GABA	AVJR	3	electrical	FALSE	FALSE	FALSE	FALSE	FALSE	FALSE	0	FALSE	FALSE	FALSE	electrical		electrical	3	FALSE
AVAR	ACh	GABA	DA01	2	chemical	FALSE	FALSE	TRUE	FALSE	TRUE	TRUE	3	TRUE	complex	TRUE	complex		complex	-2	FALSE
AVAR	ACh	GABA	DA01	9	electrical	FALSE	FALSE	TRUE	FALSE	TRUE	TRUE	3	TRUE	complex	TRUE	electrical		electrical	9	FALSE
AVAR	ACh	GABA	DA02	9	chemical	FALSE	FALSE	TRUE	FALSE	TRUE	TRUE	3	TRUE	complex	TRUE	complex		complex	-9	FALSE
AVAR	ACh	GABA	DA02	3	electrical	FALSE	FALSE	TRUE	FALSE	TRUE	TRUE	3	TRUE	complex	TRUE	electrical		electrical	3	FALSE
AVAR	ACh	GABA	DA03	8	chemical	FALSE	FALSE	TRUE	FALSE	TRUE	TRUE	3	TRUE	complex	TRUE	complex		complex	-8	FALSE
AVAR	ACh	GABA	DA03	7	electrical	FALSE	FALSE	TRUE	FALSE	TRUE	TRUE	3	TRUE	complex	TRUE	electrical		electrical	7	FALSE
AVAR	ACh	GABA	DA04	9	chemical	FALSE	FALSE	TRUE	FALSE	TRUE	TRUE	3	TRUE	complex	TRUE	complex		complex	-9	FALSE
AVAR	ACh	GABA	DA04	2	electrical	FALSE	FALSE	TRUE	FALSE	TRUE	TRUE	3	TRUE	complex	TRUE	electrical		electrical	2	FALSE
AVAR	ACh	GABA	DA05	9	chemical	FALSE	FALSE	TRUE	FALSE	TRUE	TRUE	3	TRUE	complex	TRUE	complex		complex	-9	FALSE
AVAR	ACh	GABA	DA05	5	electrical	FALSE	FALSE	TRUE	FALSE	TRUE	TRUE	3	TRUE	complex	TRUE	electrical		electrical	5	FALSE
AVAR	ACh	GABA	DA06	4	chemical	FALSE	FALSE	TRUE	FALSE	TRUE	TRUE	3	TRUE	complex	TRUE	complex		complex	-4	FALSE
AVAR	ACh	GABA	DA06	4	electrical	FALSE	FALSE	TRUE	FALSE	TRUE	TRUE	3	TRUE	complex	TRUE	electrical		electrical	4	FALSE
AVAR	ACh	GABA	DA07	6	chemical	FALSE	FALSE	TRUE	FALSE	TRUE	TRUE	3	TRUE	complex	TRUE	complex		complex	-6	FALSE
AVAR	ACh	GABA	DA08	20	chemical	FALSE	FALSE	TRUE	FALSE	TRUE	TRUE	3	TRUE	complex	TRUE	complex		complex	-20	FALSE
AVAR	ACh	GABA	DA08	5	electrical	FALSE	FALSE	TRUE	FALSE	TRUE	TRUE	3	TRUE	complex	TRUE	electrical		electrical	5	FALSE
AVAR	ACh	GABA	DA09	3	chemical	FALSE	FALSE	TRUE	FALSE	TRUE	TRUE	3	TRUE	complex	TRUE	complex		complex	-3	FALSE
AVAR	ACh	GABA	DA09	4	electrical	FALSE	FALSE	TRUE	FALSE	TRUE	TRUE	3	TRUE	complex	TRUE	electrical		electrical	4	FALSE
AVAR	ACh	GABA	DB02	2	chemical	FALSE	FALSE	TRUE	FALSE	TRUE	TRUE	3	TRUE	complex	TRUE	complex		complex	-2	FALSE
AVAR	ACh	GABA	DB03	2	chemical	FALSE	FALSE	TRUE	FALSE	TRUE	TRUE	3	TRUE	complex	TRUE	complex		complex	-2	FALSE
AVAR	ACh	GABA	LUAL	4	chemical	FALSE	FALSE	FALSE	FALSE	FALSE	TRUE	1	FALSE	FALSE	FALSE	-		-4	FALSE	FALSE
AVAR	ACh	GABA	LUAR	16	chemical	FALSE	FALSE	FALSE	FALSE	FALSE	TRUE	1	FALSE	FALSE	FALSE	-		-16	FALSE	FALSE
AVAR	ACh	GABA	LUAR	4	electrical	FALSE	FALSE	FALSE	FALSE	FALSE	TRUE	1	FALSE	FALSE	FALSE	electrical		electrical	4	FALSE
AVAR	ACh	GABA	PVCL	20	chemical	FALSE	FALSE	TRUE	FALSE	FALSE	TRUE	2	TRUE	complex	FALSE	complex		complex	-20	FALSE
AVAR	ACh	GABA	PVCL	10	electrical	FALSE	FALSE	TRUE	FALSE	FALSE	TRUE	2	TRUE	complex	FALSE	electrical		electrical	10	FALSE
AVAR	ACh	GABA	PVCR	20	chemical	FALSE	FALSE	TRUE	FALSE	FALSE	TRUE	2	TRUE	complex	FALSE	complex		complex	-20	FALSE
AVAR	ACh	GABA	PVCR	22	electrical	FALSE	FALSE	TRUE	FALSE	FALSE	TRUE	2	TRUE	complex	FALSE	electrical		electrical	22	FALSE
AVAR	ACh	GABA	PVDL	4	electrical	FALSE	FALSE	TRUE	FALSE	FALSE	TRUE	2	TRUE	complex	FALSE	electrical		electrical	4	FALSE
AVAR	ACh	GABA	PVT	2	electrical	FALSE	FALSE	TRUE	FALSE	TRUE	FALSE	2	TRUE	FALSE	FALSE	electrical		electrical	2	FALSE
AVAR	ACh	GABA	PVWR	2	electrical	FALSE	FALSE	FALSE	FALSE	FALSE	TRUE	1	FALSE	FALSE	FALSE	electrical		electrical	2	FALSE
AVAR	ACh	GABA	RIML	8	electrical	FALSE	FALSE	TRUE	TRUE	FALSE	FALSE	2	FALSE	FALSE	TRUE	electrical		electrical	8	FALSE
AVAR	ACh	GABA	RIMR	2	electrical	FALSE	FALSE	TRUE	TRUE	FALSE	FALSE	2	FALSE	FALSE	TRUE	electrical		electrical	2	FALSE
AVAR	ACh	GABA	RMDR	2	electrical	FALSE	FALSE	FALSE	TRUE	FALSE	TRUE	2	TRUE	FALSE	FALSE	electrical		electrical	2	FALSE
AVAR	ACh	GABA	SAAVR	6	chemical	FALSE	FALSE	TRUE	TRUE	FALSE	FALSE	2	FALSE	FALSE	TRUE	complex		complex	-6	FALSE
AVAR	ACh	GABA	SABVL	15	electrical	FALSE	FALSE	FALSE	FALSE	FALSE	TRUE	1	FALSE	FALSE	FALSE	electrical		electrical	15	FALSE
AVAR	ACh	GABA	SABVR	2	chemical	FALSE	FALSE	FALSE	FALSE	FALSE	TRUE	1	FALSE	FALSE	FALSE	-		-2	FALSE	FALSE
AVAR	ACh	GABA	SABVR	2	electrical	FALSE	FALSE	FALSE	FALSE	FALSE	TRUE	1	FALSE	FALSE	FALSE	electrical		electrical	2	FALSE
AVAR	ACh	GABA	URYDR	5	electrical	FALSE	FALSE	FALSE	FALSE	FALSE	TRUE	1	FALSE	FALSE	FALSE	electrical		electrical	5	FALSE
AVAR	ACh	GABA	VA01	7	electrical	FALSE	FALSE	TRUE	FALSE	TRUE	TRUE	3	TRUE	complex	TRUE	electrical		electrical	7	FALSE
AVAR	ACh	GABA	VA02	5	chemical	FALSE	FALSE	TRUE	FALSE	TRUE	TRUE	3	TRUE	complex	TRUE	complex		complex	-5	FALSE
AVAR	ACh	GABA	VA03	6	chemical	FALSE	FALSE	TRUE	FALSE	TRUE	TRUE	3	TRUE	complex	TRUE	complex		complex	-6	FALSE
AVAR	ACh	GABA	VA03	3	electrical	FALSE	FALSE	TRUE	FALSE	TRUE	TRUE	3	TRUE	complex	TRUE	electrical		electrical	3	FALSE
AVAR	ACh	GABA	VA04	6	chemical	FALSE	FALSE	TRUE	FALSE	TRUE	TRUE	3	TRUE	complex	TRUE	complex		complex	-6	FALSE
AVAR	ACh	GABA	VA04	3	electrical	FALSE	FALSE	TRUE	FALSE	TRUE	TRUE	3	TRUE	complex	TRUE	electrical		electrical	3	FALSE
AVAR	ACh	GABA	VA05	2	chemical	FALSE	FALSE	TRUE	FALSE	TRUE	TRUE	3	TRUE	complex	TRUE	complex		complex	-2	FALSE
AVAR	ACh	GABA	VA05	5	electrical	FALSE	FALSE	TRUE	FALSE	TRUE	TRUE	3	TRUE	complex	TRUE	electrical		electrical	5	FALSE
AVAR	ACh	GABA	VA06	9	chemical	FALSE	FALSE	TRUE	FALSE	TRUE	TRUE	3	TRUE	complex	TRUE	complex		complex	-9	FALSE
AVAR	ACh	GABA	VA07	7	chemical	FALSE	FALSE	TRUE	FALSE	TRUE	TRUE	3	TRUE	complex	TRUE	complex		complex	-7	FALSE
AVAR	ACh	GABA	VA07	5	electrical	FALSE	FALSE	TRUE	FALSE	TRUE	TRUE	3	TRUE	complex	TRUE	electrical		electrical	5	FALSE
AVAR	ACh	GABA	VA08	7	chemical	FALSE	FALSE	TRUE	FALSE	TRUE	TRUE	3	TRUE	complex	TRUE	complex		complex	-7	FALSE
AVAR	ACh	GABA	VA08	2	electrical	FALSE	FALSE	TRUE	FALSE	TRUE	TRUE	3	TRUE	complex	TRUE	electrical		electrical	2	FALSE
AVAR	ACh	GABA	VA09	7	chemical	FALSE	FALSE	TRUE	FALSE	TRUE	TRUE	3	TRUE	complex	TRUE	complex		complex	-7	FALSE
AVAR	ACh	GABA	VA09	4	electrical	FALSE	FALSE	TRUE	FALSE	TRUE	TRUE	3	TRUE	complex	TRUE	electrical		electrical	4	FALSE
AVAR	ACh	GABA	VA10	4	chemical	FALSE	FALSE	TRUE	FALSE	TRUE	TRUE	3	TRUE	complex	TRUE	complex		complex	-4	FALSE
AVAR	ACh	GABA	VA10	4	electrical	FALSE	FALSE	TRUE	FALSE	TRUE	TRUE	3	TRUE	complex	TRUE	electrical		electrical	4	FALSE
AVAR	ACh	GABA	VA11	13	chemical	FALSE	FALSE	TRUE	FALSE	TRUE	TRUE	3	TRUE	complex	TRUE	complex		complex	-13	FALSE
AVAR	ACh	GABA	VA11	16	electrical	FALSE	FALSE	TRUE	FALSE	TRUE	TRUE	3	TRUE	complex	TRUE	electrical		electrical	16	FALSE
AVAR	ACh	GABA	VA12	3	electrical	FALSE	FALSE	TRUE	FALSE	TRUE	TRUE	3	TRUE	complex	TRUE	electrical		electrical	3	FALSE
AVBL	ACh	GABA	AQR	3	electrical	FALSE	FALSE	FALSE	FALSE	FALSE	FALSE	0	FALSE	FALSE	FALSE	electrical		electrical	3	FALSE
AVBL	ACh	GABA	AS05	2	chemical	FALSE	FALSE	TRUE	FALSE	FALSE	TRUE	2	TRUE	complex	FALSE	complex		complex	-2	FALSE
AVBL	ACh	GABA	AS10	2	chemical	FALSE	FALSE	TRUE	FALSE	FALSE	TRUE	2	TRUE	complex	FALSE	complex		complex	-2	FALSE
AVBL	ACh	GABA	AVAL	9	chemical	FALSE	FALSE	TRUE	TRUE	FALSE	TRUE	3	TRUE	complex	TRUE	complex		complex	-9	FALSE
AVBL	ACh	GABA	AVAR	14	chemical	FALSE	FALSE	TRUE	TRUE	FALSE	TRUE	3	TRUE	complex	TRUE	complex		complex	-14	FALSE
AVBL	ACh	GABA	AVAR	3	electrical	FALSE	FALSE	TRUE	TRUE	FALSE	TRUE	3	TRUE	complex	TRUE	electrical		electrical	3	FALSE
AVBL	ACh	GABA	AVBR	6	chemical	FALSE	FALSE	TRUE	FALSE	FALSE	TRUE	2	TRUE	complex	FALSE	complex		complex	-6	FALSE
AVBL	ACh	GABA	AVBR	17	electrical	FALSE	FALSE	TRUE	FALSE	FALSE	TRUE	2	TRUE	complex	FALSE	electrical		electrical	17	FALSE
AVBL	ACh	GABA	AVDR	3	chemical	FALSE	FALSE	FALSE	FALSE	TRUE	FALSE	1	FALSE	FALSE	FALSE	+		3	FALSE	FALSE
AVBL	ACh	GABA	DB02	4	electrical	FALSE	FALSE	TRUE	FALSE	TRUE	TRUE	3	TRUE	complex	TRUE	electrical		electrical	4	FALSE
AVBL	ACh	GABA	DB03	9	electrical	FALSE	FALSE	TRUE	FALSE	TRUE	TRUE	3	TRUE	complex	TRUE	electrical		electrical	9	FALSE
AVBL	ACh	GABA	DB04	4	electrical	FALSE	FALSE	TRUE	FALSE	TRUE	TRUE	3	TRUE	complex	TRUE	electrical		electrical	4	FALSE
AVBL	ACh	GABA	DB05	3	electrical	FALSE	FALSE	TRUE	FALSE	TRUE	TRUE	3	TRUE	complex	TRUE	electrical		electrical	3	FALSE
AVBL	ACh	GABA	DB06	4	electrical	FALSE	FALSE	TRUE	FALSE	TRUE	TRUE	3	TRUE	complex	TRUE	electrical		electrical	4	FALSE
AVBL	ACh	GABA	DB07	13	electrical	FALSE	FALSE	TRUE	FALSE	TRUE	TRUE	3	TRUE	complex	TRUE	electrical		electrical	13	FALSE
AVBL	ACh	GABA	DVA	2	chemical	FALSE	FALSE	TRUE	FALSE	TRUE	TRUE	3	TRUE	complex	TRUE	complex		complex	-2	FALSE
AVBL	ACh	GABA	DVA	11	electrical	FALSE	FALSE	TRUE	FALSE	TRUE	TRUE	3	TRUE	complex	TRUE	electrical		electrical	11	FALSE
AVBL	ACh	GABA	PVCR	2	chemical	FALSE	FALSE	TRUE	FALSE	FALSE	TRUE	2	TRUE	complex	FALSE	complex		complex	-2	FALSE
AVBL	ACh	GABA	PVNR	3	chemical	FALSE	FALSE	TRUE	FALSE	FALSE	FALSE	1	FALSE	FALSE	FALSE	+		3	FALSE	FALSE
AVBL	ACh	GABA	PVNR	5	electrical	FALSE	FALSE	TRUE	FALSE	FALSE	FALSE	1	FALSE	FALSE	FALSE	electrical		electrical	5	FALSE
AVBL	ACh	GABA	PVPR	3	chemical	FALSE	FALSE	FALSE	FALSE	FALSE	FALSE	0	FALSE	FALSE	FALSE	no pred		0	FALSE	3
AVBL	ACh	GABA	RIBL	6	electrical	FALSE	FALSE	TRUE	FALSE	FALSE	FALSE	1	FALSE	FALSE	FALSE	electrical		electrical	6	FALSE
AVBL	ACh	GABA	RIBR	2	electrical	FALSE	FALSE	TRUE	FALSE	FALSE	FALSE	1	FALSE	FALSE	FALSE	electrical		electrical	2	FALSE
AVBL	ACh	GABA	RID	2	electrical	FALSE	FALSE	TRUE	FALSE	TRUE	TRUE	3	TRUE	complex	TRUE	electrical		electrical	2	FALSE
AVBL	ACh	GABA	SIBVL	2	electrical	FALSE	FALSE	TRUE	TRUE	TRUE	FALSE	3	TRUE	complex	TRUE	electrical		electrical	2	FALSE
AVBL	ACh	GABA	VA02	3	chemical	FALSE	FALSE	TRUE	FALSE	TRUE	TRUE	3	TRUE	complex	TRUE	complex		complex	-3	FALSE
AVBL	ACh	GABA	VB02	3	chemical	FALSE	FALSE	TRUE	FALSE	TRUE	TRUE	3	TRUE	complex	TRUE	complex		complex	-3	FALSE
AVBL	ACh	GABA	VB02	14	electrical	FALSE	FALSE	TRUE	FALSE	TRUE	TRUE	3	TRUE	complex	TRUE	electrical		electrical	14	FALSE
AVBL	ACh	GABA	VB04	3	electrical	FALSE	FALSE	TRUE	FALSE	TRUE	TRUE	3	TRUE	complex	TRUE	electrical		electrical	3	FALSE
AVBL	ACh	GABA	VB05	3	electrical	FALSE	FALSE	TRUE	FALSE	TRUE	TRUE	3	TRUE	complex	TRUE	electrical		electrical	3	FALSE
AVBL	ACh	GABA	VB06	3	electrical	FALSE	FALSE	TRUE	FALSE	TRUE	TRUE	3	TRUE	complex	TRUE	electrical		electrical	3	FALSE
AVBL	ACh	GABA	VB07	4	electrical	FALSE	FALSE	TRUE	FALSE	TRUE	TRUE	3	TRUE	complex	TRUE	electrical		electrical	4	FALSE
AVBL	ACh	GABA	VB08	4	electrical	FALSE	FALSE	TRUE	FALSE	TRUE	TRUE	3	TRUE	complex	TRUE	electrical		electrical	4	FALSE
AVBL	ACh	GABA	VB09	3	electrical	FALSE	FALSE	TRUE	FALSE	TRUE	TRUE	3	TRUE	complex	TRUE	electrical		electrical	3	FALSE
AVBL	ACh	GABA	VB10	4	electrical	FALSE	FALSE	TRUE	FALSE	TRUE	TRUE	3	TRUE	complex	TRUE	electrical		electrical	4	FALSE
AVBL	ACh	GABA	VB11	5	electrical	FALSE	FALSE	TRUE	FALSE	TRUE	TRUE	3	TRUE	complex	TRUE	electrical		electrical	5	FALSE
AVBL	ACh	GABA	VC03	3	chemical	FALSE	FALSE	TRUE	FALSE	FALSE	TRUE	2	TRUE	complex	FALSE	complex		complex	-3	FALSE
AVBR	ACh	GABA	AS01	2	chemical	FALSE	FALSE	TRUE	FALSE	FALSE	TRUE	2	TRUE	complex	FALSE	complex		complex	-2	FALSE
AVBR	ACh	GABA	AS03	3	chemical	FALSE	FALSE	TRUE	FALSE	FALSE	TRUE	2	TRUE	complex	FALSE	complex		complex	-3	FALSE
AVBR	ACh	GABA	AS05	2	electrical	FALSE	FALSE	TRUE	FALSE	FALSE	TRUE	2	TRUE	complex	FALSE	electrical		electrical	2	FALSE
AVBR	ACh	GABA	AVAL	10	chemical	FALSE	FALSE	TRUE	TRUE	FALSE	TRUE	3	TRUE	complex	TRUE	complex		complex	-10	FALSE
AVBR	ACh	GABA	AVAR	14	chemical	FALSE	FALSE	TRUE	TRUE	FALSE	TRUE	3	TRUE	complex	TRUE	complex		complex	-14	FALSE
AVBR	ACh	GABA	AVBL	2	chemical	FALSE	FALSE	TRUE	FALSE	FALSE	TRUE	2	TRUE	complex	FALSE	complex		complex	-2	FALSE
AVBR	ACh	GABA	AVBL	17	electrical	FALSE	FALSE	TRUE	FALSE	FALSE	TRUE	2	TRUE	complex	FALSE	electrical		electrical	17	FALSE
AVBR	ACh	GABA	AVDL	4	chemical	FALSE	FALSE	FALSE	FALSE	TRUE	FALSE	1	FALSE	FALSE	FALSE	+		4	FALSE	FALSE
AVBR	ACh	GABA	AVER	2	chemical	FALSE	FALSE	FALSE	TRUE	FALSE	TRUE	2	TRUE	FALSE	FALSE	-		-2	FALSE	FALSE
AVBR	ACh	GABA	AVJL	2	chemical	FALSE	FALSE	FALSE	FALSE	FALSE	FALSE	0	FALSE	FALSE	FALSE	no pred		0	FALSE	2
AVBR	ACh	GABA	AVJR	3	electrical	FALSE	FALSE	FALSE	FALSE	FALSE	FALSE	0	FALSE	FALSE	FALSE	electrical		electrical	3	FALSE
AVBR	ACh	GABA	DA03	3	chemical	FALSE	FALSE	TRUE	FALSE	TRUE	TRUE	3	TRUE	complex	TRUE	complex		complex	-3	FALSE
AVBR	ACh	GABA	DB01	15	electrical	FALSE	FALSE	TRUE	FALSE	TRUE	TRUE	3	TRUE	complex	TRUE	electrical		electrical	15	FALSE
AVBR	ACh	GABA	DB02	3	electrical	FALSE	FALSE	TRUE	FALSE	TRUE	TRUE	3	TRUE	complex	TRUE	electrical		electrical	3	FALSE
AVBR	ACh	GABA	DB03	2	electrical	FALSE	FALSE	TRUE	FALSE	TRUE	TRUE	3	TRUE	complex	TRUE	electrical		electrical	2	FALSE
AVBR	ACh	GABA	DB04	5	electrical	FALSE	FALSE	TRUE	FALSE	TRUE	TRUE	3	TRUE	complex	TRUE	electrical		electrical	5	FALSE
AVBR	ACh	GABA	DB05	4	electrical	FALSE	FALSE	TRUE	FALSE	TRUE	TRUE	3	TRUE	complex	TRUE	electrical		electrical	4	FALSE
AVBR	ACh	GABA	DB06	3	electrical	FALSE	FALSE	TRUE	FALSE	TRUE	TRUE	3	TRUE	complex	TRUE	electrical		electrical	3	FALSE
AVBR	ACh	GABA	DB07	3	electrical	FALSE	FALSE	TRUE	FALSE	TRUE	TRUE	3	TRUE	complex	TRUE	electrical		electrical	3	FALSE
AVBR	ACh	GABA	DVA	3	electrical	FALSE	FALSE	TRUE	FALSE	TRUE	TRUE	3	TRUE	complex	TRUE	electrical		electrical	3	FALSE
AVBR	ACh	GABA	PVNL	7	electrical	FALSE	FALSE	TRUE	FALSE	FALSE	FALSE	1	FALSE	FALSE	FALSE	electrical		electrical	7	FALSE
AVBR	ACh	GABA	PVNR	2	electrical	FALSE	FALSE	TRUE	FALSE	FALSE	FALSE	1	FALSE	FALSE	FALSE	electrical		electrical	2	FALSE
AVBR	ACh	GABA	RIBL	3	electrical	FALSE	FALSE	TRUE	FALSE	FALSE	FALSE	1	FALSE	FALSE	FALSE	electrical		electrical	3	FALSE
AVBR	ACh	GABA	RIBR	3	electrical	FALSE	FALSE	TRUE	FALSE	FALSE	FALSE	1	FALSE	FALSE	FALSE	electrical		electrical	3	FALSE
AVBR	ACh	GABA	RID	7	electrical	FALSE	FALSE	TRUE	FALSE	TRUE	TRUE	3	TRUE	complex	TRUE	electrical		electrical	7	FALSE
AVBR	ACh	GABA	SIBDL	2	electrical	FALSE	FALSE	TRUE	TRUE	TRUE	FALSE	3	TRUE	complex	TRUE	electrical		electrical	2	FALSE
AVBR	ACh	GABA	VA03	3	chemical	FALSE	FALSE	TRUE	FALSE	TRUE	TRUE	3	TRUE	complex	TRUE	complex		complex	-3	FALSE
AVBR	ACh	GABA	VA04	2	chemical	FALSE	FALSE	TRUE	FALSE	TRUE	TRUE	3	TRUE	complex	TRUE	complex		complex	-2	FALSE
AVBR	ACh	GABA	VA11	3	electrical	FALSE	FALSE	TRUE	FALSE	TRUE	TRUE	3	TRUE	complex	TRUE	electrical		electrical	3	FALSE
AVBR	ACh	GABA	VB02	6	electrical	FALSE	FALSE	TRUE	FALSE	TRUE	TRUE	3	TRUE	complex	TRUE	electrical		electrical	6	FALSE
AVBR	ACh	GABA	VB03	7	electrical	FALSE	FALSE	TRUE	FALSE	TRUE	TRUE	3	TRUE	complex	TRUE	electrical		electrical	7	FALSE
AVBR	ACh	GABA	VB04	5	electrical	FALSE	FALSE	TRUE	FALSE	TRUE	TRUE	3	TRUE	complex	TRUE	electrical		electrical	5	FALSE
AVBR	ACh	GABA	VB05	3	electrical	FALSE	FALSE	TRUE	FALSE	TRUE	TRUE	3	TRUE	complex	TRUE	electrical		electrical	3	FALSE
AVBR	ACh	GABA	VB06	4	electrical	FALSE	FALSE	TRUE	FALSE	TRUE	TRUE	3	TRUE	complex	TRUE	electrical		electrical	4	FALSE
AVBR	ACh	GABA	VB07	3	electrical	FALSE	FALSE	TRUE	FALSE	TRUE	TRUE	3	TRUE	complex	TRUE	electrical		electrical	3	FALSE
AVBR	ACh	GABA	VB08	3	electrical	FALSE	FALSE	TRUE	FALSE	TRUE	TRUE	3	TRUE	complex	TRUE	electrical		electrical	3	FALSE
AVBR	ACh	GABA	VB09	4	electrical	FALSE	FALSE	TRUE	FALSE	TRUE	TRUE	3	TRUE	complex	TRUE	electrical		electrical	4	FALSE
AVBR	ACh	GABA	VB10	3	electrical	FALSE	FALSE	TRUE	FALSE	TRUE	TRUE	3	TRUE	complex	TRUE	electrical		electrical	3	FALSE
AVBR	ACh	GABA	VB11	6	electrical	FALSE	FALSE	TRUE	FALSE	TRUE	TRUE	3	TRUE	complex	TRUE	electrical		electrical	6	FALSE
AVBR	ACh	GABA	VD03	2	chemical	FALSE	FALSE	TRUE	FALSE	FALSE	FALSE	1	FALSE	FALSE	FALSE	+		2	FALSE	FALSE
AVDL	ACh		ADAR	3	electrical	FALSE	FALSE	FALSE	FALSE	FALSE	FALSE	0	FALSE	FALSE	FALSE	electrical		electrical	3	FALSE
AVDL	ACh		AS04	2	chemical	FALSE	FALSE	TRUE	FALSE	FALSE	FALSE	1	FALSE	FALSE	FALSE	+		2	FALSE	FALSE
AVDL	ACh		AS11	4	chemical	FALSE	FALSE	TRUE	FALSE	FALSE	FALSE	1	FALSE	FALSE	FALSE	+		4	FALSE	FALSE
AVDL	ACh		AVAL	37	chemical	FALSE	FALSE	TRUE	TRUE	FALSE	FALSE	2	FALSE	FALSE	TRUE	complex		complex	-37	FALSE
AVDL	ACh		AVAL	7	electrical	FALSE	FALSE	TRUE	TRUE	FALSE	FALSE	2	FALSE	FALSE	TRUE	electrical		electrical	7	FALSE
AVDL	ACh		AVAR	37	chemical	FALSE	FALSE	TRUE	TRUE	FALSE	FALSE	2	FALSE	FALSE	TRUE	complex		complex	-37	FALSE
AVDL	ACh		AVAR	2	electrical	FALSE	FALSE	TRUE	TRUE	FALSE	FALSE	2	FALSE	FALSE	TRUE	electrical		electrical	2	FALSE
AVDL	ACh		AVDR	5	chemical	FALSE	FALSE	FALSE	FALSE	FALSE	FALSE	0	FALSE	FALSE	FALSE	no pred		0	FALSE	5
AVDL	ACh		AVDR	6	electrical	FALSE	FALSE	FALSE	FALSE	FALSE	FALSE	0	FALSE	FALSE	FALSE	electrical		electrical	6	FALSE
AVDL	ACh		AVEL	5	chemical	FALSE	FALSE	FALSE	TRUE	FALSE	FALSE	1	FALSE	FALSE	FALSE	-		-5	FALSE	FALSE
AVDL	ACh		AVHL	2	electrical	FALSE	FALSE	FALSE	FALSE	FALSE	FALSE	0	FALSE	FALSE	FALSE	electrical		electrical	2	FALSE
AVDL	ACh		AVM	8	electrical	FALSE	FALSE	TRUE	FALSE	FALSE	FALSE	1	FALSE	FALSE	FALSE	electrical		electrical	8	FALSE
AVDL	ACh		DA01	4	chemical	FALSE	FALSE	TRUE	FALSE	FALSE	FALSE	1	FALSE	FALSE	FALSE	+		4	FALSE	FALSE
AVDL	ACh		DA02	2	chemical	FALSE	FALSE	TRUE	FALSE	FALSE	FALSE	1	FALSE	FALSE	FALSE	+		2	FALSE	FALSE
AVDL	ACh		DA03	9	chemical	FALSE	FALSE	TRUE	FALSE	FALSE	FALSE	1	FALSE	FALSE	FALSE	+		9	FALSE	FALSE
AVDL	ACh		DA04	3	chemical	FALSE	FALSE	TRUE	FALSE	FALSE	FALSE	1	FALSE	FALSE	FALSE	+		3	FALSE	FALSE
AVDL	ACh		DA08	2	chemical	FALSE	FALSE	TRUE	FALSE	FALSE	FALSE	1	FALSE	FALSE	FALSE	+		2	FALSE	FALSE
AVDL	ACh		DVC	2	chemical	FALSE	FALSE	TRUE	FALSE	FALSE	FALSE	1	FALSE	FALSE	FALSE	+		2	FALSE	FALSE
AVDL	ACh		FLPL	5	electrical	FALSE	FALSE	TRUE	FALSE	FALSE	FALSE	1	FALSE	FALSE	FALSE	electrical		electrical	5	FALSE
AVDL	ACh		FLPR	9	electrical	FALSE	FALSE	TRUE	FALSE	FALSE	FALSE	1	FALSE	FALSE	FALSE	electrical		electrical	9	FALSE
AVDL	ACh		LUAL	2	chemical	FALSE	FALSE	FALSE	FALSE	FALSE	FALSE	0	FALSE	FALSE	FALSE	no pred		0	FALSE	2
AVDL	ACh		PQR	2	electrical	FALSE	FALSE	FALSE	FALSE	FALSE	FALSE	0	FALSE	FALSE	FALSE	electrical		electrical	2	FALSE
AVDL	ACh		SABD	5	chemical	FALSE	FALSE	FALSE	FALSE	FALSE	FALSE	0	FALSE	FALSE	FALSE	no pred		0	FALSE	5
AVDL	ACh		SABVL	2	chemical	FALSE	FALSE	FALSE	FALSE	FALSE	FALSE	0	FALSE	FALSE	FALSE	no pred		0	FALSE	2
AVDL	ACh		SABVR	5	chemical	FALSE	FALSE	FALSE	FALSE	FALSE	FALSE	0	FALSE	FALSE	FALSE	no pred		0	FALSE	5
AVDL	ACh		VA03	3	chemical	FALSE	FALSE	TRUE	FALSE	FALSE	FALSE	1	FALSE	FALSE	FALSE	+		3	FALSE	FALSE
AVDL	ACh		VA10	2	chemical	FALSE	FALSE	TRUE	FALSE	FALSE	FALSE	1	FALSE	FALSE	FALSE	+		2	FALSE	FALSE
AVDR	ACh		ADAL	2	electrical	FALSE	FALSE	FALSE	FALSE	FALSE	FALSE	0	FALSE	FALSE	FALSE	electrical		electrical	2	FALSE
AVDR	ACh		ADLL	2	electrical	FALSE	FALSE	FALSE	FALSE	FALSE	FALSE	0	FALSE	FALSE	FALSE	electrical		electrical	2	FALSE
AVDR	ACh		ALMR	2	electrical	FALSE	FALSE	TRUE	FALSE	FALSE	FALSE	1	FALSE	FALSE	FALSE	electrical		electrical	2	FALSE
AVDR	ACh		AS10	2	chemical	FALSE	FALSE	TRUE	FALSE	FALSE	FALSE	1	FALSE	FALSE	FALSE	+		2	FALSE	FALSE
AVDR	ACh		AS11	3	chemical	FALSE	FALSE	TRUE	FALSE	FALSE	FALSE	1	FALSE	FALSE	FALSE	+		3	FALSE	FALSE
AVDR	ACh		AVAL	41	chemical	FALSE	FALSE	TRUE	TRUE	FALSE	FALSE	2	FALSE	FALSE	TRUE	complex		complex	-41	FALSE
AVDR	ACh		AVAL	9	electrical	FALSE	FALSE	TRUE	TRUE	FALSE	FALSE	2	FALSE	FALSE	TRUE	electrical		electrical	9	FALSE
AVDR	ACh		AVAR	52	chemical	FALSE	FALSE	TRUE	TRUE	FALSE	FALSE	2	FALSE	FALSE	TRUE	complex		complex	-52	FALSE
AVDR	ACh		AVAR	15	electrical	FALSE	FALSE	TRUE	TRUE	FALSE	FALSE	2	FALSE	FALSE	TRUE	electrical		electrical	15	FALSE
AVDR	ACh		AVDL	3	chemical	FALSE	FALSE	FALSE	FALSE	FALSE	FALSE	0	FALSE	FALSE	FALSE	no pred		0	FALSE	3
AVDR	ACh		AVDL	6	electrical	FALSE	FALSE	FALSE	FALSE	FALSE	FALSE	0	FALSE	FALSE	FALSE	electrical		electrical	6	FALSE
AVDR	ACh		AVER	2	chemical	FALSE	FALSE	FALSE	TRUE	FALSE	FALSE	1	FALSE	FALSE	FALSE	-		-2	FALSE	FALSE
AVDR	ACh		AVJL	6	electrical	FALSE	FALSE	FALSE	FALSE	FALSE	FALSE	0	FALSE	FALSE	FALSE	electrical		electrical	6	FALSE
AVDR	ACh		DA01	5	chemical	FALSE	FALSE	TRUE	FALSE	FALSE	FALSE	1	FALSE	FALSE	FALSE	+		5	FALSE	FALSE
AVDR	ACh		DA02	5	chemical	FALSE	FALSE	TRUE	FALSE	FALSE	FALSE	1	FALSE	FALSE	FALSE	+		5	FALSE	FALSE
AVDR	ACh		DA03	3	chemical	FALSE	FALSE	TRUE	FALSE	FALSE	FALSE	1	FALSE	FALSE	FALSE	+		3	FALSE	FALSE
AVDR	ACh		DA04	2	chemical	FALSE	FALSE	TRUE	FALSE	FALSE	FALSE	1	FALSE	FALSE	FALSE	+		2	FALSE	FALSE
AVDR	ACh		DA05	3	chemical	FALSE	FALSE	TRUE	FALSE	FALSE	FALSE	1	FALSE	FALSE	FALSE	+		3	FALSE	FALSE
AVDR	ACh		DVC	4	chemical	FALSE	FALSE	TRUE	FALSE	FALSE	FALSE	1	FALSE	FALSE	FALSE	+		4	FALSE	FALSE
AVDR	ACh		FLPR	2	electrical	FALSE	FALSE	TRUE	FALSE	FALSE	FALSE	1	FALSE	FALSE	FALSE	electrical		electrical	2	FALSE
AVDR	ACh		LUAL	3	chemical	FALSE	FALSE	FALSE	FALSE	FALSE	FALSE	0	FALSE	FALSE	FALSE	no pred		0	FALSE	3
AVDR	ACh		PQR	3	chemical	FALSE	FALSE	FALSE	FALSE	FALSE	FALSE	0	FALSE	FALSE	FALSE	no pred		0	FALSE	3
AVDR	ACh		PQR	3	electrical	FALSE	FALSE	FALSE	FALSE	FALSE	FALSE	0	FALSE	FALSE	FALSE	electrical		electrical	3	FALSE
AVDR	ACh		PVCR	2	chemical	FALSE	FALSE	TRUE	FALSE	FALSE	FALSE	1	FALSE	FALSE	FALSE	+		2	FALSE	FALSE
AVDR	ACh		PVCR	2	electrical	FALSE	FALSE	TRUE	FALSE	FALSE	FALSE	1	FALSE	FALSE	FALSE	electrical		electrical	2	FALSE
AVDR	ACh		SABVL	5	chemical	FALSE	FALSE	FALSE	FALSE	FALSE	FALSE	0	FALSE	FALSE	FALSE	no pred		0	FALSE	5
AVDR	ACh		VA03	2	chemical	FALSE	FALSE	TRUE	FALSE	FALSE	FALSE	1	FALSE	FALSE	FALSE	+		2	FALSE	FALSE
AVDR	ACh		VA05	3	chemical	FALSE	FALSE	TRUE	FALSE	FALSE	FALSE	1	FALSE	FALSE	FALSE	+		3	FALSE	FALSE
AVEL	ACh		AS01	3	chemical	FALSE	FALSE	TRUE	FALSE	FALSE	FALSE	1	FALSE	FALSE	FALSE	+		3	FALSE	FALSE
AVEL	ACh		AS01	2	electrical	FALSE	FALSE	TRUE	FALSE	FALSE	FALSE	1	FALSE	FALSE	FALSE	electrical		electrical	2	FALSE
AVEL	ACh		AVAL	17	chemical	FALSE	FALSE	TRUE	TRUE	FALSE	FALSE	2	FALSE	FALSE	TRUE	complex		complex	-17	FALSE
AVEL	ACh		AVAL	2	electrical	FALSE	FALSE	TRUE	TRUE	FALSE	FALSE	2	FALSE	FALSE	TRUE	electrical		electrical	2	FALSE
AVEL	ACh		AVAR	3	chemical	FALSE	FALSE	TRUE	TRUE	FALSE	FALSE	2	FALSE	FALSE	TRUE	complex		complex	-3	FALSE
AVEL	ACh		AVDL	5	chemical	FALSE	FALSE	FALSE	FALSE	FALSE	FALSE	0	FALSE	FALSE	FALSE	no pred		0	FALSE	5
AVEL	ACh		AVER	5	electrical	FALSE	FALSE	FALSE	TRUE	FALSE	FALSE	1	FALSE	FALSE	FALSE	electrical		electrical	5	FALSE
AVEL	ACh		DA01	11	chemical	FALSE	FALSE	TRUE	FALSE	FALSE	FALSE	1	FALSE	FALSE	FALSE	+		11	FALSE	FALSE
AVEL	ACh		DA02	5	chemical	FALSE	FALSE	TRUE	FALSE	FALSE	FALSE	1	FALSE	FALSE	FALSE	+		5	FALSE	FALSE
AVEL	ACh		DA03	6	chemical	FALSE	FALSE	TRUE	FALSE	FALSE	FALSE	1	FALSE	FALSE	FALSE	+		6	FALSE	FALSE
AVEL	ACh		PVCR	2	chemical	FALSE	FALSE	TRUE	FALSE	FALSE	FALSE	1	FALSE	FALSE	FALSE	+		2	FALSE	FALSE
AVEL	ACh		RIML	10	electrical	FALSE	FALSE	TRUE	TRUE	FALSE	FALSE	2	FALSE	FALSE	TRUE	electrical		electrical	10	FALSE
AVEL	ACh		RIMR	7	electrical	FALSE	FALSE	TRUE	TRUE	FALSE	FALSE	2	FALSE	FALSE	TRUE	electrical		electrical	7	FALSE
AVEL	ACh		RIS	3	electrical	FALSE	FALSE	FALSE	FALSE	FALSE	FALSE	0	FALSE	FALSE	FALSE	electrical		electrical	3	FALSE
AVEL	ACh		RMDVR	2	electrical	FALSE	FALSE	FALSE	TRUE	FALSE	FALSE	1	FALSE	FALSE	FALSE	electrical		electrical	2	FALSE
AVEL	ACh		RMGL	2	chemical	FALSE	FALSE	FALSE	FALSE	FALSE	FALSE	0	FALSE	FALSE	FALSE	no pred		0	FALSE	2
AVEL	ACh		RMGL	2	electrical	FALSE	FALSE	FALSE	FALSE	FALSE	FALSE	0	FALSE	FALSE	FALSE	electrical		electrical	2	FALSE
AVEL	ACh		SABD	18	chemical	FALSE	FALSE	FALSE	FALSE	FALSE	FALSE	0	FALSE	FALSE	FALSE	no pred		0	FALSE	18
AVEL	ACh		SABVL	16	chemical	FALSE	FALSE	FALSE	FALSE	FALSE	FALSE	0	FALSE	FALSE	FALSE	no pred		0	FALSE	16
AVEL	ACh		SABVR	12	chemical	FALSE	FALSE	FALSE	FALSE	FALSE	FALSE	0	FALSE	FALSE	FALSE	no pred		0	FALSE	12
AVEL	ACh		VA01	12	chemical	FALSE	FALSE	TRUE	FALSE	FALSE	FALSE	1	FALSE	FALSE	FALSE	+		12	FALSE	FALSE
AVER	ACh		ALA	3	electrical	FALSE	FALSE	TRUE	FALSE	FALSE	FALSE	1	FALSE	FALSE	FALSE	electrical		electrical	3	FALSE
AVER	ACh		AS01	6	chemical	FALSE	FALSE	TRUE	FALSE	FALSE	FALSE	1	FALSE	FALSE	FALSE	+		6	FALSE	FALSE
AVER	ACh		AS02	4	chemical	FALSE	FALSE	TRUE	FALSE	FALSE	FALSE	1	FALSE	FALSE	FALSE	+		4	FALSE	FALSE
AVER	ACh		AVAL	14	chemical	FALSE	FALSE	TRUE	TRUE	FALSE	FALSE	2	FALSE	FALSE	TRUE	complex		complex	-14	FALSE
AVER	ACh		AVAR	33	chemical	FALSE	FALSE	TRUE	TRUE	FALSE	FALSE	2	FALSE	FALSE	TRUE	complex		complex	-33	FALSE
AVER	ACh		AVAR	2	electrical	FALSE	FALSE	TRUE	TRUE	FALSE	FALSE	2	FALSE	FALSE	TRUE	electrical		electrical	2	FALSE
AVER	ACh		AVDL	4	chemical	FALSE	FALSE	FALSE	FALSE	FALSE	FALSE	0	FALSE	FALSE	FALSE	no pred		0	FALSE	4
AVER	ACh		AVDR	4	chemical	FALSE	FALSE	FALSE	FALSE	FALSE	FALSE	0	FALSE	FALSE	FALSE	no pred		0	FALSE	4
AVER	ACh		AVEL	3	chemical	FALSE	FALSE	FALSE	TRUE	FALSE	FALSE	1	FALSE	FALSE	FALSE	-		-3	FALSE	FALSE
AVER	ACh		AVEL	5	electrical	FALSE	FALSE	FALSE	TRUE	FALSE	FALSE	1	FALSE	FALSE	FALSE	electrical		electrical	5	FALSE
AVER	ACh		DA01	11	chemical	FALSE	FALSE	TRUE	FALSE	FALSE	FALSE	1	FALSE	FALSE	FALSE	+		11	FALSE	FALSE
AVER	ACh		DA02	7	chemical	FALSE	FALSE	TRUE	FALSE	FALSE	FALSE	1	FALSE	FALSE	FALSE	+		7	FALSE	FALSE
AVER	ACh		DA03	3	chemical	FALSE	FALSE	TRUE	FALSE	FALSE	FALSE	1	FALSE	FALSE	FALSE	+		3	FALSE	FALSE
AVER	ACh		RIML	9	electrical	FALSE	FALSE	TRUE	TRUE	FALSE	FALSE	2	FALSE	FALSE	TRUE	electrical		electrical	9	FALSE
AVER	ACh		RIMR	11	electrical	FALSE	FALSE	TRUE	TRUE	FALSE	FALSE	2	FALSE	FALSE	TRUE	electrical		electrical	11	FALSE
AVER	ACh		RMDDL	2	electrical	FALSE	FALSE	FALSE	TRUE	FALSE	FALSE	1	FALSE	FALSE	FALSE	electrical		electrical	2	FALSE
AVER	ACh		RMDR	5	electrical	FALSE	FALSE	FALSE	TRUE	FALSE	FALSE	1	FALSE	FALSE	FALSE	electrical		electrical	5	FALSE
AVER	ACh		RMDVR	7	electrical	FALSE	FALSE	FALSE	TRUE	FALSE	FALSE	1	FALSE	FALSE	FALSE	electrical		electrical	7	FALSE
AVER	ACh		SABVL	12	chemical	FALSE	FALSE	FALSE	FALSE	FALSE	FALSE	0	FALSE	FALSE	FALSE	no pred		0	FALSE	12
AVER	ACh		SABVR	11	chemical	FALSE	FALSE	FALSE	FALSE	FALSE	FALSE	0	FALSE	FALSE	FALSE	no pred		0	FALSE	11
AVER	ACh		VA01	5	chemical	FALSE	FALSE	TRUE	FALSE	FALSE	FALSE	1	FALSE	FALSE	FALSE	+		5	FALSE	FALSE
AVER	ACh		VA02	4	chemical	FALSE	FALSE	TRUE	FALSE	FALSE	FALSE	1	FALSE	FALSE	FALSE	+		4	FALSE	FALSE
AVER	ACh		VA04	2	chemical	FALSE	FALSE	TRUE	FALSE	FALSE	FALSE	1	FALSE	FALSE	FALSE	+		2	FALSE	FALSE
AVFL	GABA		AS11	2	electrical	FALSE	FALSE	FALSE	FALSE	FALSE	TRUE	1	FALSE	FALSE	FALSE	electrical		electrical	2	FALSE
AVFL	GABA		AVBL	4	chemical	FALSE	FALSE	FALSE	FALSE	FALSE	TRUE	1	FALSE	FALSE	FALSE	-		-4	FALSE	FALSE
AVFL	GABA		AVFR	12	chemical	FALSE	FALSE	FALSE	FALSE	FALSE	TRUE	1	FALSE	FALSE	FALSE	-		-12	FALSE	FALSE
AVFL	GABA		AVFR	31	electrical	FALSE	FALSE	FALSE	FALSE	FALSE	TRUE	1	FALSE	FALSE	FALSE	electrical		electrical	31	FALSE
AVFL	GABA		AVG	5	chemical	FALSE	FALSE	FALSE	FALSE	FALSE	FALSE	0	FALSE	FALSE	FALSE	no pred		0	FALSE	5
AVFL	GABA		AVHL	4	chemical	FALSE	FALSE	FALSE	FALSE	FALSE	TRUE	1	FALSE	FALSE	FALSE	-		-4	FALSE	FALSE
AVFL	GABA		AVHL	4	electrical	FALSE	FALSE	FALSE	FALSE	FALSE	TRUE	1	FALSE	FALSE	FALSE	electrical		electrical	4	FALSE
AVFL	GABA		AVHR	5	electrical	FALSE	FALSE	FALSE	FALSE	FALSE	TRUE	1	FALSE	FALSE	FALSE	electrical		electrical	5	FALSE
AVFL	GABA		AVJL	2	chemical	FALSE	FALSE	FALSE	FALSE	FALSE	FALSE	0	FALSE	FALSE	FALSE	no pred		0	FALSE	2
AVFL	GABA		AVL	5	chemical	FALSE	FALSE	FALSE	FALSE	FALSE	FALSE	0	FALSE	FALSE	FALSE	no pred		0	FALSE	5
AVFL	GABA		HSNL	2	chemical	FALSE	FALSE	FALSE	FALSE	FALSE	TRUE	1	FALSE	FALSE	FALSE	-		-2	FALSE	FALSE
AVFL	GABA		HSNR	3	chemical	FALSE	FALSE	FALSE	FALSE	FALSE	TRUE	1	FALSE	FALSE	FALSE	-		-3	FALSE	FALSE
AVFL	GABA		PVPL	2	electrical	FALSE	FALSE	FALSE	FALSE	FALSE	FALSE	0	FALSE	FALSE	FALSE	electrical		electrical	2	FALSE
AVFL	GABA		PVQR	5	electrical	FALSE	FALSE	FALSE	FALSE	FALSE	TRUE	1	FALSE	FALSE	FALSE	electrical		electrical	5	FALSE
AVFL	GABA		VB01	2	chemical	FALSE	FALSE	FALSE	FALSE	TRUE	TRUE	2	FALSE	FALSE	TRUE	complex		complex	-2	FALSE
AVFL	GABA		VB02	2	chemical	FALSE	FALSE	FALSE	FALSE	TRUE	TRUE	2	FALSE	FALSE	TRUE	complex		complex	-2	FALSE
AVFL	GABA		VD12	3	electrical	FALSE	FALSE	FALSE	FALSE	FALSE	FALSE	0	FALSE	FALSE	FALSE	electrical		electrical	3	FALSE
AVFR	GABA		AVBL	6	chemical	FALSE	FALSE	FALSE	FALSE	FALSE	TRUE	1	FALSE	FALSE	FALSE	-		-6	FALSE	FALSE
AVFR	GABA		AVBR	6	chemical	FALSE	FALSE	FALSE	FALSE	FALSE	TRUE	1	FALSE	FALSE	FALSE	-		-6	FALSE	FALSE
AVFR	GABA		AVFL	7	chemical	FALSE	FALSE	FALSE	FALSE	FALSE	TRUE	1	FALSE	FALSE	FALSE	-		-7	FALSE	FALSE
AVFR	GABA		AVFL	31	electrical	FALSE	FALSE	FALSE	FALSE	FALSE	TRUE	1	FALSE	FALSE	FALSE	electrical		electrical	31	FALSE
AVFR	GABA		AVHL	3	chemical	FALSE	FALSE	FALSE	FALSE	FALSE	TRUE	1	FALSE	FALSE	FALSE	-		-3	FALSE	FALSE
AVFR	GABA		AVHL	11	electrical	FALSE	FALSE	FALSE	FALSE	FALSE	TRUE	1	FALSE	FALSE	FALSE	electrical		electrical	11	FALSE
AVFR	GABA		AVHR	3	chemical	FALSE	FALSE	FALSE	FALSE	FALSE	TRUE	1	FALSE	FALSE	FALSE	-		-3	FALSE	FALSE
AVFR	GABA		AVHR	7	electrical	FALSE	FALSE	FALSE	FALSE	FALSE	TRUE	1	FALSE	FALSE	FALSE	electrical		electrical	7	FALSE
AVFR	GABA		AVJL	5	chemical	FALSE	FALSE	FALSE	FALSE	FALSE	FALSE	0	FALSE	FALSE	FALSE	no pred		0	FALSE	5
AVFR	GABA		HSNL	4	chemical	FALSE	FALSE	FALSE	FALSE	FALSE	TRUE	1	FALSE	FALSE	FALSE	-		-4	FALSE	FALSE
AVFR	GABA		HSNR	3	chemical	FALSE	FALSE	FALSE	FALSE	FALSE	TRUE	1	FALSE	FALSE	FALSE	-		-3	FALSE	FALSE
AVFR	GABA		PVPL	3	electrical	FALSE	FALSE	FALSE	FALSE	FALSE	FALSE	0	FALSE	FALSE	FALSE	electrical		electrical	3	FALSE
AVFR	GABA		PVQL	2	chemical	FALSE	FALSE	FALSE	FALSE	FALSE	TRUE	1	FALSE	FALSE	FALSE	-		-2	FALSE	FALSE
AVFR	GABA		PVQL	2	electrical	FALSE	FALSE	FALSE	FALSE	FALSE	TRUE	1	FALSE	FALSE	FALSE	electrical		electrical	2	FALSE
AVFR	GABA		PVQR	2	electrical	FALSE	FALSE	FALSE	FALSE	FALSE	TRUE	1	FALSE	FALSE	FALSE	electrical		electrical	2	FALSE
AVG	ACh		AVAL	3	chemical	FALSE	FALSE	TRUE	TRUE	FALSE	FALSE	2	FALSE	FALSE	TRUE	complex		complex	-3	FALSE
AVG	ACh		AVAR	3	chemical	FALSE	FALSE	TRUE	TRUE	FALSE	FALSE	2	FALSE	FALSE	TRUE	complex		complex	-3	FALSE
AVG	ACh		AVBL	5	chemical	FALSE	FALSE	TRUE	FALSE	FALSE	FALSE	1	FALSE	FALSE	FALSE	+		5	FALSE	FALSE
AVG	ACh		AVBR	3	chemical	FALSE	FALSE	TRUE	FALSE	FALSE	FALSE	1	FALSE	FALSE	FALSE	+		3	FALSE	FALSE
AVG	ACh		AVDR	3	chemical	FALSE	FALSE	FALSE	FALSE	FALSE	FALSE	0	FALSE	FALSE	FALSE	no pred		0	FALSE	3
AVG	ACh		AVFL	3	chemical	FALSE	FALSE	FALSE	FALSE	FALSE	FALSE	0	FALSE	FALSE	FALSE	no pred		0	FALSE	3
AVG	ACh		AVG	2	chemical	FALSE	FALSE	TRUE	FALSE	FALSE	FALSE	1	FALSE	FALSE	FALSE	+		2	FALSE	FALSE
AVG	ACh		AVHR	4	electrical	FALSE	FALSE	FALSE	FALSE	FALSE	FALSE	0	FALSE	FALSE	FALSE	electrical		electrical	4	FALSE
AVG	ACh		AVJL	7	chemical	FALSE	FALSE	FALSE	FALSE	FALSE	FALSE	0	FALSE	FALSE	FALSE	no pred		0	FALSE	7
AVG	ACh		AVJR	3	chemical	FALSE	FALSE	FALSE	FALSE	FALSE	FALSE	0	FALSE	FALSE	FALSE	no pred		0	FALSE	3
AVG	ACh		AVL	4	electrical	FALSE	FALSE	FALSE	FALSE	FALSE	FALSE	0	FALSE	FALSE	FALSE	electrical		electrical	4	FALSE
AVG	ACh		DVC	2	chemical	FALSE	FALSE	TRUE	FALSE	FALSE	FALSE	1	FALSE	FALSE	FALSE	+		2	FALSE	FALSE
AVG	ACh		DVC	12	electrical	FALSE	FALSE	TRUE	FALSE	FALSE	FALSE	1	FALSE	FALSE	FALSE	electrical		electrical	12	FALSE
AVG	ACh		PHAL	3	chemical	FALSE	FALSE	FALSE	TRUE	FALSE	FALSE	1	FALSE	FALSE	FALSE	-		-3	FALSE	FALSE
AVG	ACh		PHAL	3	electrical	FALSE	FALSE	FALSE	TRUE	FALSE	FALSE	1	FALSE	FALSE	FALSE	electrical		electrical	3	FALSE
AVG	ACh		PHAR	2	electrical	FALSE	FALSE	FALSE	TRUE	FALSE	FALSE	1	FALSE	FALSE	FALSE	electrical		electrical	2	FALSE
AVG	ACh		PVCR	2	chemical	FALSE	FALSE	TRUE	FALSE	FALSE	FALSE	1	FALSE	FALSE	FALSE	+		2	FALSE	FALSE
AVG	ACh		PVNL	2	chemical	FALSE	FALSE	TRUE	FALSE	FALSE	FALSE	1	FALSE	FALSE	FALSE	+		2	FALSE	FALSE
AVG	ACh		PVNR	4	chemical	FALSE	FALSE	TRUE	FALSE	FALSE	FALSE	1	FALSE	FALSE	FALSE	+		4	FALSE	FALSE
AVG	ACh		PVPL	3	electrical	FALSE	FALSE	FALSE	FALSE	FALSE	FALSE	0	FALSE	FALSE	FALSE	electrical		electrical	3	FALSE
AVG	ACh		PVPR	2	electrical	FALSE	FALSE	FALSE	FALSE	FALSE	FALSE	0	FALSE	FALSE	FALSE	electrical		electrical	2	FALSE
AVG	ACh		PVQR	2	chemical	FALSE	FALSE	TRUE	FALSE	FALSE	FALSE	1	FALSE	FALSE	FALSE	+		2	FALSE	FALSE
AVG	ACh		PVT	2	chemical	FALSE	FALSE	TRUE	FALSE	FALSE	FALSE	1	FALSE	FALSE	FALSE	+		2	FALSE	FALSE
AVG	ACh		PVT	4	electrical	FALSE	FALSE	TRUE	FALSE	FALSE	FALSE	1	FALSE	FALSE	FALSE	electrical		electrical	4	FALSE
AVG	ACh		RIFR	3	electrical	FALSE	FALSE	FALSE	FALSE	FALSE	FALSE	0	FALSE	FALSE	FALSE	electrical		electrical	3	FALSE
AVG	ACh		VC01	2	chemical	FALSE	FALSE	TRUE	FALSE	FALSE	FALSE	1	FALSE	FALSE	FALSE	+		2	FALSE	FALSE
AVHL			ADFR	5	chemical	FALSE	FALSE	FALSE	FALSE	FALSE	FALSE	0	FALSE	FALSE	FALSE	no pred		0	FALSE	5
AVHL			AS11	3	electrical	FALSE	FALSE	FALSE	FALSE	FALSE	FALSE	0	FALSE	FALSE	FALSE	electrical		electrical	3	FALSE
AVHL			ASHR	2	electrical	FALSE	FALSE	FALSE	FALSE	FALSE	FALSE	0	FALSE	FALSE	FALSE	electrical		electrical	2	FALSE
AVHL			ASKL	8	electrical	FALSE	FALSE	FALSE	FALSE	FALSE	FALSE	0	FALSE	FALSE	FALSE	electrical		electrical	8	FALSE
AVHL			AVBL	2	chemical	FALSE	FALSE	FALSE	FALSE	FALSE	FALSE	0	FALSE	FALSE	FALSE	no pred		0	FALSE	2
AVHL			AVDL	2	electrical	FALSE	FALSE	FALSE	FALSE	FALSE	FALSE	0	FALSE	FALSE	FALSE	electrical		electrical	2	FALSE
AVHL			AVFL	4	electrical	FALSE	FALSE	FALSE	FALSE	FALSE	FALSE	0	FALSE	FALSE	FALSE	electrical		electrical	4	FALSE
AVHL			AVFR	5	chemical	FALSE	FALSE	FALSE	FALSE	FALSE	FALSE	0	FALSE	FALSE	FALSE	no pred		0	FALSE	5
AVHL			AVFR	11	electrical	FALSE	FALSE	FALSE	FALSE	FALSE	FALSE	0	FALSE	FALSE	FALSE	electrical		electrical	11	FALSE
AVHL			AVHR	15	electrical	FALSE	FALSE	FALSE	FALSE	FALSE	FALSE	0	FALSE	FALSE	FALSE	electrical		electrical	15	FALSE
AVHL			AVJL	4	chemical	FALSE	FALSE	FALSE	FALSE	FALSE	FALSE	0	FALSE	FALSE	FALSE	no pred		0	FALSE	4
AVHL			AVJR	6	electrical	FALSE	FALSE	FALSE	FALSE	FALSE	FALSE	0	FALSE	FALSE	FALSE	electrical		electrical	6	FALSE
AVHL			AWBR	3	chemical	FALSE	FALSE	FALSE	FALSE	FALSE	FALSE	0	FALSE	FALSE	FALSE	no pred		0	FALSE	3
AVHL			DB07	3	electrical	FALSE	FALSE	FALSE	FALSE	FALSE	FALSE	0	FALSE	FALSE	FALSE	electrical		electrical	3	FALSE
AVHL			PHBR	10	electrical	FALSE	FALSE	FALSE	FALSE	FALSE	FALSE	0	FALSE	FALSE	FALSE	electrical		electrical	10	FALSE
AVHL			PHCR	2	electrical	FALSE	FALSE	FALSE	FALSE	FALSE	FALSE	0	FALSE	FALSE	FALSE	electrical		electrical	2	FALSE
AVHL			PVPL	2	electrical	FALSE	FALSE	FALSE	FALSE	FALSE	FALSE	0	FALSE	FALSE	FALSE	electrical		electrical	2	FALSE
AVHL			PVPR	2	chemical	FALSE	FALSE	FALSE	FALSE	FALSE	FALSE	0	FALSE	FALSE	FALSE	no pred		0	FALSE	2
AVHL			PVPR	6	electrical	FALSE	FALSE	FALSE	FALSE	FALSE	FALSE	0	FALSE	FALSE	FALSE	electrical		electrical	6	FALSE
AVHL			PVQR	3	chemical	FALSE	FALSE	FALSE	FALSE	FALSE	FALSE	0	FALSE	FALSE	FALSE	no pred		0	FALSE	3
AVHL			RIR	2	chemical	FALSE	FALSE	FALSE	FALSE	FALSE	FALSE	0	FALSE	FALSE	FALSE	no pred		0	FALSE	2
AVHL			SMBDR	4	chemical	FALSE	FALSE	FALSE	FALSE	FALSE	FALSE	0	FALSE	FALSE	FALSE	no pred		0	FALSE	4
AVHL			SMBVR	4	chemical	FALSE	FALSE	FALSE	FALSE	FALSE	FALSE	0	FALSE	FALSE	FALSE	no pred		0	FALSE	4
AVHL			VD12	8	electrical	FALSE	FALSE	FALSE	FALSE	FALSE	FALSE	0	FALSE	FALSE	FALSE	electrical		electrical	8	FALSE
AVHR			ADLR	3	chemical	FALSE	FALSE	FALSE	FALSE	FALSE	FALSE	0	FALSE	FALSE	FALSE	no pred		0	FALSE	3
AVHR			AS11	17	electrical	FALSE	FALSE	FALSE	FALSE	FALSE	FALSE	0	FALSE	FALSE	FALSE	electrical		electrical	17	FALSE
AVHR			ASKR	10	electrical	FALSE	FALSE	FALSE	FALSE	FALSE	FALSE	0	FALSE	FALSE	FALSE	electrical		electrical	10	FALSE
AVHR			AVBL	3	chemical	FALSE	FALSE	FALSE	FALSE	FALSE	FALSE	0	FALSE	FALSE	FALSE	no pred		0	FALSE	3
AVHR			AVFL	2	chemical	FALSE	FALSE	FALSE	FALSE	FALSE	FALSE	0	FALSE	FALSE	FALSE	no pred		0	FALSE	2
AVHR			AVFL	5	electrical	FALSE	FALSE	FALSE	FALSE	FALSE	FALSE	0	FALSE	FALSE	FALSE	electrical		electrical	5	FALSE
AVHR			AVFR	2	chemical	FALSE	FALSE	FALSE	FALSE	FALSE	FALSE	0	FALSE	FALSE	FALSE	no pred		0	FALSE	2
AVHR			AVFR	7	electrical	FALSE	FALSE	FALSE	FALSE	FALSE	FALSE	0	FALSE	FALSE	FALSE	electrical		electrical	7	FALSE
AVHR			AVG	4	electrical	FALSE	FALSE	FALSE	FALSE	FALSE	FALSE	0	FALSE	FALSE	FALSE	electrical		electrical	4	FALSE
AVHR			AVHL	15	electrical	FALSE	FALSE	FALSE	FALSE	FALSE	FALSE	0	FALSE	FALSE	FALSE	electrical		electrical	15	FALSE
AVHR			AVJL	3	electrical	FALSE	FALSE	FALSE	FALSE	FALSE	FALSE	0	FALSE	FALSE	FALSE	electrical		electrical	3	FALSE
AVHR			AVJR	5	chemical	FALSE	FALSE	FALSE	FALSE	FALSE	FALSE	0	FALSE	FALSE	FALSE	no pred		0	FALSE	5
AVHR			AVJR	2	electrical	FALSE	FALSE	FALSE	FALSE	FALSE	FALSE	0	FALSE	FALSE	FALSE	electrical		electrical	2	FALSE
AVHR			AVL	2	electrical	FALSE	FALSE	FALSE	FALSE	FALSE	FALSE	0	FALSE	FALSE	FALSE	electrical		electrical	2	FALSE
AVHR			DA08	5	electrical	FALSE	FALSE	FALSE	FALSE	FALSE	FALSE	0	FALSE	FALSE	FALSE	electrical		electrical	5	FALSE
AVHR			DVC	4	electrical	FALSE	FALSE	FALSE	FALSE	FALSE	FALSE	0	FALSE	FALSE	FALSE	electrical		electrical	4	FALSE
AVHR			PHAR	2	electrical	FALSE	FALSE	FALSE	FALSE	FALSE	FALSE	0	FALSE	FALSE	FALSE	electrical		electrical	2	FALSE
AVHR			PHBL	2	electrical	FALSE	FALSE	FALSE	FALSE	FALSE	FALSE	0	FALSE	FALSE	FALSE	electrical		electrical	2	FALSE
AVHR			PHBR	2	electrical	FALSE	FALSE	FALSE	FALSE	FALSE	FALSE	0	FALSE	FALSE	FALSE	electrical		electrical	2	FALSE
AVHR			PVPL	9	chemical	FALSE	FALSE	FALSE	FALSE	FALSE	FALSE	0	FALSE	FALSE	FALSE	no pred		0	FALSE	9
AVHR			PVPL	4	electrical	FALSE	FALSE	FALSE	FALSE	FALSE	FALSE	0	FALSE	FALSE	FALSE	electrical		electrical	4	FALSE
AVHR			PVPR	3	electrical	FALSE	FALSE	FALSE	FALSE	FALSE	FALSE	0	FALSE	FALSE	FALSE	electrical		electrical	3	FALSE
AVHR			PVQL	3	electrical	FALSE	FALSE	FALSE	FALSE	FALSE	FALSE	0	FALSE	FALSE	FALSE	electrical		electrical	3	FALSE
AVHR			PVQR	2	electrical	FALSE	FALSE	FALSE	FALSE	FALSE	FALSE	0	FALSE	FALSE	FALSE	electrical		electrical	2	FALSE
AVHR			PVT	2	electrical	FALSE	FALSE	FALSE	FALSE	FALSE	FALSE	0	FALSE	FALSE	FALSE	electrical		electrical	2	FALSE
AVHR			RIR	8	chemical	FALSE	FALSE	FALSE	FALSE	FALSE	FALSE	0	FALSE	FALSE	FALSE	no pred		0	FALSE	8
AVHR			SMBDL	3	chemical	FALSE	FALSE	FALSE	FALSE	FALSE	FALSE	0	FALSE	FALSE	FALSE	no pred		0	FALSE	3
AVHR			VD12	13	electrical	FALSE	FALSE	FALSE	FALSE	FALSE	FALSE	0	FALSE	FALSE	FALSE	electrical		electrical	13	FALSE
AVJL	GABA		AVAL	7	electrical	FALSE	FALSE	FALSE	FALSE	FALSE	TRUE	1	FALSE	FALSE	FALSE	electrical		electrical	7	FALSE
AVJL	GABA		AVBL	5	chemical	FALSE	FALSE	FALSE	FALSE	FALSE	TRUE	1	FALSE	FALSE	FALSE	-		-5	FALSE	FALSE
AVJL	GABA		AVBR	6	chemical	FALSE	FALSE	FALSE	FALSE	FALSE	TRUE	1	FALSE	FALSE	FALSE	-		-6	FALSE	FALSE
AVJL	GABA		AVDR	6	electrical	FALSE	FALSE	FALSE	FALSE	TRUE	FALSE	1	FALSE	FALSE	FALSE	electrical		electrical	6	FALSE
AVJL	GABA		AVHL	3	chemical	FALSE	FALSE	FALSE	FALSE	FALSE	TRUE	1	FALSE	FALSE	FALSE	-		-3	FALSE	FALSE
AVJL	GABA		AVHR	3	electrical	FALSE	FALSE	FALSE	FALSE	FALSE	TRUE	1	FALSE	FALSE	FALSE	electrical		electrical	3	FALSE
AVJL	GABA		AVJR	10	electrical	FALSE	FALSE	FALSE	FALSE	FALSE	FALSE	0	FALSE	FALSE	FALSE	electrical		electrical	10	FALSE
AVJL	GABA		LUAL	5	electrical	FALSE	FALSE	FALSE	FALSE	FALSE	TRUE	1	FALSE	FALSE	FALSE	electrical		electrical	5	FALSE
AVJL	GABA		PDB	2	electrical	FALSE	FALSE	FALSE	FALSE	FALSE	FALSE	0	FALSE	FALSE	FALSE	electrical		electrical	2	FALSE
AVJL	GABA		PQR	5	electrical	FALSE	FALSE	FALSE	FALSE	FALSE	FALSE	0	FALSE	FALSE	FALSE	electrical		electrical	5	FALSE
AVJL	GABA		PVCL	5	chemical	FALSE	FALSE	FALSE	FALSE	FALSE	TRUE	1	FALSE	FALSE	FALSE	-		-5	FALSE	FALSE
AVJL	GABA		PVCL	3	electrical	FALSE	FALSE	FALSE	FALSE	FALSE	TRUE	1	FALSE	FALSE	FALSE	electrical		electrical	3	FALSE
AVJL	GABA		PVCR	19	electrical	FALSE	FALSE	FALSE	FALSE	FALSE	TRUE	1	FALSE	FALSE	FALSE	electrical		electrical	19	FALSE
AVJL	GABA		PVNL	5	electrical	FALSE	FALSE	FALSE	FALSE	FALSE	FALSE	0	FALSE	FALSE	FALSE	electrical		electrical	5	FALSE
AVJL	GABA		PVNR	4	chemical	FALSE	FALSE	FALSE	FALSE	FALSE	FALSE	0	FALSE	FALSE	FALSE	no pred		0	FALSE	4
AVJL	GABA		PVNR	2	electrical	FALSE	FALSE	FALSE	FALSE	FALSE	FALSE	0	FALSE	FALSE	FALSE	electrical		electrical	2	FALSE
AVJL	GABA		PVWL	3	electrical	FALSE	FALSE	FALSE	FALSE	FALSE	TRUE	1	FALSE	FALSE	FALSE	electrical		electrical	3	FALSE
AVJL	GABA		PVWR	5	electrical	FALSE	FALSE	FALSE	FALSE	FALSE	TRUE	1	FALSE	FALSE	FALSE	electrical		electrical	5	FALSE
AVJL	GABA		RIS	15	electrical	FALSE	FALSE	FALSE	FALSE	FALSE	TRUE	1	FALSE	FALSE	FALSE	electrical		electrical	15	FALSE
AVJR	GABA		ALML	3	chemical	FALSE	FALSE	FALSE	FALSE	FALSE	TRUE	1	FALSE	FALSE	FALSE	-		-3	FALSE	FALSE
AVJR	GABA		AVAL	4	chemical	FALSE	FALSE	FALSE	FALSE	FALSE	TRUE	1	FALSE	FALSE	FALSE	-		-4	FALSE	FALSE
AVJR	GABA		AVAL	4	electrical	FALSE	FALSE	FALSE	FALSE	FALSE	TRUE	1	FALSE	FALSE	FALSE	electrical		electrical	4	FALSE
AVJR	GABA		AVAR	5	chemical	FALSE	FALSE	FALSE	FALSE	FALSE	TRUE	1	FALSE	FALSE	FALSE	-		-5	FALSE	FALSE
AVJR	GABA		AVAR	3	electrical	FALSE	FALSE	FALSE	FALSE	FALSE	TRUE	1	FALSE	FALSE	FALSE	electrical		electrical	3	FALSE
AVJR	GABA		AVBL	10	chemical	FALSE	FALSE	FALSE	FALSE	FALSE	TRUE	1	FALSE	FALSE	FALSE	-		-10	FALSE	FALSE
AVJR	GABA		AVBR	2	chemical	FALSE	FALSE	FALSE	FALSE	FALSE	TRUE	1	FALSE	FALSE	FALSE	-		-2	FALSE	FALSE
AVJR	GABA		AVBR	3	electrical	FALSE	FALSE	FALSE	FALSE	FALSE	TRUE	1	FALSE	FALSE	FALSE	electrical		electrical	3	FALSE
AVJR	GABA		AVDR	7	chemical	FALSE	FALSE	FALSE	FALSE	TRUE	FALSE	1	FALSE	FALSE	FALSE	+		7	FALSE	FALSE
AVJR	GABA		AVER	3	chemical	FALSE	FALSE	FALSE	FALSE	FALSE	TRUE	1	FALSE	FALSE	FALSE	-		-3	FALSE	FALSE
AVJR	GABA		AVHL	6	electrical	FALSE	FALSE	FALSE	FALSE	FALSE	TRUE	1	FALSE	FALSE	FALSE	electrical		electrical	6	FALSE
AVJR	GABA		AVHR	2	electrical	FALSE	FALSE	FALSE	FALSE	FALSE	TRUE	1	FALSE	FALSE	FALSE	electrical		electrical	2	FALSE
AVJR	GABA		AVJL	10	electrical	FALSE	FALSE	FALSE	FALSE	FALSE	FALSE	0	FALSE	FALSE	FALSE	electrical		electrical	10	FALSE
AVJR	GABA		FLPR	2	chemical	FALSE	FALSE	FALSE	FALSE	FALSE	TRUE	1	FALSE	FALSE	FALSE	-		-2	FALSE	FALSE
AVJR	GABA		PQR	2	electrical	FALSE	FALSE	FALSE	FALSE	FALSE	FALSE	0	FALSE	FALSE	FALSE	electrical		electrical	2	FALSE
AVJR	GABA		PVCL	5	chemical	FALSE	FALSE	FALSE	FALSE	FALSE	TRUE	1	FALSE	FALSE	FALSE	-		-5	FALSE	FALSE
AVJR	GABA		PVCL	3	electrical	FALSE	FALSE	FALSE	FALSE	FALSE	TRUE	1	FALSE	FALSE	FALSE	electrical		electrical	3	FALSE
AVJR	GABA		PVCR	7	chemical	FALSE	FALSE	FALSE	FALSE	FALSE	TRUE	1	FALSE	FALSE	FALSE	-		-7	FALSE	FALSE
AVJR	GABA		PVNR	5	electrical	FALSE	FALSE	FALSE	FALSE	FALSE	FALSE	0	FALSE	FALSE	FALSE	electrical		electrical	5	FALSE
AVJR	GABA		RID	2	chemical	FALSE	FALSE	FALSE	FALSE	TRUE	TRUE	2	FALSE	FALSE	TRUE	complex		complex	-2	FALSE
AVJR	GABA		SABVL	3	chemical	FALSE	FALSE	FALSE	FALSE	FALSE	TRUE	1	FALSE	FALSE	FALSE	-		-3	FALSE	FALSE
AVJR	GABA		VA11	2	electrical	FALSE	FALSE	FALSE	FALSE	TRUE	TRUE	2	FALSE	FALSE	TRUE	electrical		electrical	2	FALSE
AVKL			ADER	4	electrical	FALSE	FALSE	FALSE	FALSE	FALSE	FALSE	0	FALSE	FALSE	FALSE	electrical		electrical	4	FALSE
AVKL			AQR	7	electrical	FALSE	FALSE	FALSE	FALSE	FALSE	FALSE	0	FALSE	FALSE	FALSE	electrical		electrical	7	FALSE
AVKL			AVBL	2	chemical	FALSE	FALSE	FALSE	FALSE	FALSE	FALSE	0	FALSE	FALSE	FALSE	no pred		0	FALSE	2
AVKL			AVEL	4	chemical	FALSE	FALSE	FALSE	FALSE	FALSE	FALSE	0	FALSE	FALSE	FALSE	no pred		0	FALSE	4
AVKL			AVER	2	chemical	FALSE	FALSE	FALSE	FALSE	FALSE	FALSE	0	FALSE	FALSE	FALSE	no pred		0	FALSE	2
AVKL			AVKR	9	electrical	FALSE	FALSE	FALSE	FALSE	FALSE	FALSE	0	FALSE	FALSE	FALSE	electrical		electrical	9	FALSE
AVKL			AVL	3	electrical	FALSE	FALSE	FALSE	FALSE	FALSE	FALSE	0	FALSE	FALSE	FALSE	electrical		electrical	3	FALSE
AVKL			AVM	2	chemical	FALSE	FALSE	FALSE	FALSE	FALSE	FALSE	0	FALSE	FALSE	FALSE	no pred		0	FALSE	2
AVKL			DVA	18	electrical	FALSE	FALSE	FALSE	FALSE	FALSE	FALSE	0	FALSE	FALSE	FALSE	electrical		electrical	18	FALSE
AVKL			PDEL	2	electrical	FALSE	FALSE	FALSE	FALSE	FALSE	FALSE	0	FALSE	FALSE	FALSE	electrical		electrical	2	FALSE
AVKL			PVPL	3	electrical	FALSE	FALSE	FALSE	FALSE	FALSE	FALSE	0	FALSE	FALSE	FALSE	electrical		electrical	3	FALSE
AVKL			PVPR	6	electrical	FALSE	FALSE	FALSE	FALSE	FALSE	FALSE	0	FALSE	FALSE	FALSE	electrical		electrical	6	FALSE
AVKL			PVT	5	electrical	FALSE	FALSE	FALSE	FALSE	FALSE	FALSE	0	FALSE	FALSE	FALSE	electrical		electrical	5	FALSE
AVKL			RIGL	2	electrical	FALSE	FALSE	FALSE	FALSE	FALSE	FALSE	0	FALSE	FALSE	FALSE	electrical		electrical	2	FALSE
AVKL			RIML	3	chemical	FALSE	FALSE	FALSE	FALSE	FALSE	FALSE	0	FALSE	FALSE	FALSE	no pred		0	FALSE	3
AVKL			RIMR	2	chemical	FALSE	FALSE	FALSE	FALSE	FALSE	FALSE	0	FALSE	FALSE	FALSE	no pred		0	FALSE	2
AVKL			RIVL	5	chemical	FALSE	FALSE	FALSE	FALSE	FALSE	FALSE	0	FALSE	FALSE	FALSE	no pred		0	FALSE	5
AVKL			RMFL	2	chemical	FALSE	FALSE	FALSE	FALSE	FALSE	FALSE	0	FALSE	FALSE	FALSE	no pred		0	FALSE	2
AVKL			SAADR	3	chemical	FALSE	FALSE	FALSE	FALSE	FALSE	FALSE	0	FALSE	FALSE	FALSE	no pred		0	FALSE	3
AVKL			SAAVL	3	chemical	FALSE	FALSE	FALSE	FALSE	FALSE	FALSE	0	FALSE	FALSE	FALSE	no pred		0	FALSE	3
AVKL			SIAVR	2	chemical	FALSE	FALSE	FALSE	FALSE	FALSE	FALSE	0	FALSE	FALSE	FALSE	no pred		0	FALSE	2
AVKL			SIBVR	2	chemical	FALSE	FALSE	FALSE	FALSE	FALSE	FALSE	0	FALSE	FALSE	FALSE	no pred		0	FALSE	2
AVKL			SMBDL	2	electrical	FALSE	FALSE	FALSE	FALSE	FALSE	FALSE	0	FALSE	FALSE	FALSE	electrical		electrical	2	FALSE
AVKL			SMBDR	2	electrical	FALSE	FALSE	FALSE	FALSE	FALSE	FALSE	0	FALSE	FALSE	FALSE	electrical		electrical	2	FALSE
AVKL			SMBVL	6	electrical	FALSE	FALSE	FALSE	FALSE	FALSE	FALSE	0	FALSE	FALSE	FALSE	electrical		electrical	6	FALSE
AVKL			SMBVR	2	electrical	FALSE	FALSE	FALSE	FALSE	FALSE	FALSE	0	FALSE	FALSE	FALSE	electrical		electrical	2	FALSE
AVKR			AIMR	3	electrical	FALSE	FALSE	FALSE	FALSE	FALSE	FALSE	0	FALSE	FALSE	FALSE	electrical		electrical	3	FALSE
AVKR			AQR	2	electrical	FALSE	FALSE	FALSE	FALSE	FALSE	FALSE	0	FALSE	FALSE	FALSE	electrical		electrical	2	FALSE
AVKR			AVKL	3	chemical	FALSE	FALSE	FALSE	FALSE	FALSE	FALSE	0	FALSE	FALSE	FALSE	no pred		0	FALSE	3
AVKR			AVKL	9	electrical	FALSE	FALSE	FALSE	FALSE	FALSE	FALSE	0	FALSE	FALSE	FALSE	electrical		electrical	9	FALSE
AVKR			BDUL	3	chemical	FALSE	FALSE	FALSE	FALSE	FALSE	FALSE	0	FALSE	FALSE	FALSE	no pred		0	FALSE	3
AVKR			PVPL	22	electrical	FALSE	FALSE	FALSE	FALSE	FALSE	FALSE	0	FALSE	FALSE	FALSE	electrical		electrical	22	FALSE
AVKR			PVQL	2	electrical	FALSE	FALSE	FALSE	FALSE	FALSE	FALSE	0	FALSE	FALSE	FALSE	electrical		electrical	2	FALSE
AVKR			RICL	4	electrical	FALSE	FALSE	FALSE	FALSE	FALSE	FALSE	0	FALSE	FALSE	FALSE	electrical		electrical	4	FALSE
AVKR			RIGR	2	electrical	FALSE	FALSE	FALSE	FALSE	FALSE	FALSE	0	FALSE	FALSE	FALSE	electrical		electrical	2	FALSE
AVKR			RIML	5	chemical	FALSE	FALSE	FALSE	FALSE	FALSE	FALSE	0	FALSE	FALSE	FALSE	no pred		0	FALSE	5
AVKR			RIMR	3	chemical	FALSE	FALSE	FALSE	FALSE	FALSE	FALSE	0	FALSE	FALSE	FALSE	no pred		0	FALSE	3
AVKR			RMDR	2	chemical	FALSE	FALSE	FALSE	FALSE	FALSE	FALSE	0	FALSE	FALSE	FALSE	no pred		0	FALSE	2
AVKR			RMFL	2	chemical	FALSE	FALSE	FALSE	FALSE	FALSE	FALSE	0	FALSE	FALSE	FALSE	no pred		0	FALSE	2
AVKR			RMGL	2	chemical	FALSE	FALSE	FALSE	FALSE	FALSE	FALSE	0	FALSE	FALSE	FALSE	no pred		0	FALSE	2
AVKR			SAADL	2	chemical	FALSE	FALSE	FALSE	FALSE	FALSE	FALSE	0	FALSE	FALSE	FALSE	no pred		0	FALSE	2
AVKR			SIADL	3	chemical	FALSE	FALSE	FALSE	FALSE	FALSE	FALSE	0	FALSE	FALSE	FALSE	no pred		0	FALSE	3
AVKR			SMBDL	3	chemical	FALSE	FALSE	FALSE	FALSE	FALSE	FALSE	0	FALSE	FALSE	FALSE	no pred		0	FALSE	3
AVKR			SMBDR	9	electrical	FALSE	FALSE	FALSE	FALSE	FALSE	FALSE	0	FALSE	FALSE	FALSE	electrical		electrical	9	FALSE
AVKR			SMBVR	6	electrical	FALSE	FALSE	FALSE	FALSE	FALSE	FALSE	0	FALSE	FALSE	FALSE	electrical		electrical	6	FALSE
AVKR			SMDDR	3	chemical	FALSE	FALSE	FALSE	FALSE	FALSE	FALSE	0	FALSE	FALSE	FALSE	no pred		0	FALSE	3
AVL	GABA		AVEL	3	chemical	FALSE	FALSE	FALSE	FALSE	FALSE	TRUE	1	FALSE	FALSE	FALSE	-		-3	FALSE	FALSE
AVL	GABA		AVG	4	electrical	FALSE	FALSE	FALSE	FALSE	FALSE	FALSE	0	FALSE	FALSE	FALSE	electrical		electrical	4	FALSE
AVL	GABA		AVHR	2	electrical	FALSE	FALSE	FALSE	FALSE	FALSE	TRUE	1	FALSE	FALSE	FALSE	electrical		electrical	2	FALSE
AVL	GABA		AVKL	3	electrical	FALSE	FALSE	FALSE	FALSE	FALSE	FALSE	0	FALSE	FALSE	FALSE	electrical		electrical	3	FALSE
AVL	GABA		AVKR	2	chemical	FALSE	FALSE	FALSE	FALSE	FALSE	FALSE	0	FALSE	FALSE	FALSE	no pred		0	FALSE	2
AVL	GABA		DA09	4	electrical	FALSE	FALSE	FALSE	FALSE	TRUE	TRUE	2	FALSE	FALSE	TRUE	electrical		electrical	4	FALSE
AVL	GABA		DD01	4	chemical	FALSE	FALSE	FALSE	FALSE	FALSE	FALSE	0	FALSE	FALSE	FALSE	no pred		0	FALSE	4
AVL	GABA		DD06	28	electrical	FALSE	FALSE	FALSE	FALSE	FALSE	FALSE	0	FALSE	FALSE	FALSE	electrical		electrical	28	FALSE
AVL	GABA		DVB	14	electrical	FALSE	FALSE	FALSE	FALSE	FALSE	FALSE	0	FALSE	FALSE	FALSE	electrical		electrical	14	FALSE
AVL	GABA		DVC	2	chemical	FALSE	FALSE	FALSE	FALSE	FALSE	FALSE	0	FALSE	FALSE	FALSE	no pred		0	FALSE	2
AVL	GABA		DVC	22	electrical	FALSE	FALSE	FALSE	FALSE	FALSE	FALSE	0	FALSE	FALSE	FALSE	electrical		electrical	22	FALSE
AVL	GABA		HSNR	2	chemical	FALSE	FALSE	FALSE	FALSE	FALSE	TRUE	1	FALSE	FALSE	FALSE	-		-2	FALSE	FALSE
AVL	GABA		PDA	3	electrical	FALSE	FALSE	FALSE	FALSE	TRUE	FALSE	1	FALSE	FALSE	FALSE	electrical		electrical	3	FALSE
AVL	GABA		PVNR	2	electrical	FALSE	FALSE	FALSE	FALSE	FALSE	FALSE	0	FALSE	FALSE	FALSE	electrical		electrical	2	FALSE
AVL	GABA		PVPR	2	chemical	FALSE	FALSE	FALSE	FALSE	FALSE	FALSE	0	FALSE	FALSE	FALSE	no pred		0	FALSE	2
AVL	GABA		PVPR	8	electrical	FALSE	FALSE	FALSE	FALSE	FALSE	FALSE	0	FALSE	FALSE	FALSE	electrical		electrical	8	FALSE
AVL	GABA		PVT	6	electrical	FALSE	FALSE	FALSE	FALSE	TRUE	FALSE	1	FALSE	FALSE	FALSE	electrical		electrical	6	FALSE
AVL	GABA		PVWR	3	electrical	FALSE	FALSE	FALSE	FALSE	FALSE	TRUE	1	FALSE	FALSE	FALSE	electrical		electrical	3	FALSE
AVL	GABA		RIMR	2	chemical	FALSE	FALSE	FALSE	FALSE	FALSE	FALSE	0	FALSE	FALSE	FALSE	no pred		0	FALSE	2
AVL	GABA		SABD	9	chemical	FALSE	FALSE	FALSE	FALSE	TRUE	TRUE	2	FALSE	FALSE	TRUE	complex		complex	-9	FALSE
AVL	GABA		SABVL	9	chemical	FALSE	FALSE	FALSE	FALSE	FALSE	TRUE	1	FALSE	FALSE	FALSE	-		-9	FALSE	FALSE
AVL	GABA		SABVR	6	chemical	FALSE	FALSE	FALSE	FALSE	FALSE	TRUE	1	FALSE	FALSE	FALSE	-		-6	FALSE	FALSE
AVL	GABA		VC01	2	chemical	FALSE	FALSE	FALSE	FALSE	FALSE	TRUE	1	FALSE	FALSE	FALSE	-		-2	FALSE	FALSE
AVL	GABA		VC02	2	chemical	FALSE	FALSE	FALSE	FALSE	FALSE	TRUE	1	FALSE	FALSE	FALSE	-		-2	FALSE	FALSE
AVL	GABA		VC06	2	electrical	FALSE	FALSE	FALSE	FALSE	FALSE	TRUE	1	FALSE	FALSE	FALSE	electrical		electrical	2	FALSE
AVL	GABA		VD12	3	chemical	FALSE	FALSE	FALSE	FALSE	FALSE	FALSE	0	FALSE	FALSE	FALSE	no pred		0	FALSE	3
AVL	GABA		VD12	2	electrical	FALSE	FALSE	FALSE	FALSE	FALSE	FALSE	0	FALSE	FALSE	FALSE	electrical		electrical	2	FALSE
AVL	GABA		VD13	5	electrical	FALSE	FALSE	FALSE	FALSE	FALSE	FALSE	0	FALSE	FALSE	FALSE	electrical		electrical	5	FALSE
AVM	Glu		ADER	4	chemical	FALSE	FALSE	FALSE	FALSE	FALSE	FALSE	0	FALSE	FALSE	FALSE	no pred		0	FALSE	4
AVM	Glu		ALML	7	electrical	TRUE	TRUE	FALSE	FALSE	FALSE	FALSE	2	FALSE	FALSE	TRUE	electrical		electrical	7	FALSE
AVM	Glu		ALMR	16	electrical	TRUE	TRUE	FALSE	FALSE	FALSE	FALSE	2	FALSE	FALSE	TRUE	electrical		electrical	16	FALSE
AVM	Glu		AVBL	13	chemical	TRUE	FALSE	FALSE	FALSE	FALSE	FALSE	1	FALSE	FALSE	FALSE	+		13	FALSE	FALSE
AVM	Glu		AVBR	9	chemical	TRUE	FALSE	FALSE	FALSE	FALSE	FALSE	1	FALSE	FALSE	FALSE	+		9	FALSE	FALSE
AVM	Glu		AVDL	8	electrical	TRUE	FALSE	FALSE	FALSE	FALSE	FALSE	1	FALSE	FALSE	FALSE	electrical		electrical	8	FALSE
AVM	Glu		AVHL	3	chemical	TRUE	FALSE	FALSE	FALSE	FALSE	FALSE	1	FALSE	FALSE	FALSE	+		3	FALSE	FALSE
AVM	Glu		BDUL	3	chemical	TRUE	FALSE	FALSE	FALSE	FALSE	FALSE	1	FALSE	FALSE	FALSE	+		3	FALSE	FALSE
AVM	Glu		BDUR	5	chemical	TRUE	FALSE	FALSE	FALSE	FALSE	FALSE	1	FALSE	FALSE	FALSE	+		5	FALSE	FALSE
AVM	Glu		DA01	2	chemical	FALSE	FALSE	FALSE	FALSE	FALSE	FALSE	0	FALSE	FALSE	FALSE	no pred		0	FALSE	2
AVM	Glu		PVCL	10	chemical	TRUE	FALSE	FALSE	FALSE	FALSE	FALSE	1	FALSE	FALSE	FALSE	+		10	FALSE	FALSE
AVM	Glu		PVCR	17	chemical	TRUE	FALSE	FALSE	FALSE	FALSE	FALSE	1	FALSE	FALSE	FALSE	+		17	FALSE	FALSE
AVM	Glu		PVNL	4	chemical	TRUE	FALSE	FALSE	FALSE	FALSE	FALSE	1	FALSE	FALSE	FALSE	+		4	FALSE	FALSE
AVM	Glu		PVNR	3	chemical	TRUE	FALSE	FALSE	FALSE	FALSE	FALSE	1	FALSE	FALSE	FALSE	+		3	FALSE	FALSE
AVM	Glu		PVR	6	chemical	FALSE	FALSE	FALSE	FALSE	FALSE	FALSE	0	FALSE	FALSE	FALSE	no pred		0	FALSE	6
AVM	Glu		PVR	4	electrical	FALSE	FALSE	FALSE	FALSE	FALSE	FALSE	0	FALSE	FALSE	FALSE	electrical		electrical	4	FALSE
AVM	Glu		RID	2	chemical	FALSE	FALSE	FALSE	FALSE	FALSE	FALSE	0	FALSE	FALSE	FALSE	no pred		0	FALSE	2
AVM	Glu		SIBVL	4	chemical	TRUE	FALSE	FALSE	FALSE	FALSE	FALSE	1	FALSE	FALSE	FALSE	+		4	FALSE	FALSE
AWAL			ADAL	2	chemical	FALSE	FALSE	FALSE	FALSE	FALSE	FALSE	0	FALSE	FALSE	FALSE	no pred		0	FALSE	2
AWAL			AFDL	7	chemical	FALSE	FALSE	FALSE	FALSE	FALSE	FALSE	0	FALSE	FALSE	FALSE	no pred		0	FALSE	7
AWAL			AIYL	3	chemical	FALSE	FALSE	FALSE	FALSE	FALSE	FALSE	0	FALSE	FALSE	FALSE	no pred		0	FALSE	3
AWAL			AIZL	23	chemical	FALSE	FALSE	FALSE	FALSE	FALSE	FALSE	0	FALSE	FALSE	FALSE	no pred		0	FALSE	23
AWAL			AIZL	3	electrical	FALSE	FALSE	FALSE	FALSE	FALSE	FALSE	0	FALSE	FALSE	FALSE	electrical		electrical	3	FALSE
AWAL			ASEL	7	chemical	FALSE	FALSE	FALSE	FALSE	FALSE	FALSE	0	FALSE	FALSE	FALSE	no pred		0	FALSE	7
AWAL			ASHL	2	chemical	FALSE	FALSE	FALSE	FALSE	FALSE	FALSE	0	FALSE	FALSE	FALSE	no pred		0	FALSE	2
AWAL			AWAR	2	electrical	FALSE	FALSE	FALSE	FALSE	FALSE	FALSE	0	FALSE	FALSE	FALSE	electrical		electrical	2	FALSE
AWAL			AWBL	9	chemical	FALSE	FALSE	FALSE	FALSE	FALSE	FALSE	0	FALSE	FALSE	FALSE	no pred		0	FALSE	9
AWAR			ADFR	9	chemical	FALSE	FALSE	FALSE	FALSE	FALSE	FALSE	0	FALSE	FALSE	FALSE	no pred		0	FALSE	9
AWAR			ADFR	3	electrical	FALSE	FALSE	FALSE	FALSE	FALSE	FALSE	0	FALSE	FALSE	FALSE	electrical		electrical	3	FALSE
AWAR			AFDR	23	chemical	FALSE	FALSE	FALSE	FALSE	FALSE	FALSE	0	FALSE	FALSE	FALSE	no pred		0	FALSE	23
AWAR			AIAR	3	chemical	FALSE	FALSE	FALSE	FALSE	FALSE	FALSE	0	FALSE	FALSE	FALSE	no pred		0	FALSE	3
AWAR			AIAR	3	electrical	FALSE	FALSE	FALSE	FALSE	FALSE	FALSE	0	FALSE	FALSE	FALSE	electrical		electrical	3	FALSE
AWAR			AIYR	8	chemical	FALSE	FALSE	FALSE	FALSE	FALSE	FALSE	0	FALSE	FALSE	FALSE	no pred		0	FALSE	8
AWAR			AIZR	25	chemical	FALSE	FALSE	FALSE	FALSE	FALSE	FALSE	0	FALSE	FALSE	FALSE	no pred		0	FALSE	25
AWAR			AIZR	3	electrical	FALSE	FALSE	FALSE	FALSE	FALSE	FALSE	0	FALSE	FALSE	FALSE	electrical		electrical	3	FALSE
AWAR			ASER	5	chemical	FALSE	FALSE	FALSE	FALSE	FALSE	FALSE	0	FALSE	FALSE	FALSE	no pred		0	FALSE	5
AWAR			ASIL	2	chemical	FALSE	FALSE	FALSE	FALSE	FALSE	FALSE	0	FALSE	FALSE	FALSE	no pred		0	FALSE	2
AWAR			AWAL	2	electrical	FALSE	FALSE	FALSE	FALSE	FALSE	FALSE	0	FALSE	FALSE	FALSE	electrical		electrical	2	FALSE
AWAR			AWBR	3	chemical	FALSE	FALSE	FALSE	FALSE	FALSE	FALSE	0	FALSE	FALSE	FALSE	no pred		0	FALSE	3
AWAR			RIFR	5	chemical	FALSE	FALSE	FALSE	FALSE	FALSE	FALSE	0	FALSE	FALSE	FALSE	no pred		0	FALSE	5
AWAR			RIGR	6	chemical	FALSE	FALSE	FALSE	FALSE	FALSE	FALSE	0	FALSE	FALSE	FALSE	no pred		0	FALSE	6
AWAR			RIR	2	chemical	FALSE	FALSE	FALSE	FALSE	FALSE	FALSE	0	FALSE	FALSE	FALSE	no pred		0	FALSE	2
AWBL	ACh		ADFL	25	chemical	FALSE	FALSE	FALSE	FALSE	FALSE	FALSE	0	FALSE	FALSE	FALSE	no pred		0	FALSE	25
AWBL	ACh		AIAL	4	chemical	FALSE	FALSE	FALSE	FALSE	FALSE	FALSE	0	FALSE	FALSE	FALSE	no pred		0	FALSE	4
AWBL	ACh		AIZL	15	chemical	FALSE	FALSE	FALSE	TRUE	FALSE	FALSE	1	FALSE	FALSE	FALSE	-		-15	FALSE	FALSE
AWBL	ACh		ASHL	2	chemical	FALSE	FALSE	FALSE	FALSE	FALSE	FALSE	0	FALSE	FALSE	FALSE	no pred		0	FALSE	2
AWBL	ACh		AUAL	4	electrical	FALSE	FALSE	FALSE	FALSE	FALSE	FALSE	0	FALSE	FALSE	FALSE	electrical		electrical	4	FALSE
AWBL	ACh		AVBL	2	chemical	FALSE	FALSE	TRUE	FALSE	FALSE	FALSE	1	FALSE	FALSE	FALSE	+		2	FALSE	FALSE
AWBL	ACh		AVHR	2	chemical	FALSE	FALSE	FALSE	FALSE	FALSE	FALSE	0	FALSE	FALSE	FALSE	no pred		0	FALSE	2
AWBL	ACh		AWAL	2	chemical	FALSE	FALSE	FALSE	FALSE	FALSE	FALSE	0	FALSE	FALSE	FALSE	no pred		0	FALSE	2
AWBL	ACh		AWBR	3	electrical	FALSE	FALSE	FALSE	FALSE	FALSE	FALSE	0	FALSE	FALSE	FALSE	electrical		electrical	3	FALSE
AWBL	ACh		RIAL	10	chemical	FALSE	FALSE	FALSE	TRUE	FALSE	FALSE	1	FALSE	FALSE	FALSE	-		-10	FALSE	FALSE
AWBL	ACh		RIGL	2	chemical	FALSE	FALSE	TRUE	TRUE	FALSE	FALSE	2	FALSE	FALSE	TRUE	complex		complex	-2	FALSE
AWBL	ACh		SMBDL	2	chemical	FALSE	FALSE	FALSE	TRUE	FALSE	FALSE	1	FALSE	FALSE	FALSE	-		-2	FALSE	FALSE
AWBL	ACh		SMBVL	3	chemical	FALSE	FALSE	FALSE	TRUE	FALSE	FALSE	1	FALSE	FALSE	FALSE	-		-3	FALSE	FALSE
AWBR	ACh		ADFR	7	chemical	FALSE	FALSE	FALSE	FALSE	FALSE	FALSE	0	FALSE	FALSE	FALSE	no pred		0	FALSE	7
AWBR	ACh		AIZR	8	chemical	FALSE	FALSE	FALSE	TRUE	FALSE	FALSE	1	FALSE	FALSE	FALSE	-		-8	FALSE	FALSE
AWBR	ACh		ASHR	2	chemical	FALSE	FALSE	FALSE	FALSE	FALSE	FALSE	0	FALSE	FALSE	FALSE	no pred		0	FALSE	2
AWBR	ACh		AUAR	3	electrical	FALSE	FALSE	FALSE	FALSE	FALSE	FALSE	0	FALSE	FALSE	FALSE	electrical		electrical	3	FALSE
AWBR	ACh		AVBR	2	chemical	FALSE	FALSE	TRUE	FALSE	FALSE	FALSE	1	FALSE	FALSE	FALSE	+		2	FALSE	FALSE
AWBR	ACh		AWBL	3	electrical	FALSE	FALSE	FALSE	FALSE	FALSE	FALSE	0	FALSE	FALSE	FALSE	electrical		electrical	3	FALSE
AWBR	ACh		HSNL	2	chemical	FALSE	FALSE	TRUE	FALSE	FALSE	FALSE	1	FALSE	FALSE	FALSE	+		2	FALSE	FALSE
AWBR	ACh		HSNR	2	chemical	FALSE	FALSE	TRUE	FALSE	FALSE	FALSE	1	FALSE	FALSE	FALSE	+		2	FALSE	FALSE
AWBR	ACh		RIAR	3	chemical	FALSE	FALSE	FALSE	TRUE	FALSE	FALSE	1	FALSE	FALSE	FALSE	-		-3	FALSE	FALSE
AWBR	ACh		RICL	4	electrical	FALSE	FALSE	FALSE	FALSE	FALSE	FALSE	0	FALSE	FALSE	FALSE	electrical		electrical	4	FALSE
AWBR	ACh		RIR	7	chemical	FALSE	FALSE	FALSE	FALSE	FALSE	FALSE	0	FALSE	FALSE	FALSE	no pred		0	FALSE	7
AWCL	Glu		AFDL	2	chemical	FALSE	FALSE	FALSE	FALSE	FALSE	FALSE	0	FALSE	FALSE	FALSE	no pred		0	FALSE	2
AWCL	Glu		AIAL	2	chemical	TRUE	TRUE	FALSE	FALSE	FALSE	FALSE	2	FALSE	FALSE	TRUE	complex		complex	-2	FALSE
AWCL	Glu		AIAR	4	chemical	TRUE	TRUE	FALSE	FALSE	FALSE	FALSE	2	FALSE	FALSE	TRUE	complex		complex	-4	FALSE
AWCL	Glu		AIBL	12	chemical	TRUE	FALSE	FALSE	FALSE	FALSE	FALSE	1	FALSE	FALSE	FALSE	+		12	FALSE	FALSE
AWCL	Glu		AIBR	2	chemical	TRUE	FALSE	FALSE	FALSE	FALSE	FALSE	1	FALSE	FALSE	FALSE	+		2	FALSE	FALSE
AWCL	Glu		AIYL	22	chemical	FALSE	TRUE	FALSE	FALSE	FALSE	FALSE	1	FALSE	FALSE	FALSE	-		-22	FALSE	FALSE
AWCL	Glu		AWCR	11	chemical	FALSE	FALSE	FALSE	FALSE	FALSE	FALSE	0	FALSE	FALSE	FALSE	no pred		0	FALSE	11
AWCL	Glu		RIAL	6	chemical	TRUE	TRUE	FALSE	FALSE	FALSE	FALSE	2	FALSE	FALSE	TRUE	complex		complex	-6	FALSE
AWCR	Glu		AFDR	3	electrical	FALSE	FALSE	FALSE	FALSE	FALSE	FALSE	0	FALSE	FALSE	FALSE	electrical		electrical	3	FALSE
AWCR	Glu		AIAR	8	chemical	TRUE	TRUE	FALSE	FALSE	FALSE	FALSE	2	FALSE	FALSE	TRUE	complex		complex	-8	FALSE
AWCR	Glu		AIBL	3	chemical	TRUE	FALSE	FALSE	FALSE	FALSE	FALSE	1	FALSE	FALSE	FALSE	+		3	FALSE	FALSE
AWCR	Glu		AIBR	18	chemical	TRUE	FALSE	FALSE	FALSE	FALSE	FALSE	1	FALSE	FALSE	FALSE	+		18	FALSE	FALSE
AWCR	Glu		AIYL	12	chemical	FALSE	TRUE	FALSE	FALSE	FALSE	FALSE	1	FALSE	FALSE	FALSE	-		-12	FALSE	FALSE
AWCR	Glu		AIYR	22	chemical	FALSE	TRUE	FALSE	FALSE	FALSE	FALSE	1	FALSE	FALSE	FALSE	-		-22	FALSE	FALSE
AWCR	Glu		ASEL	8	chemical	FALSE	FALSE	FALSE	FALSE	FALSE	FALSE	0	FALSE	FALSE	FALSE	no pred		0	FALSE	8
AWCR	Glu		ASEL	2	electrical	FALSE	FALSE	FALSE	FALSE	FALSE	FALSE	0	FALSE	FALSE	FALSE	electrical		electrical	2	FALSE
AWCR	Glu		ASER	5	chemical	FALSE	FALSE	FALSE	FALSE	FALSE	FALSE	0	FALSE	FALSE	FALSE	no pred		0	FALSE	5
AWCR	Glu		ASGR	3	chemical	FALSE	FALSE	FALSE	FALSE	FALSE	FALSE	0	FALSE	FALSE	FALSE	no pred		0	FALSE	3
AWCR	Glu		ASGR	2	electrical	FALSE	FALSE	FALSE	FALSE	FALSE	FALSE	0	FALSE	FALSE	FALSE	electrical		electrical	2	FALSE
AWCR	Glu		ASIL	2	chemical	FALSE	FALSE	FALSE	FALSE	FALSE	FALSE	0	FALSE	FALSE	FALSE	no pred		0	FALSE	2
AWCR	Glu		ASIR	2	chemical	FALSE	FALSE	FALSE	FALSE	FALSE	FALSE	0	FALSE	FALSE	FALSE	no pred		0	FALSE	2
AWCR	Glu		AWCL	17	chemical	FALSE	FALSE	FALSE	FALSE	FALSE	FALSE	0	FALSE	FALSE	FALSE	no pred		0	FALSE	17
AWCR	Glu		IL2L	2	chemical	FALSE	FALSE	FALSE	FALSE	FALSE	FALSE	0	FALSE	FALSE	FALSE	no pred		0	FALSE	2
AWCR	Glu		RIAL	3	chemical	TRUE	TRUE	FALSE	FALSE	FALSE	FALSE	2	FALSE	FALSE	TRUE	complex		complex	-3	FALSE
AWCR	Glu		RIVL	3	chemical	FALSE	FALSE	FALSE	FALSE	FALSE	FALSE	0	FALSE	FALSE	FALSE	no pred		0	FALSE	3
BAGL	Glu		AIBL	2	chemical	TRUE	FALSE	FALSE	FALSE	FALSE	FALSE	1	FALSE	FALSE	FALSE	+		2	FALSE	FALSE
BAGL	Glu		AINR	3	electrical	FALSE	FALSE	FALSE	FALSE	FALSE	FALSE	0	FALSE	FALSE	FALSE	electrical		electrical	3	FALSE
BAGL	Glu		AIZR	2	chemical	FALSE	FALSE	FALSE	FALSE	FALSE	FALSE	0	FALSE	FALSE	FALSE	no pred		0	FALSE	2
BAGL	Glu		AUAR	2	chemical	TRUE	FALSE	FALSE	FALSE	FALSE	FALSE	1	FALSE	FALSE	FALSE	+		2	FALSE	FALSE
BAGL	Glu		AVAR	3	chemical	TRUE	FALSE	FALSE	FALSE	FALSE	FALSE	1	FALSE	FALSE	FALSE	+		3	FALSE	FALSE
BAGL	Glu		AVEL	2	chemical	TRUE	FALSE	FALSE	FALSE	FALSE	FALSE	1	FALSE	FALSE	FALSE	+		2	FALSE	FALSE
BAGL	Glu		AVER	7	chemical	TRUE	FALSE	FALSE	FALSE	FALSE	FALSE	1	FALSE	FALSE	FALSE	+		7	FALSE	FALSE
BAGL	Glu		CEPVR	2	chemical	FALSE	FALSE	FALSE	FALSE	FALSE	FALSE	0	FALSE	FALSE	FALSE	no pred		0	FALSE	2
BAGL	Glu		RIAR	18	chemical	TRUE	TRUE	FALSE	FALSE	FALSE	FALSE	2	FALSE	FALSE	TRUE	complex		complex	-18	FALSE
BAGL	Glu		RIBR	19	chemical	TRUE	TRUE	FALSE	FALSE	FALSE	FALSE	2	FALSE	FALSE	TRUE	complex		complex	-19	FALSE
BAGL	Glu		RID	3	chemical	FALSE	FALSE	FALSE	FALSE	FALSE	FALSE	0	FALSE	FALSE	FALSE	no pred		0	FALSE	3
BAGL	Glu		RIGL	3	chemical	TRUE	FALSE	FALSE	FALSE	FALSE	FALSE	1	FALSE	FALSE	FALSE	+		3	FALSE	FALSE
BAGL	Glu		RIGR	7	chemical	TRUE	FALSE	FALSE	FALSE	FALSE	FALSE	1	FALSE	FALSE	FALSE	+		7	FALSE	FALSE
BAGL	Glu		RIGR	2	electrical	TRUE	FALSE	FALSE	FALSE	FALSE	FALSE	1	FALSE	FALSE	FALSE	electrical		electrical	2	FALSE
BAGL	Glu		RIR	4	electrical	TRUE	FALSE	FALSE	FALSE	FALSE	FALSE	1	FALSE	FALSE	FALSE	electrical		electrical	4	FALSE
BAGL	Glu		RIVR	2	chemical	FALSE	FALSE	FALSE	FALSE	FALSE	FALSE	0	FALSE	FALSE	FALSE	no pred		0	FALSE	2
BAGR	Glu		AIYL	3	chemical	FALSE	TRUE	FALSE	FALSE	FALSE	FALSE	1	FALSE	FALSE	FALSE	-		-3	FALSE	FALSE
BAGR	Glu		AQR	3	chemical	FALSE	FALSE	FALSE	FALSE	FALSE	FALSE	0	FALSE	FALSE	FALSE	no pred		0	FALSE	3
BAGR	Glu		AVAL	4	chemical	TRUE	FALSE	FALSE	FALSE	FALSE	FALSE	1	FALSE	FALSE	FALSE	+		4	FALSE	FALSE
BAGR	Glu		AVEL	8	chemical	TRUE	FALSE	FALSE	FALSE	FALSE	FALSE	1	FALSE	FALSE	FALSE	+		8	FALSE	FALSE
BAGR	Glu		BAGL	3	chemical	FALSE	FALSE	FALSE	FALSE	FALSE	FALSE	0	FALSE	FALSE	FALSE	no pred		0	FALSE	3
BAGR	Glu		OLQVL	2	chemical	FALSE	FALSE	FALSE	FALSE	FALSE	FALSE	0	FALSE	FALSE	FALSE	no pred		0	FALSE	2
BAGR	Glu		RIAL	18	chemical	TRUE	TRUE	FALSE	FALSE	FALSE	FALSE	2	FALSE	FALSE	TRUE	complex		complex	-18	FALSE
BAGR	Glu		RIBL	22	chemical	TRUE	TRUE	FALSE	FALSE	FALSE	FALSE	2	FALSE	FALSE	TRUE	complex		complex	-22	FALSE
BAGR	Glu		RIGL	10	chemical	TRUE	FALSE	FALSE	FALSE	FALSE	FALSE	1	FALSE	FALSE	FALSE	+		10	FALSE	FALSE
BAGR	Glu		RIR	5	electrical	TRUE	FALSE	FALSE	FALSE	FALSE	FALSE	1	FALSE	FALSE	FALSE	electrical		electrical	5	FALSE
BDUL			ADAL	2	chemical	FALSE	FALSE	FALSE	FALSE	FALSE	FALSE	0	FALSE	FALSE	FALSE	no pred		0	FALSE	2
BDUL			ADEL	6	chemical	FALSE	FALSE	FALSE	FALSE	FALSE	FALSE	0	FALSE	FALSE	FALSE	no pred		0	FALSE	6
BDUL			ALML	23	electrical	FALSE	FALSE	FALSE	FALSE	FALSE	FALSE	0	FALSE	FALSE	FALSE	electrical		electrical	23	FALSE
BDUL			AVHL	2	chemical	FALSE	FALSE	FALSE	FALSE	FALSE	FALSE	0	FALSE	FALSE	FALSE	no pred		0	FALSE	2
BDUL			AVJR	2	chemical	FALSE	FALSE	FALSE	FALSE	FALSE	FALSE	0	FALSE	FALSE	FALSE	no pred		0	FALSE	2
BDUL			HSNL	3	chemical	FALSE	FALSE	FALSE	FALSE	FALSE	FALSE	0	FALSE	FALSE	FALSE	no pred		0	FALSE	3
BDUL			PVNL	2	chemical	FALSE	FALSE	FALSE	FALSE	FALSE	FALSE	0	FALSE	FALSE	FALSE	no pred		0	FALSE	2
BDUL			PVNR	4	chemical	FALSE	FALSE	FALSE	FALSE	FALSE	FALSE	0	FALSE	FALSE	FALSE	no pred		0	FALSE	4
BDUL			RIFL	2	chemical	FALSE	FALSE	FALSE	FALSE	FALSE	FALSE	0	FALSE	FALSE	FALSE	no pred		0	FALSE	2
BDUL			RMGL	3	chemical	FALSE	FALSE	FALSE	FALSE	FALSE	FALSE	0	FALSE	FALSE	FALSE	no pred		0	FALSE	3
BDUL			SAADL	3	chemical	FALSE	FALSE	FALSE	FALSE	FALSE	FALSE	0	FALSE	FALSE	FALSE	no pred		0	FALSE	3
BDUL			URADL	3	chemical	FALSE	FALSE	FALSE	FALSE	FALSE	FALSE	0	FALSE	FALSE	FALSE	no pred		0	FALSE	3
BDUR			ADER	4	chemical	FALSE	FALSE	FALSE	FALSE	FALSE	FALSE	0	FALSE	FALSE	FALSE	no pred		0	FALSE	4
BDUR			ALMR	4	chemical	FALSE	FALSE	FALSE	FALSE	FALSE	FALSE	0	FALSE	FALSE	FALSE	no pred		0	FALSE	4
BDUR			ALMR	23	electrical	FALSE	FALSE	FALSE	FALSE	FALSE	FALSE	0	FALSE	FALSE	FALSE	electrical		electrical	23	FALSE
BDUR			AVAL	7	chemical	FALSE	FALSE	FALSE	FALSE	FALSE	FALSE	0	FALSE	FALSE	FALSE	no pred		0	FALSE	7
BDUR			AVHL	2	chemical	FALSE	FALSE	FALSE	FALSE	FALSE	FALSE	0	FALSE	FALSE	FALSE	no pred		0	FALSE	2
BDUR			AVJL	5	chemical	FALSE	FALSE	FALSE	FALSE	FALSE	FALSE	0	FALSE	FALSE	FALSE	no pred		0	FALSE	5
BDUR			HSNR	8	chemical	FALSE	FALSE	FALSE	FALSE	FALSE	FALSE	0	FALSE	FALSE	FALSE	no pred		0	FALSE	8
BDUR			PVCL	3	chemical	FALSE	FALSE	FALSE	FALSE	FALSE	FALSE	0	FALSE	FALSE	FALSE	no pred		0	FALSE	3
BDUR			PVNL	11	chemical	FALSE	FALSE	FALSE	FALSE	FALSE	FALSE	0	FALSE	FALSE	FALSE	no pred		0	FALSE	11
BDUR			PVNR	5	chemical	FALSE	FALSE	FALSE	FALSE	FALSE	FALSE	0	FALSE	FALSE	FALSE	no pred		0	FALSE	5
BDUR			PVR	3	electrical	FALSE	FALSE	FALSE	FALSE	FALSE	FALSE	0	FALSE	FALSE	FALSE	electrical		electrical	3	FALSE
BDUR			SDQL	2	chemical	FALSE	FALSE	FALSE	FALSE	FALSE	FALSE	0	FALSE	FALSE	FALSE	no pred		0	FALSE	2
BDUR			URADR	3	chemical	FALSE	FALSE	FALSE	FALSE	FALSE	FALSE	0	FALSE	FALSE	FALSE	no pred		0	FALSE	3
CEPDL			AFDL	2	chemical	FALSE	FALSE	FALSE	FALSE	FALSE	FALSE	0	FALSE	FALSE	FALSE	no pred		0	FALSE	2
CEPDL			AINL	2	chemical	FALSE	FALSE	FALSE	FALSE	FALSE	FALSE	0	FALSE	FALSE	FALSE	no pred		0	FALSE	2
CEPDL			ALML	2	chemical	FALSE	FALSE	FALSE	FALSE	FALSE	FALSE	0	FALSE	FALSE	FALSE	no pred		0	FALSE	2
CEPDL			AVER	13	chemical	FALSE	FALSE	FALSE	FALSE	FALSE	FALSE	0	FALSE	FALSE	FALSE	no pred		0	FALSE	13
CEPDL			IL1DL	18	chemical	FALSE	FALSE	FALSE	FALSE	FALSE	FALSE	0	FALSE	FALSE	FALSE	no pred		0	FALSE	18
CEPDL			OLLL	8	chemical	FALSE	FALSE	FALSE	FALSE	FALSE	FALSE	0	FALSE	FALSE	FALSE	no pred		0	FALSE	8
CEPDL			OLQDL	27	chemical	FALSE	FALSE	FALSE	FALSE	FALSE	FALSE	0	FALSE	FALSE	FALSE	no pred		0	FALSE	27
CEPDL			OLQDL	2	electrical	FALSE	FALSE	FALSE	FALSE	FALSE	FALSE	0	FALSE	FALSE	FALSE	electrical		electrical	2	FALSE
CEPDL			RIBL	3	chemical	FALSE	FALSE	FALSE	FALSE	FALSE	FALSE	0	FALSE	FALSE	FALSE	no pred		0	FALSE	3
CEPDL			RICL	11	chemical	FALSE	FALSE	FALSE	FALSE	FALSE	FALSE	0	FALSE	FALSE	FALSE	no pred		0	FALSE	11
CEPDL			RICR	8	chemical	FALSE	FALSE	FALSE	FALSE	FALSE	FALSE	0	FALSE	FALSE	FALSE	no pred		0	FALSE	8
CEPDL			RIPL	8	chemical	FALSE	FALSE	FALSE	FALSE	FALSE	FALSE	0	FALSE	FALSE	FALSE	no pred		0	FALSE	8
CEPDL			RIS	3	chemical	FALSE	FALSE	FALSE	FALSE	FALSE	FALSE	0	FALSE	FALSE	FALSE	no pred		0	FALSE	3
CEPDL			RMDVL	13	chemical	FALSE	FALSE	FALSE	FALSE	FALSE	FALSE	0	FALSE	FALSE	FALSE	no pred		0	FALSE	13
CEPDL			RMGL	6	chemical	FALSE	FALSE	FALSE	FALSE	FALSE	FALSE	0	FALSE	FALSE	FALSE	no pred		0	FALSE	6
CEPDL			RMHR	8	chemical	FALSE	FALSE	FALSE	FALSE	FALSE	FALSE	0	FALSE	FALSE	FALSE	no pred		0	FALSE	8
CEPDL			SIADR	4	chemical	FALSE	FALSE	FALSE	FALSE	FALSE	FALSE	0	FALSE	FALSE	FALSE	no pred		0	FALSE	4
CEPDL			SIBDL	2	chemical	FALSE	FALSE	FALSE	FALSE	FALSE	FALSE	0	FALSE	FALSE	FALSE	no pred		0	FALSE	2
CEPDL			SIBVR	2	chemical	FALSE	FALSE	FALSE	FALSE	FALSE	FALSE	0	FALSE	FALSE	FALSE	no pred		0	FALSE	2
CEPDL			SMBDR	5	chemical	FALSE	FALSE	FALSE	FALSE	FALSE	FALSE	0	FALSE	FALSE	FALSE	no pred		0	FALSE	5
CEPDL			URADL	8	chemical	FALSE	FALSE	FALSE	FALSE	FALSE	FALSE	0	FALSE	FALSE	FALSE	no pred		0	FALSE	8
CEPDL			URBL	11	chemical	FALSE	FALSE	FALSE	FALSE	FALSE	FALSE	0	FALSE	FALSE	FALSE	no pred		0	FALSE	11
CEPDL			URYDL	7	chemical	FALSE	FALSE	FALSE	FALSE	FALSE	FALSE	0	FALSE	FALSE	FALSE	no pred		0	FALSE	7
CEPDR			AVEL	9	chemical	FALSE	FALSE	FALSE	FALSE	FALSE	FALSE	0	FALSE	FALSE	FALSE	no pred		0	FALSE	9
CEPDR			BDUR	5	chemical	FALSE	FALSE	FALSE	FALSE	FALSE	FALSE	0	FALSE	FALSE	FALSE	no pred		0	FALSE	5
CEPDR			CEPDR	6	chemical	FALSE	FALSE	FALSE	FALSE	FALSE	FALSE	0	FALSE	FALSE	FALSE	no pred		0	FALSE	6
CEPDR			IL1DR	15	chemical	FALSE	FALSE	FALSE	FALSE	FALSE	FALSE	0	FALSE	FALSE	FALSE	no pred		0	FALSE	15
CEPDR			OLLR	13	chemical	FALSE	FALSE	FALSE	FALSE	FALSE	FALSE	0	FALSE	FALSE	FALSE	no pred		0	FALSE	13
CEPDR			OLQDR	20	chemical	FALSE	FALSE	FALSE	FALSE	FALSE	FALSE	0	FALSE	FALSE	FALSE	no pred		0	FALSE	20
CEPDR			OLQDR	8	electrical	FALSE	FALSE	FALSE	FALSE	FALSE	FALSE	0	FALSE	FALSE	FALSE	electrical		electrical	8	FALSE
CEPDR			RICL	13	chemical	FALSE	FALSE	FALSE	FALSE	FALSE	FALSE	0	FALSE	FALSE	FALSE	no pred		0	FALSE	13
CEPDR			RICR	19	chemical	FALSE	FALSE	FALSE	FALSE	FALSE	FALSE	0	FALSE	FALSE	FALSE	no pred		0	FALSE	19
CEPDR			RIFR	2	chemical	FALSE	FALSE	FALSE	FALSE	FALSE	FALSE	0	FALSE	FALSE	FALSE	no pred		0	FALSE	2
CEPDR			RIH	4	chemical	FALSE	FALSE	FALSE	FALSE	FALSE	FALSE	0	FALSE	FALSE	FALSE	no pred		0	FALSE	4
CEPDR			RMDVR	3	chemical	FALSE	FALSE	FALSE	FALSE	FALSE	FALSE	0	FALSE	FALSE	FALSE	no pred		0	FALSE	3
CEPDR			RMHL	7	chemical	FALSE	FALSE	FALSE	FALSE	FALSE	FALSE	0	FALSE	FALSE	FALSE	no pred		0	FALSE	7
CEPDR			URADR	3	chemical	FALSE	FALSE	FALSE	FALSE	FALSE	FALSE	0	FALSE	FALSE	FALSE	no pred		0	FALSE	3
CEPDR			URBR	14	chemical	FALSE	FALSE	FALSE	FALSE	FALSE	FALSE	0	FALSE	FALSE	FALSE	no pred		0	FALSE	14
CEPDR			URXR	2	chemical	FALSE	FALSE	FALSE	FALSE	FALSE	FALSE	0	FALSE	FALSE	FALSE	no pred		0	FALSE	2
CEPDR			URYDR	3	chemical	FALSE	FALSE	FALSE	FALSE	FALSE	FALSE	0	FALSE	FALSE	FALSE	no pred		0	FALSE	3
CEPVL			AVER	5	chemical	FALSE	FALSE	FALSE	FALSE	FALSE	FALSE	0	FALSE	FALSE	FALSE	no pred		0	FALSE	5
CEPVL			IL1VL	9	chemical	FALSE	FALSE	FALSE	FALSE	FALSE	FALSE	0	FALSE	FALSE	FALSE	no pred		0	FALSE	9
CEPVL			OLLL	4	chemical	FALSE	FALSE	FALSE	FALSE	FALSE	FALSE	0	FALSE	FALSE	FALSE	no pred		0	FALSE	4
CEPVL			OLQVL	19	chemical	FALSE	FALSE	FALSE	FALSE	FALSE	FALSE	0	FALSE	FALSE	FALSE	no pred		0	FALSE	19
CEPVL			OLQVL	4	electrical	FALSE	FALSE	FALSE	FALSE	FALSE	FALSE	0	FALSE	FALSE	FALSE	electrical		electrical	4	FALSE
CEPVL			PVR	3	chemical	FALSE	FALSE	FALSE	FALSE	FALSE	FALSE	0	FALSE	FALSE	FALSE	no pred		0	FALSE	3
CEPVL			RIBL	3	chemical	FALSE	FALSE	FALSE	FALSE	FALSE	FALSE	0	FALSE	FALSE	FALSE	no pred		0	FALSE	3
CEPVL			RICL	20	chemical	FALSE	FALSE	FALSE	FALSE	FALSE	FALSE	0	FALSE	FALSE	FALSE	no pred		0	FALSE	20
CEPVL			RICR	17	chemical	FALSE	FALSE	FALSE	FALSE	FALSE	FALSE	0	FALSE	FALSE	FALSE	no pred		0	FALSE	17
CEPVL			RIPL	4	chemical	FALSE	FALSE	FALSE	FALSE	FALSE	FALSE	0	FALSE	FALSE	FALSE	no pred		0	FALSE	4
CEPVL			RMDDL	7	chemical	FALSE	FALSE	FALSE	FALSE	FALSE	FALSE	0	FALSE	FALSE	FALSE	no pred		0	FALSE	7
CEPVL			RMDVR	8	chemical	FALSE	FALSE	FALSE	FALSE	FALSE	FALSE	0	FALSE	FALSE	FALSE	no pred		0	FALSE	8
CEPVL			RMGL	2	chemical	FALSE	FALSE	FALSE	FALSE	FALSE	FALSE	0	FALSE	FALSE	FALSE	no pred		0	FALSE	2
CEPVL			RMHL	10	chemical	FALSE	FALSE	FALSE	FALSE	FALSE	FALSE	0	FALSE	FALSE	FALSE	no pred		0	FALSE	10
CEPVL			RMHR	5	chemical	FALSE	FALSE	FALSE	FALSE	FALSE	FALSE	0	FALSE	FALSE	FALSE	no pred		0	FALSE	5
CEPVL			SIAVL	6	chemical	FALSE	FALSE	FALSE	FALSE	FALSE	FALSE	0	FALSE	FALSE	FALSE	no pred		0	FALSE	6
CEPVL			URAVL	6	chemical	FALSE	FALSE	FALSE	FALSE	FALSE	FALSE	0	FALSE	FALSE	FALSE	no pred		0	FALSE	6
CEPVL			URAVL	3	electrical	FALSE	FALSE	FALSE	FALSE	FALSE	FALSE	0	FALSE	FALSE	FALSE	electrical		electrical	3	FALSE
CEPVL			URXL	2	chemical	FALSE	FALSE	FALSE	FALSE	FALSE	FALSE	0	FALSE	FALSE	FALSE	no pred		0	FALSE	2
CEPVL			URYVL	5	chemical	FALSE	FALSE	FALSE	FALSE	FALSE	FALSE	0	FALSE	FALSE	FALSE	no pred		0	FALSE	5
CEPVR			ADLR	3	chemical	FALSE	FALSE	FALSE	FALSE	FALSE	FALSE	0	FALSE	FALSE	FALSE	no pred		0	FALSE	3
CEPVR			ASGR	2	chemical	FALSE	FALSE	FALSE	FALSE	FALSE	FALSE	0	FALSE	FALSE	FALSE	no pred		0	FALSE	2
CEPVR			AVEL	13	chemical	FALSE	FALSE	FALSE	FALSE	FALSE	FALSE	0	FALSE	FALSE	FALSE	no pred		0	FALSE	13
CEPVR			IL1VR	8	chemical	FALSE	FALSE	FALSE	FALSE	FALSE	FALSE	0	FALSE	FALSE	FALSE	no pred		0	FALSE	8
CEPVR			IL2VR	3	chemical	FALSE	FALSE	FALSE	FALSE	FALSE	FALSE	0	FALSE	FALSE	FALSE	no pred		0	FALSE	3
CEPVR			OLLR	14	chemical	FALSE	FALSE	FALSE	FALSE	FALSE	FALSE	0	FALSE	FALSE	FALSE	no pred		0	FALSE	14
CEPVR			OLQVR	11	chemical	FALSE	FALSE	FALSE	FALSE	FALSE	FALSE	0	FALSE	FALSE	FALSE	no pred		0	FALSE	11
CEPVR			RICL	13	chemical	FALSE	FALSE	FALSE	FALSE	FALSE	FALSE	0	FALSE	FALSE	FALSE	no pred		0	FALSE	13
CEPVR			RICR	12	chemical	FALSE	FALSE	FALSE	FALSE	FALSE	FALSE	0	FALSE	FALSE	FALSE	no pred		0	FALSE	12
CEPVR			RIPR	3	chemical	FALSE	FALSE	FALSE	FALSE	FALSE	FALSE	0	FALSE	FALSE	FALSE	no pred		0	FALSE	3
CEPVR			RIVL	2	chemical	FALSE	FALSE	FALSE	FALSE	FALSE	FALSE	0	FALSE	FALSE	FALSE	no pred		0	FALSE	2
CEPVR			RMDDR	4	chemical	FALSE	FALSE	FALSE	FALSE	FALSE	FALSE	0	FALSE	FALSE	FALSE	no pred		0	FALSE	4
CEPVR			RMHR	15	chemical	FALSE	FALSE	FALSE	FALSE	FALSE	FALSE	0	FALSE	FALSE	FALSE	no pred		0	FALSE	15
CEPVR			SIAVR	7	chemical	FALSE	FALSE	FALSE	FALSE	FALSE	FALSE	0	FALSE	FALSE	FALSE	no pred		0	FALSE	7
CEPVR			SMBVR	2	chemical	FALSE	FALSE	FALSE	FALSE	FALSE	FALSE	0	FALSE	FALSE	FALSE	no pred		0	FALSE	2
CEPVR			SMDDR	2	chemical	FALSE	FALSE	FALSE	FALSE	FALSE	FALSE	0	FALSE	FALSE	FALSE	no pred		0	FALSE	2
CEPVR			URAVR	3	chemical	FALSE	FALSE	FALSE	FALSE	FALSE	FALSE	0	FALSE	FALSE	FALSE	no pred		0	FALSE	3
CEPVR			URYVR	2	chemical	FALSE	FALSE	FALSE	FALSE	FALSE	FALSE	0	FALSE	FALSE	FALSE	no pred		0	FALSE	2
DA01	ACh		AS01	13	chemical	FALSE	FALSE	TRUE	FALSE	FALSE	FALSE	1	FALSE	FALSE	FALSE	+		13	FALSE	FALSE
DA01	ACh		AVAL	2	electrical	FALSE	FALSE	TRUE	TRUE	FALSE	FALSE	2	FALSE	FALSE	TRUE	electrical		electrical	2	FALSE
DA01	ACh		AVAR	9	electrical	FALSE	FALSE	TRUE	TRUE	FALSE	FALSE	2	FALSE	FALSE	TRUE	electrical		electrical	9	FALSE
DA01	ACh		DD01	12	chemical	FALSE	FALSE	TRUE	FALSE	FALSE	FALSE	1	FALSE	FALSE	FALSE	+		12	FALSE	FALSE
DA01	ACh		FLPR	2	chemical	FALSE	FALSE	TRUE	FALSE	FALSE	FALSE	1	FALSE	FALSE	FALSE	+		2	FALSE	FALSE
DA01	ACh		FLPR	5	electrical	FALSE	FALSE	TRUE	FALSE	FALSE	FALSE	1	FALSE	FALSE	FALSE	electrical		electrical	5	FALSE
DA01	ACh		VD02	4	chemical	FALSE	FALSE	TRUE	FALSE	FALSE	FALSE	1	FALSE	FALSE	FALSE	+		4	FALSE	FALSE
DA02	ACh		AS02	2	electrical	FALSE	FALSE	TRUE	FALSE	FALSE	FALSE	1	FALSE	FALSE	FALSE	electrical		electrical	2	FALSE
DA02	ACh		AVAL	7	electrical	FALSE	FALSE	TRUE	TRUE	FALSE	FALSE	2	FALSE	FALSE	TRUE	electrical		electrical	7	FALSE
DA02	ACh		AVAR	3	electrical	FALSE	FALSE	TRUE	TRUE	FALSE	FALSE	2	FALSE	FALSE	TRUE	electrical		electrical	3	FALSE
DA02	ACh		DD01	7	chemical	FALSE	FALSE	TRUE	FALSE	FALSE	FALSE	1	FALSE	FALSE	FALSE	+		7	FALSE	FALSE
DA02	ACh		FLPR	6	electrical	FALSE	FALSE	TRUE	FALSE	FALSE	FALSE	1	FALSE	FALSE	FALSE	electrical		electrical	6	FALSE
DA02	ACh		VA01	9	electrical	FALSE	FALSE	TRUE	FALSE	FALSE	FALSE	1	FALSE	FALSE	FALSE	electrical		electrical	9	FALSE
DA02	ACh		VA06	3	electrical	FALSE	FALSE	TRUE	FALSE	FALSE	FALSE	1	FALSE	FALSE	FALSE	electrical		electrical	3	FALSE
DA02	ACh		VD02	17	chemical	FALSE	FALSE	TRUE	FALSE	FALSE	FALSE	1	FALSE	FALSE	FALSE	+		17	FALSE	FALSE
DA02	ACh		VD03	11	chemical	FALSE	FALSE	TRUE	FALSE	FALSE	FALSE	1	FALSE	FALSE	FALSE	+		11	FALSE	FALSE
DA03	ACh		AS04	2	chemical	FALSE	FALSE	TRUE	FALSE	FALSE	FALSE	1	FALSE	FALSE	FALSE	+		2	FALSE	FALSE
DA03	ACh		AS04	4	electrical	FALSE	FALSE	TRUE	FALSE	FALSE	FALSE	1	FALSE	FALSE	FALSE	electrical		electrical	4	FALSE
DA03	ACh		AVAL	6	electrical	FALSE	FALSE	TRUE	TRUE	FALSE	FALSE	2	FALSE	FALSE	TRUE	electrical		electrical	6	FALSE
DA03	ACh		AVAR	7	electrical	FALSE	FALSE	TRUE	TRUE	FALSE	FALSE	2	FALSE	FALSE	TRUE	electrical		electrical	7	FALSE
DA03	ACh		DA04	2	chemical	FALSE	FALSE	TRUE	FALSE	FALSE	FALSE	1	FALSE	FALSE	FALSE	+		2	FALSE	FALSE
DA03	ACh		DB03	2	chemical	FALSE	FALSE	TRUE	FALSE	FALSE	FALSE	1	FALSE	FALSE	FALSE	+		2	FALSE	FALSE
DA03	ACh		DD02	3	chemical	FALSE	FALSE	TRUE	FALSE	FALSE	FALSE	1	FALSE	FALSE	FALSE	+		3	FALSE	FALSE
DA03	ACh		FLPR	16	electrical	FALSE	FALSE	TRUE	FALSE	FALSE	FALSE	1	FALSE	FALSE	FALSE	electrical		electrical	16	FALSE
DA03	ACh		VD03	43	chemical	FALSE	FALSE	TRUE	FALSE	FALSE	FALSE	1	FALSE	FALSE	FALSE	+		43	FALSE	FALSE
DA03	ACh		VD04	13	chemical	FALSE	FALSE	TRUE	FALSE	FALSE	FALSE	1	FALSE	FALSE	FALSE	+		13	FALSE	FALSE
DA04	ACh		AVAL	2	electrical	FALSE	FALSE	TRUE	TRUE	FALSE	FALSE	2	FALSE	FALSE	TRUE	electrical		electrical	2	FALSE
DA04	ACh		AVAR	2	electrical	FALSE	FALSE	TRUE	TRUE	FALSE	FALSE	2	FALSE	FALSE	TRUE	electrical		electrical	2	FALSE
DA04	ACh		DB02	2	chemical	FALSE	FALSE	TRUE	FALSE	FALSE	FALSE	1	FALSE	FALSE	FALSE	+		2	FALSE	FALSE
DA04	ACh		DD02	4	chemical	FALSE	FALSE	TRUE	FALSE	FALSE	FALSE	1	FALSE	FALSE	FALSE	+		4	FALSE	FALSE
DA04	ACh		VD04	11	chemical	FALSE	FALSE	TRUE	FALSE	FALSE	FALSE	1	FALSE	FALSE	FALSE	+		11	FALSE	FALSE
DA04	ACh		VD05	21	chemical	FALSE	FALSE	TRUE	FALSE	FALSE	FALSE	1	FALSE	FALSE	FALSE	+		21	FALSE	FALSE
DA05	ACh		AS06	5	electrical	FALSE	FALSE	TRUE	FALSE	FALSE	FALSE	1	FALSE	FALSE	FALSE	electrical		electrical	5	FALSE
DA05	ACh		AVAL	2	electrical	FALSE	FALSE	TRUE	TRUE	FALSE	FALSE	2	FALSE	FALSE	TRUE	electrical		electrical	2	FALSE
DA05	ACh		AVAR	5	electrical	FALSE	FALSE	TRUE	TRUE	FALSE	FALSE	2	FALSE	FALSE	TRUE	electrical		electrical	5	FALSE
DA05	ACh		DD03	12	chemical	FALSE	FALSE	TRUE	FALSE	FALSE	FALSE	1	FALSE	FALSE	FALSE	+		12	FALSE	FALSE
DA05	ACh		VD06	22	chemical	FALSE	FALSE	TRUE	FALSE	FALSE	FALSE	1	FALSE	FALSE	FALSE	+		22	FALSE	FALSE
DA06	ACh		AVAL	4	electrical	FALSE	FALSE	TRUE	TRUE	FALSE	FALSE	2	FALSE	FALSE	TRUE	electrical		electrical	4	FALSE
DA06	ACh		AVAR	4	electrical	FALSE	FALSE	TRUE	TRUE	FALSE	FALSE	2	FALSE	FALSE	TRUE	electrical		electrical	4	FALSE
DA06	ACh		DD03	7	chemical	FALSE	FALSE	TRUE	FALSE	FALSE	FALSE	1	FALSE	FALSE	FALSE	+		7	FALSE	FALSE
DA06	ACh		VD04	3	chemical	FALSE	FALSE	TRUE	FALSE	FALSE	FALSE	1	FALSE	FALSE	FALSE	+		3	FALSE	FALSE
DA06	ACh		VD05	3	chemical	FALSE	FALSE	TRUE	FALSE	FALSE	FALSE	1	FALSE	FALSE	FALSE	+		3	FALSE	FALSE
DA06	ACh		VD06	13	chemical	FALSE	FALSE	TRUE	FALSE	FALSE	FALSE	1	FALSE	FALSE	FALSE	+		13	FALSE	FALSE
DA06	ACh		VD07	13	chemical	FALSE	FALSE	TRUE	FALSE	FALSE	FALSE	1	FALSE	FALSE	FALSE	+		13	FALSE	FALSE
DA07	ACh		AVAL	10	electrical	FALSE	FALSE	TRUE	TRUE	FALSE	FALSE	2	FALSE	FALSE	TRUE	electrical		electrical	10	FALSE
DA07	ACh		DD04	3	chemical	FALSE	FALSE	TRUE	FALSE	FALSE	FALSE	1	FALSE	FALSE	FALSE	+		3	FALSE	FALSE
DA07	ACh		PVCR	3	electrical	FALSE	FALSE	TRUE	FALSE	FALSE	FALSE	1	FALSE	FALSE	FALSE	electrical		electrical	3	FALSE
DA07	ACh		VD07	10	chemical	FALSE	FALSE	TRUE	FALSE	FALSE	FALSE	1	FALSE	FALSE	FALSE	+		10	FALSE	FALSE
DA07	ACh		VD08	12	chemical	FALSE	FALSE	TRUE	FALSE	FALSE	FALSE	1	FALSE	FALSE	FALSE	+		12	FALSE	FALSE
DA07	ACh		VD09	10	chemical	FALSE	FALSE	TRUE	FALSE	FALSE	FALSE	1	FALSE	FALSE	FALSE	+		10	FALSE	FALSE
DA07	ACh		VD11	2	electrical	FALSE	FALSE	TRUE	FALSE	FALSE	FALSE	1	FALSE	FALSE	FALSE	electrical		electrical	2	FALSE
DA08	ACh		AVAL	8	electrical	FALSE	FALSE	TRUE	TRUE	FALSE	FALSE	2	FALSE	FALSE	TRUE	electrical		electrical	8	FALSE
DA08	ACh		AVAR	5	electrical	FALSE	FALSE	TRUE	TRUE	FALSE	FALSE	2	FALSE	FALSE	TRUE	electrical		electrical	5	FALSE
DA08	ACh		AVHR	5	electrical	FALSE	FALSE	FALSE	FALSE	FALSE	FALSE	0	FALSE	FALSE	FALSE	electrical		electrical	5	FALSE
DA08	ACh		DA09	15	electrical	FALSE	FALSE	TRUE	FALSE	FALSE	FALSE	1	FALSE	FALSE	FALSE	electrical		electrical	15	FALSE
DA08	ACh		DD04	4	chemical	FALSE	FALSE	TRUE	FALSE	FALSE	FALSE	1	FALSE	FALSE	FALSE	+		4	FALSE	FALSE
DA08	ACh		DD05	4	chemical	FALSE	FALSE	TRUE	FALSE	FALSE	FALSE	1	FALSE	FALSE	FALSE	+		4	FALSE	FALSE
DA08	ACh		DD06	2	electrical	FALSE	FALSE	TRUE	FALSE	FALSE	FALSE	1	FALSE	FALSE	FALSE	electrical		electrical	2	FALSE
DA08	ACh		DVB	5	electrical	FALSE	FALSE	TRUE	FALSE	FALSE	FALSE	1	FALSE	FALSE	FALSE	electrical		electrical	5	FALSE
DA08	ACh		PHCL	2	electrical	FALSE	FALSE	FALSE	FALSE	FALSE	FALSE	0	FALSE	FALSE	FALSE	electrical		electrical	2	FALSE
DA08	ACh		PVCL	17	electrical	FALSE	FALSE	TRUE	FALSE	FALSE	FALSE	1	FALSE	FALSE	FALSE	electrical		electrical	17	FALSE
DA08	ACh		VA10	2	electrical	FALSE	FALSE	TRUE	FALSE	FALSE	FALSE	1	FALSE	FALSE	FALSE	electrical		electrical	2	FALSE
DA08	ACh		VA12	6	electrical	FALSE	FALSE	TRUE	FALSE	FALSE	FALSE	1	FALSE	FALSE	FALSE	electrical		electrical	6	FALSE
DA08	ACh		VD08	5	chemical	FALSE	FALSE	TRUE	FALSE	FALSE	FALSE	1	FALSE	FALSE	FALSE	+		5	FALSE	FALSE
DA08	ACh		VD09	5	chemical	FALSE	FALSE	TRUE	FALSE	FALSE	FALSE	1	FALSE	FALSE	FALSE	+		5	FALSE	FALSE
DA08	ACh		VD10	7	chemical	FALSE	FALSE	TRUE	FALSE	FALSE	FALSE	1	FALSE	FALSE	FALSE	+		7	FALSE	FALSE
DA08	ACh		VD11	5	chemical	FALSE	FALSE	TRUE	FALSE	FALSE	FALSE	1	FALSE	FALSE	FALSE	+		5	FALSE	FALSE
DA08	ACh		VD12	5	chemical	FALSE	FALSE	TRUE	FALSE	FALSE	FALSE	1	FALSE	FALSE	FALSE	+		5	FALSE	FALSE
DA08	ACh		VD13	5	chemical	FALSE	FALSE	TRUE	FALSE	FALSE	FALSE	1	FALSE	FALSE	FALSE	+		5	FALSE	FALSE
DA09	ACh		AVAR	4	electrical	FALSE	FALSE	TRUE	TRUE	FALSE	FALSE	2	FALSE	FALSE	TRUE	electrical		electrical	4	FALSE
DA09	ACh		AVL	4	electrical	FALSE	FALSE	FALSE	FALSE	FALSE	FALSE	0	FALSE	FALSE	FALSE	electrical		electrical	4	FALSE
[truncated: 2,328 more rows]

## Sheet: Both deleted
						Excitatory	Inhibitory	Excitatory	Inhibitory	Excitatory	Inhibitory
[truncated: 3,831 more rows]

[truncated: 2 more sheets: Connections (unweighted), Summary]
