# Supplementary material for: Synaptic polarity and sign-balance prediction using gene expression data in the Caenorhabditis elegans chemical synapse neuronal connectome network
Source: PLoS Comput Biol. 2020 Dec 21;16(12):e1007974. doi: 10.1371/journal.pcbi.1007974 (PMC7785220; doi:10.1371/journal.pcbi.1007974)
Supplement: S6 Data — (XLSX) [file pcbi.1007974.s008.xlsx]

## Sheet: USER GUIDE
	This file predicts synaptic/connection signs based on neurotransmitter and receptor expression data in different subnetworks
	Polarities were predicted similary as in S1, S4 and S5 data files, except the exclusion of the CenGen dataset in this one
	Source data	Wormwiring connectome reconstruction
	Method of prediction	NT+R
	NT expr	Table of neurotransmitter expression of neurons
	R genes	Ionotropic receptor genes are grouped into six functional classes. Also showing the number of neurons expressing each gene
	R gene expr	Table of neuronal expression of ionotropic receptor genes
	S1_alt	Identically calculated as in S1 Data but without CenGen expression dataset
	S4_alt	Identically calculated as in S4 Data but without CenGen expression dataset
	S5_alt	Identically calculated as in S5 Data but without CenGen expression dataset
	CenGen expression dataset: available at cengen.org (accessed on 2019 Sept 1)
	https://doi.org/10.1101/737577

## Sheet: NT expr
Class member	Dominant NT	Alternative NT	Neurotransmitters
ADAL	Glu		Glu
ADAR	Glu		Glu
ADEL
ADER
ADFL	ACh		ACh
ADFR	ACh		ACh
ADLL	Glu		Glu
ADLR	Glu		Glu
AFDL	Glu		Glu
AFDR	Glu		Glu
AIAL	ACh		ACh
AIAR	ACh		ACh
AIBL	Glu		Glu
AIBR	Glu		Glu
AIML	Glu	ACh	GluACh
AIMR	Glu	ACh	GluACh
AINL	ACh		ACh
AINR	ACh		ACh
AIYL	ACh		ACh
AIYR	ACh		ACh
AIZL	Glu		Glu
AIZR	Glu		Glu
ALA	GABA		GABA
ALML	Glu		Glu
ALMR	Glu		Glu
ALNL	ACh		ACh
ALNR	ACh		ACh
AQR	Glu		Glu
AS01	ACh		ACh
AS02	ACh		ACh
AS03	ACh		ACh
AS04	ACh		ACh
AS05	ACh		ACh
AS06	ACh		ACh
AS07	ACh		ACh
AS08	ACh		ACh
AS09	ACh		ACh
AS10	ACh		ACh
AS11	ACh		ACh
ASEL	Glu		Glu
ASER	Glu		Glu
ASGL	Glu		Glu
ASGR	Glu		Glu
ASHL	Glu		Glu
ASHR	Glu		Glu
ASIL
ASIR
ASJL	ACh		ACh
ASJR	ACh		ACh
ASKL	Glu		Glu
ASKR	Glu		Glu
AUAL	Glu		Glu
AUAR	Glu		Glu
AVAL	ACh	GABA	AChGABA
AVAR	ACh	GABA	AChGABA
AVBL	ACh	GABA	AChGABA
AVBR	ACh	GABA	AChGABA
AVDL	ACh		ACh
AVDR	ACh		ACh
AVEL	ACh		ACh
AVER	ACh		ACh
AVFL	GABA		GABA
AVFR	GABA		GABA
AVG	ACh		ACh
AVHL
AVHR
AVJL	GABA		GABA
AVJR	GABA		GABA
AVKL
AVKR
AVL	GABA		GABA
AVM	Glu		Glu
AWAL
AWAR
AWBL	ACh		ACh
AWBR	ACh		ACh
AWCL	Glu		Glu
AWCR	Glu		Glu
BAGL	Glu		Glu
BAGR	Glu		Glu
BDUL
BDUR
CANL
CANR
CEPDL
CEPDR
CEPVL
CEPVR
DA01	ACh		ACh
DA02	ACh		ACh
DA03	ACh		ACh
DA04	ACh		ACh
DA05	ACh		ACh
DA06	ACh		ACh
DA07	ACh		ACh
DA08	ACh		ACh
DA09	ACh		ACh
DB01	ACh		ACh
DB02	ACh		ACh
DB03	ACh		ACh
DB04	ACh		ACh
DB05	ACh		ACh
DB06	ACh		ACh
DB07	ACh		ACh
DD01	GABA		GABA
DD02	GABA		GABA
DD03	GABA		GABA
DD04	GABA		GABA
DD05	GABA		GABA
DD06	GABA		GABA
DVA	ACh		ACh
DVB	GABA		GABA
DVC	Glu		Glu
FLPL	Glu		Glu
FLPR	Glu		Glu
HSNL	ACh		ACh
HSNR	ACh		ACh
I1L	ACh		ACh
I1R	ACh		ACh
I2L	Glu		Glu
I2R	Glu		Glu
I3	ACh		ACh
I4
I5	Glu		Glu
I6
IL1DL	Glu		Glu
IL1DR	Glu		Glu
IL1L	Glu		Glu
IL1R	Glu		Glu
IL1VL	Glu		Glu
IL1VR	Glu		Glu
IL2DL	ACh		ACh
IL2DR	ACh		ACh
IL2L	ACh		ACh
IL2R	ACh		ACh
IL2VL	ACh		ACh
IL2VR	ACh		ACh
LUAL	Glu		Glu
LUAR	Glu		Glu
M1	ACh		ACh
M2L	ACh		ACh
M2R	ACh		ACh
M3L	Glu		Glu
M3R	Glu		Glu
M4	ACh		ACh
M5	ACh		ACh
MCL	ACh		ACh
MCR	ACh		ACh
MI	Glu		Glu
NSML
NSMR
OLLL	Glu		Glu
OLLR	Glu		Glu
OLQDL	Glu		Glu
OLQDR	Glu		Glu
OLQVL	Glu		Glu
OLQVR	Glu		Glu
PDA	ACh		ACh
PDB	ACh		ACh
PDEL
PDER
PHAL	Glu		Glu
PHAR	Glu		Glu
PHBL	Glu		Glu
PHBR	Glu		Glu
PHCL	Glu		Glu
PHCR	Glu		Glu
PLML	Glu		Glu
PLMR	Glu		Glu
PLNL	ACh		ACh
PLNR	ACh		ACh
PQR	Glu		Glu
PVCL	ACh		ACh
PVCR	ACh		ACh
PVDL	Glu		Glu
PVDR	Glu		Glu
PVM	Glu		Glu
PVNL	ACh		ACh
PVNR	ACh		ACh
PVPL	ACh		ACh
PVPR	ACh		ACh
PVQL	Glu		Glu
PVQR	Glu		Glu
PVR	Glu		Glu
PVT
PVWL
PVWR
RIAL	Glu		Glu
RIAR	Glu		Glu
RIBL	GABA	ACh	GABAACh
RIBR	GABA	ACh	GABAACh
RICL
RICR
RID
RIFL	ACh		ACh
RIFR	ACh		ACh
RIGL	Glu		Glu
RIGR	Glu		Glu
RIH	ACh		ACh
RIML	Glu		Glu
RIMR	Glu		Glu
RIPL
RIPR
RIR	ACh		ACh
RIS	GABA		GABA
RIVL	ACh		ACh
RIVR	ACh		ACh
RMDDL	ACh		ACh
RMDDR	ACh		ACh
RMDL	ACh		ACh
RMDR	ACh		ACh
RMDVL	ACh		ACh
RMDVR	ACh		ACh
RMED	GABA		GABA
RMEL	GABA		GABA
RMER	GABA		GABA
RMEV	GABA		GABA
RMFL	ACh		ACh
RMFR	ACh		ACh
RMGL
RMGR
RMHL	ACh		ACh
RMHR	ACh		ACh
SAADL	ACh		ACh
SAADR	ACh		ACh
SAAVL	ACh		ACh
SAAVR	ACh		ACh
SABD	ACh		ACh
SABVL	ACh		ACh
SABVR	ACh		ACh
SDQL	ACh		ACh
SDQR	ACh		ACh
SIADL	ACh		ACh
SIADR	ACh		ACh
SIAVL	ACh		ACh
SIAVR	ACh		ACh
SIBDL	ACh		ACh
SIBDR	ACh		ACh
SIBVL	ACh		ACh
SIBVR	ACh		ACh
SMBDL	ACh		ACh
SMBDR	ACh		ACh
SMBVL	ACh		ACh
SMBVR	ACh		ACh
SMDDL	ACh	GABA	AChGABA
SMDDR	ACh	GABA	AChGABA
SMDVL	ACh	GABA	AChGABA
SMDVR	ACh	GABA	AChGABA
URADL	ACh		ACh
URADR	ACh		ACh
URAVL	ACh		ACh
URAVR	ACh		ACh
URBL	ACh		ACh
URBR	ACh		ACh
URXL	ACh		ACh
URXR	ACh		ACh
URYDL	Glu		Glu
URYDR	Glu		Glu
URYVL	Glu		Glu
URYVR	Glu		Glu
VA01	ACh		ACh
VA02	ACh		ACh
VA03	ACh		ACh
VA04	ACh		ACh
VA05	ACh		ACh
VA06	ACh		ACh
VA07	ACh		ACh
VA08	ACh		ACh
VA09	ACh		ACh
VA10	ACh		ACh
VA11	ACh		ACh
VA12	ACh		ACh
VB01	ACh		ACh
VB02	ACh		ACh
VB03	ACh		ACh
VB04	ACh		ACh
VB05	ACh		ACh
VB06	ACh		ACh
VB07	ACh		ACh
VB08	ACh		ACh
VB09	ACh		ACh
VB10	ACh		ACh
VB11	ACh		ACh
VC01	ACh		ACh
VC02	ACh		ACh
VC03	ACh		ACh
VC04	ACh		ACh
VC05	ACh		ACh
VC06	ACh		ACh
VD01	GABA		GABA
VD02	GABA		GABA
VD03	GABA		GABA
VD04	GABA		GABA
VD05	GABA		GABA
VD06	GABA		GABA
VD07	GABA		GABA
VD08	GABA		GABA
VD09	GABA		GABA
VD10	GABA		GABA
VD11	GABA		GABA
VD12	GABA		GABA
VD13	GABA		GABA

## Sheet: R genes
Glu Pos	Glu Neg	ACh Pos	ACh Neg	GABA Pos	GABA Neg
glr-1	glc-1	acr-1	acc-1	exp-1	gab-1
glr-2	glc-2	acr-2	acc-2	lgc-35	ggr-1
glr-3	glc-3	acr-3	acc-3		ggr-2
glr-4	glc-4	acr-4	lgc-47		ggr-3
glr-5	avr-14	acr-5	lgc-48		lgc-36
glr-6	avr-15	acr-6	lgc-49		lgc-37
glr-7		acr-7			lgc-38
glr-8		acr-8			unc-49
nmr-1		acr-9
nmr-2		acr-10
		acr-11
		acr-12
		acr-13
		acr-14
		acr-15
		acr-16
		acr-17
		acr-18
		acr-19
		acr-20
		acr-21
		acr-23
		acr-25
		deg-3
		des-2
		lev-8
		unc-29
		unc-38
		unc-63
		eat-2

## Sheet: R gene expr
ADAL
ADAR
ADEL	exp-1	acr-16
ADER	exp-1	acr-16
ADFL
ADFR
ADLL
ADLR
AFDL
AFDR
AIAL	glr-2
AIAR	glr-2
AIBL	ggr-1	glr-1	glr-2	glr-5	lgc-38
AIBR	ggr-1	glr-1	glr-2	glr-5
AIML	lgc-38
AIMR	lgc-38
AINL	lgc-38
AINR	lgc-38
AIYL	acr-14	des-2		glc-3	lgc-35	lgc-38
AIYR	acr-14	des-2		glc-3	lgc-35	lgc-38
AIZL	acc-2	lgc-38	gab-1	lgc-37
AIZR	acc-2	lgc-38	gab-1	lgc-37
ALA	deg-3	des-2	lev-8
ALML	glr-8	avr-14	acr-23	deg-3	gab-1	lgc-37
ALMR	glr-8	avr-14	acr-23	deg-3	gab-1	lgc-37
ALNL
ALNR
AQR
AS01	acr-14	acr-15	unc-63	gab-1	lgc-37
AS02	acr-14	acr-15	unc-63	gab-1	lgc-37
AS03	acr-14	acr-15	unc-63	gab-1	lgc-37
AS04	acr-14	acr-15	unc-63	gab-1	lgc-37
AS05	acr-14	acr-15	unc-63	gab-1	lgc-37
AS06	acr-14	acr-15	unc-63	gab-1	lgc-37
AS07	acr-14	acr-15	unc-63	gab-1	lgc-37
AS08	acr-14	acr-15	unc-63	gab-1	lgc-37
AS09	acr-14	acr-15	unc-63	gab-1	lgc-37
AS10	acr-14	acr-15	unc-63	gab-1	lgc-37
AS11	acr-14	acr-15	unc-63	gab-1	lgc-37
ASEL
ASER
ASGL
ASGR
ASHL	lgc-38
ASHR	lgc-38
ASIL
ASIR
ASJL
ASJR
ASKL
ASKR
AUAL	glr-4
AUAR	glr-4
AVAL	nmr-1	acc-1	acr-15	acr-16	acr-18	ggr-2	glr-1	glr-2	glr-4	glr-5	nmr-2	unc-29	ggr-3
AVAR	nmr-1	acc-1	acr-15	acr-16	acr-18	ggr-2	glr-1	glr-2	glr-4	glr-5	nmr-2	unc-29	ggr-3
AVBL	acr-15	glr-5	glr-1	ggr-2	ggr-3
AVBR	acr-15	glr-5	glr-1	ggr-2	ggr-3
AVDL	glr-5	glr-2	glr-1	lgc-35	nmr-1	nmr-2
AVDR	glr-5	glr-2	glr-1	lgc-35	nmr-1	nmr-2
AVEL	glr-1	acc-1	glr-2	glr-5	nmr-1	nmr-2	gab-1
AVER	glr-1	acc-1	glr-2	glr-5	nmr-1	nmr-2	gab-1
AVFL	lgc-37	gab-1
AVFR	lgc-37	gab-1
AVG	deg-3	glr-1	glr-2	nmr-1	nmr-2	acr-15
AVHL	ggr-1	glr-4
AVHR	ggr-1	glr-4
AVJL	glr-1
AVJR	glr-1
AVKL	glr-5
AVKR	glr-5
AVL	avr-15
AVM	acr-23	gab-1	lgc-37
AWAL
AWAR
AWBL
AWBR
AWCL
AWCR
BAGL
BAGR
BDUL	glr-8	gab-1	lgc-37
BDUR	glr-8	gab-1	lgc-37
CANL	ggr-2
CANR	ggr-2
CEPDL
CEPDR
CEPVL
CEPVR
DA01	unc-63	acr-2	lgc-35	gab-1	lgc-37	acr-14
DA02	unc-63	acr-2	lgc-35	gab-1	lgc-37	acr-14
DA03	unc-63	acr-2	lgc-35	gab-1	lgc-37	acr-14
DA04	unc-63	acr-2	lgc-35	gab-1	lgc-37	acr-14
DA05	unc-63	acr-2	lgc-35	gab-1	lgc-37	acr-14
DA06	unc-63	acr-2	lgc-35	gab-1	lgc-37	acr-14
DA07	unc-63	acr-2	lgc-35	gab-1	lgc-37	acr-14
DA08	unc-63	acr-2	glr-5	lgc-35	gab-1	lgc-37	acr-14
DA09	unc-63	acr-15	acr-2	glr-4	lgc-35	gab-1	lgc-37	avr-15	acr-14
DB01	glr-4	acr-2	acr-16	acr-5	unc-63	lgc-35	gab-1	lgc-37	acr-14
DB02	glr-4	acr-2	acr-16	acr-5	unc-63	lgc-35	gab-1	lgc-37	acr-14
DB03	glr-4	acr-2	acr-16	acr-5	unc-63	lgc-35	gab-1	lgc-37	acr-14
DB04	glr-4	acr-2	acr-16	acr-5	unc-63	lgc-35	gab-1	lgc-37	acr-14
DB05	glr-4	acr-2	acr-16	acr-5	unc-63	lgc-35	gab-1	lgc-37	acr-14
DB06	glr-4	acr-2	acr-16	acr-5	unc-63	lgc-35	gab-1	lgc-37	acr-14
DB07	glr-4	acr-2	acr-16	acr-5	unc-63	lgc-35	gab-1	lgc-37	acr-14
DD01	lev-8		acr-14	acr-12
DD02	lev-8		acr-14	acr-12
DD03	lev-8		acr-14	acr-12
DD04	lev-8		acr-14	acr-12
DD05	lev-8		acr-14	acr-12
DD06	lev-8		acr-14	acr-12
DVA	acr-15	ggr-2	glr-2	glr-4	glr-5	lgc-35	nmr-1	lgc-38	ggr-3
DVB
DVC	glr-1	acr-2	acr-20
FLPL	des-2	glr-4	gab-1	lgc-37	deg-3
FLPR	des-2	glr-4	gab-1	lgc-37	deg-3
HSNL	acr-14	gar-2	ggr-2	glr-5	gab-1	lgc-37
HSNR	acr-14	gar-2	ggr-2	glr-5	gab-1	lgc-37
I1L	glr-7	glr-8	avr-15
I1R	glr-7	glr-8	avr-15
I2L	glr-7	glr-8
I2R	glr-7	glr-8
I3		glr-7	glr-8
I4
I5	acr-15
I6	glr-7	glr-8
IL1DL	deg-3
IL1DR	deg-3
IL1L	deg-3
IL1R	deg-3
IL1VL	deg-3
IL1VR	deg-3
IL2DL	lgc-38
IL2DR	lgc-38
IL2L	lgc-38
IL2R	lgc-38
IL2VL	lgc-38
IL2VR	lgc-38
LUAL	glr-5
LUAR	glr-5
M1	glr-2
M2L	avr-15
M2R	avr-15
M3L	glr-8	lgc-38
M3R	glr-8	lgc-38
M4	glr-8
M5	glr-8
MCL	glr-8	lgc-38
MCR	glr-8
MI	glr-7	glr-8	lgc-38
NSML	glr-7	glr-8
NSMR	glr-7	glr-8
OLLL	lgc-38	lgc-47
OLLR	lgc-38	lgc-47
OLQDL
OLQDR
OLQVL
OLQVR
PDA	exp-1	lgc-35
PDB
PDEL	avr-14
PDER	avr-14
PHAL	acc-2
PHAR	acc-2
PHBL
PHBR
PHCL
PHCR
PLML	acc-1	acr-23	deg-3	gab-1	glr-8	lgc-37	avr-14
PLMR	acc-1	acr-23	deg-3	gab-1	glr-8	lgc-37	avr-14
PLNL	lgc-38
PLNR	lgc-38
PQR
PVCL	des-2	deg-3	glr-1	glr-2	glr-5	nmr-1	nmr-2	lgc-38	gab-1	lgc-37
PVCR	des-2	deg-3	glr-1	glr-2	glr-5	nmr-1	nmr-2	lgc-38	gab-1	lgc-37
PVDL	deg-3	des-2	glr-4	gab-1	lgc-37	avr-14
PVDR	deg-3	des-2	glr-4	gab-1	lgc-37	avr-14
PVM	acr-23	gab-1		lgc-37
PVNL
PVNR
PVPL
PVPR
PVQL	acr-15	acr-2	ggr-1	glr-1	glr-5
PVQR	acr-15	acr-2	ggr-1	glr-1	glr-5
PVR	ggr-1	gab-1	lgc-37
PVT	lev-8	lgc-35
PVWL	gab-1	lgc-37
PVWR	gab-1	lgc-37
RIAL	glr-2	glr-3	glr-6	acc-2			avr-15
RIAR	glr-2	glr-3	glr-6	acc-2			avr-15
RIBL	acr-16	glr-2	glr-4	unc-29
RIBR	acr-16	glr-2	glr-4	unc-29
RICL	glr-5
RICR	glr-5
RID	acr-15	acr-16	exp-1	lgc-38
RIFL	glr-4	glr-5
RIFR	glr-4	glr-5
RIGL	glr-1	glr-2	acc-2
RIGR	glr-1	glr-2	acc-2
RIH	acc-2
RIML	glr-5	glr-4	acr-15	glr-1	nmr-1	nmr-2				avr-14
RIMR	glr-5	glr-4	acr-15	glr-1	nmr-1	nmr-2				avr-14
RIPL
RIPR
RIR	glr-2
RIS	glr-1	ggr-2	avr-15
RIVL	lgc-38		lgc-47
RIVR	lgc-38		lgc-47
RMDDL	acc-1	glr-1	glr-2	glr-4	glr-5		lgc-47
RMDDR	acc-1	glr-1	glr-2	glr-4	glr-5		lgc-47
RMDL	acc-1	glr-1	glr-4	glr-5	gab-1	lgc-37	lgc-47
RMDR	acc-1	glr-1	glr-4	glr-5	gab-1	lgc-37	lgc-47
RMDVL	acc-1	glr-1	glr-2	glr-4	glr-5		lgc-47
RMDVR	acc-1	glr-1	glr-2	glr-4	glr-5		lgc-47
RMED	acr-14	glr-5	avr-15
RMEL	glr-1	acr-14	glr-5
RMER	glr-1	acr-14	glr-5
RMEV	acr-14	glr-5	avr-15
RMFL	lgc-38
RMFR	lgc-38
RMGL	avr-15	glr-4	glr-5
RMGR	avr-15	glr-4	glr-5
RMHL
RMHR
SAADL	acr-15	glr-4	acc-1
SAADR	acr-15	glr-4	acc-1
SAAVL	acr-15	glr-4	acc-1
SAAVR	acr-15	glr-4	acc-1
SABD		exp-1	glr-4	glr-5	gab-1	lgc-37	lgc-36
SABVL	glr-4	glr-5	lgc-36	gab-1	lgc-37
SABVR	glr-4	glr-5	lgc-36	gab-1	lgc-37
SDQL	acr-2
SDQR	acr-2	gab-1	lgc-37	ggr-2
SIADL	ggr-2	acr-15	gab-1	lgc-37			ggr-3
SIADR	ggr-2	acr-15	gab-1	lgc-37			ggr-3
SIAVL	ggr-2	acr-15	gab-1	lgc-37
SIAVR	ggr-2	acr-15	gab-1	lgc-37
SIBDL	glr-5	acr-15	acr-16	glr-4
SIBDR	glr-5	acr-15	acr-16	glr-4
SIBVL	glr-5	acr-15	acr-16	glr-4
SIBVR	glr-5	acr-15	acr-16	glr-4
SMBDL	lgc-47
SMBDR	lgc-47
SMBVL	lgc-47
SMBVR	lgc-47
SMDDL	ggr-2	acr-15	acr-16	glr-1	glr-4	glr-5	acc-1	lgc-38	gab-1	lgc-37		ggr-3
SMDDR	ggr-2	acr-15	acr-16	glr-1	glr-4	glr-5	acc-1	lgc-38	gab-1	lgc-37		ggr-3
SMDVL	ggr-2	ggr-1	acr-15	acr-16	glr-1	glr-4	glr-5	acc-1	lgc-38	gab-1	lgc-37
SMDVR	ggr-2	ggr-1	acr-15	acr-16	glr-1	glr-4	glr-5	acc-1	lgc-38	gab-1	lgc-37
URADL	glr-5	glr-4	lgc-38
URADR	glr-5	glr-4	lgc-38
URAVL	glr-5	glr-4	lgc-38
URAVR	glr-5	glr-4	lgc-38
URBL	glr-5	glr-8	lgc-38
URBR	glr-5	glr-8	lgc-38
URXL	acc-2	lgc-38
URXR	acc-2	lgc-38
URYDL	glr-1	glr-4	glr-5
URYDR	glr-1	glr-4	glr-5
URYVL	glr-1	glr-4	glr-5
URYVR	glr-1	glr-4	glr-5
VA01	acr-2	lgc-38	lgc-36	lgc-35	gab-1	lgc-37
VA02	acr-2	lgc-38	lgc-36	lgc-35	gab-1	lgc-37
VA03	acr-2	lgc-38	lgc-36	lgc-35	gab-1	lgc-37
VA04	acr-2	lgc-38	lgc-36	lgc-35	gab-1	lgc-37
VA05	acr-2	lgc-38	lgc-36	lgc-35	gab-1	lgc-37
VA06	acr-2	lgc-38	lgc-36	lgc-35	gab-1	lgc-37
VA07	acr-2	lgc-38	lgc-36	lgc-35	gab-1	lgc-37
VA08	acr-2	lgc-38	lgc-36	lgc-35	gab-1	lgc-37
VA09	acr-2	lgc-38	lgc-36	lgc-35	gab-1	lgc-37
VA10	acr-2	lgc-38	lgc-36	lgc-35	gab-1	lgc-37
VA11	acr-2	lgc-38	lgc-36	lgc-35	gab-1	lgc-37
VA12	acr-2	avr-15	lgc-38	lgc-36	lgc-35	gab-1	lgc-37
VB01	unc-63	acr-2	glr-4	acr-5	acr-14	lgc-38	lgc-36	lgc-35	gab-1	lgc-37
VB02	unc-63	acr-2	glr-4	acr-5	acr-14	lgc-38	lgc-36	lgc-35	gab-1	lgc-37
VB03	unc-63	acr-2	glr-4	acr-5	acr-14	lgc-38	lgc-36	lgc-35	gab-1	lgc-37
VB04	unc-63	acr-2	glr-4	acr-5	acr-14	lgc-38	lgc-36	lgc-35	gab-1	lgc-37
VB05	unc-63	acr-2	glr-4	acr-5	acr-14	lgc-38	lgc-36	lgc-35	gab-1	lgc-37
VB06	unc-63	acr-2	glr-4	acr-5	acr-14	lgc-38	lgc-36	lgc-35	gab-1	lgc-37
VB07	unc-63	acr-2	glr-4	acr-5	acr-14	lgc-38	lgc-36	lgc-35	gab-1	lgc-37
VB08	unc-63	acr-2	glr-4	acr-5	acr-14	lgc-38	lgc-36	lgc-35	gab-1	lgc-37
VB09	unc-63	acr-2	glr-4	acr-5	acr-14	lgc-38	lgc-36	lgc-35	gab-1	lgc-37
VB10	unc-63	acr-2	glr-4	acr-5	acr-14	lgc-38	lgc-36	lgc-35	gab-1	lgc-37
VB11	unc-63	acr-2	glr-4	acr-5	acr-14	lgc-38	lgc-36	lgc-35	gab-1	lgc-37
VC01	unc-63	glr-5	gab-1	lgc-37
VC02	unc-63	glr-5	gab-1	lgc-37
VC03	unc-63	glr-5	gab-1	lgc-37
VC04	unc-63	glr-5	acr-14	gab-1	lgc-37
VC05	unc-63	glr-5	acr-14	gab-1	lgc-37
VC06	unc-63	glr-5	gab-1	lgc-37
VD01	acr-12		unc-63
VD02	acr-12		unc-63
VD03	acr-12		unc-63
VD04	acr-12		unc-63
VD05	acr-12		unc-63
VD06	acr-12		unc-63
VD07	acr-12		unc-63
VD08	acr-12		unc-63
VD09	acr-12		unc-63
VD10	acr-12		unc-63
VD11	acr-12		unc-63
VD12	acr-12		unc-63
VD13	acr-12		unc-63

## Sheet: S1_alt
RESULTS
Chemical synapses	20589
Total predicted chemical synapses	14691
Total unpredicted chemical synapses	5898
Strength of prediction	0.713536
Predicted excitatory synapses	9933	0.676128
Predicted inhibitory synapses	2447	0.166565
Predicted complex synapses	2311	0.157307
Predicted E:I ratio	4.05926

## Sheet: S4_alt
w=1 deleted				PNS deleted
Total synapses	27375			Total synapses	27375
Total electrical synapses	7876			Total electrical synapses	7780
Total chemical synapses	19499			Total chemical synapses	18922
Chemical synapses	19499			Chemical synapses	18922
Total predicted chemical synapses	14103			Total predicted chemical synapses	13947
Total unpredicted chemical synapses	5396			Total unpredicted chemical synapses	4975
Strength of prediction	0.723268			Strength of prediction	0.737079
Predicted excitatory synapses	9554	0.677445		Predicted excitatory synapses	9413	0.674912
Predicted inhibitory synapses	2339	0.165851		Predicted inhibitory synapses	2328	0.166918
Predicted complex synapses	2210	0.156704		Predicted complex synapses	2206	0.15817
Predicted E:I ratio	4.08465			Predicted E:I ratio	4.04338
w=1 and PNS deleted				Connections (unweighted)
Total synapses	26702			Total synapses	29229
Total electrical synapses	7780			Total electrical synapses	8640
Total chemical synapses	18922			Total chemical synapses	20589
Chemical synapses	18922			Chemical synapses	20589
Total predicted chemical synapses	13947			Total predicted chemical synapses	14691
Total unpredicted chemical synapses	4975			Total unpredicted chemical synapses	5898
Strength of prediction	0.737079			Strength of prediction	0.713536
Predicted excitatory synapses	9413	0.673464		Predicted excitatory synapses	9933	0.676128
Predicted inhibitory synapses	2303	0.164771		Predicted inhibitory synapses	2447	0.166565
Predicted complex synapses	2261	0.161766		Predicted complex synapses	2311	0.157307
Predicted E:I ratio	4.08728			Predicted E:I ratio	4.05926

## Sheet: S5_alt
RESULTS			Cook et al. connectome
Total synapses	10203
Total electrical synapses	0
Total chemical synapses	10203
Chemical synapses	10203
Total predicted chemical synapses	6906
Total unpredicted chemical synapses	3297
Strength of prediction	0.67686
Predicted excitatory synapses	4557	0.659861
Predicted inhibitory synapses	1235	0.17883
Predicted complex synapses	1114	0.161309
Predicted E:I ratio	3.68988
RESULTS			Varshney et al. connectome
Total synapses	6394
Total electrical synapses	0
Total chemical synapses	6394
Chemical synapses	6394
Total predicted chemical synapses	4786
Total unpredicted chemical synapses	1608
Strength of prediction	0.748514
Predicted excitatory synapses	2996	0.625992
Predicted inhibitory synapses	730	0.152528
Predicted complex synapses	1060	0.221479
Predicted E:I ratio	4.10411
