# Supplementary material for: Synaptic polarity and sign-balance prediction using gene expression data in the Caenorhabditis elegans chemical synapse neuronal connectome network
Source: PLoS Comput Biol. 2020 Dec 21;16(12):e1007974. doi: 10.1371/journal.pcbi.1007974 (PMC7785220; doi:10.1371/journal.pcbi.1007974)
Supplement: S7 Data — (XLSX) [file pcbi.1007974.s009.xlsx]

## Sheet: USER GUIDE
This file presents references for data source utilization
1. NT expr	References for neurotransmitter expression
2. Receptor coding genes	References for receptor gene classification
3. Receptor gene expression	References for receptor genes expression
4. Color-code for manual entries	Definition of color codes

## Sheet: 1. NT expr
Class member	Dominant NT	Alternative NT	Neurotransmitters	Reference
ADAL	Glu		Glu	Loer et al. 2016, Pereira et al. 2011, Hobert et al. 2016, Serrano-Saiz et al. 2013
ADAR	Glu		Glu	Loer et al. 2016, Pereira et al. 2011, Hobert et al. 2016, Serrano-Saiz et al. 2013
ADEL
ADER
ADFL	ACh		ACh	Loer et al. 2016, Pereira et al. 2011, Hobert et al. 2016, Serrano-Saiz et al. 2013
ADFR	ACh		ACh	Loer et al. 2016, Pereira et al. 2011, Hobert et al. 2016, Serrano-Saiz et al. 2013
ADLL	Glu		Glu	Loer et al. 2016, Pereira et al. 2011, Hobert et al. 2016, Serrano-Saiz et al. 2013
ADLR	Glu		Glu	Loer et al. 2016, Pereira et al. 2011, Hobert et al. 2016, Serrano-Saiz et al. 2013
AFDL	Glu		Glu	Loer et al. 2016, Pereira et al. 2011, Hobert et al. 2016, Serrano-Saiz et al. 2013
AFDR	Glu		Glu	Loer et al. 2016, Pereira et al. 2011, Hobert et al. 2016, Serrano-Saiz et al. 2013
AIAL	ACh		ACh	Loer et al. 2016, Pereira et al. 2011, Hobert et al. 2016, Serrano-Saiz et al. 2013
AIAR	ACh		ACh	Loer et al. 2016, Pereira et al. 2011, Hobert et al. 2016, Serrano-Saiz et al. 2013
AIBL	Glu		Glu	Loer et al. 2016, Pereira et al. 2011, Hobert et al. 2016, Serrano-Saiz et al. 2013
AIBR	Glu		Glu	Loer et al. 2016, Pereira et al. 2011, Hobert et al. 2016, Serrano-Saiz et al. 2013
AIML	Glu	ACh	GluACh	Loer et al. 2016, Pereira et al. 2011, Hobert et al. 2016, Serrano-Saiz et al. 2013
AIMR	Glu	ACh	GluACh	Loer et al. 2016, Pereira et al. 2011, Hobert et al. 2016, Serrano-Saiz et al. 2013
AINL	ACh		ACh	Loer et al. 2016, Pereira et al. 2011, Hobert et al. 2016, Serrano-Saiz et al. 2013
AINR	ACh		ACh	Loer et al. 2016, Pereira et al. 2011, Hobert et al. 2016, Serrano-Saiz et al. 2013
AIYL	ACh		ACh	Loer et al. 2016, Pereira et al. 2011, Hobert et al. 2016, Serrano-Saiz et al. 2013
AIYR	ACh		ACh	Loer et al. 2016, Pereira et al. 2011, Hobert et al. 2016, Serrano-Saiz et al. 2013
AIZL	Glu		Glu	Loer et al. 2016, Pereira et al. 2011, Hobert et al. 2016, Serrano-Saiz et al. 2013
AIZR	Glu		Glu	Loer et al. 2016, Pereira et al. 2011, Hobert et al. 2016, Serrano-Saiz et al. 2013
ALA	GABA		GABA	Loer et al. 2016, Pereira et al. 2011, Hobert et al. 2016, Serrano-Saiz et al. 2013
ALML	Glu		Glu	Loer et al. 2016, Pereira et al. 2011, Hobert et al. 2016, Serrano-Saiz et al. 2013
ALMR	Glu		Glu	Loer et al. 2016, Pereira et al. 2011, Hobert et al. 2016, Serrano-Saiz et al. 2013
ALNL	ACh		ACh	Loer et al. 2016, Pereira et al. 2011, Hobert et al. 2016, Serrano-Saiz et al. 2013
ALNR	ACh		ACh	Loer et al. 2016, Pereira et al. 2011, Hobert et al. 2016, Serrano-Saiz et al. 2013
AQR	Glu		Glu	Loer et al. 2016, Pereira et al. 2011, Hobert et al. 2016, Serrano-Saiz et al. 2013
AS01	ACh		ACh	Loer et al. 2016, Pereira et al. 2011, Hobert et al. 2016, Serrano-Saiz et al. 2013
AS02	ACh		ACh	Loer et al. 2016, Pereira et al. 2011, Hobert et al. 2016, Serrano-Saiz et al. 2013
AS03	ACh		ACh	Loer et al. 2016, Pereira et al. 2011, Hobert et al. 2016, Serrano-Saiz et al. 2013
AS04	ACh		ACh	Loer et al. 2016, Pereira et al. 2011, Hobert et al. 2016, Serrano-Saiz et al. 2013
AS05	ACh		ACh	Loer et al. 2016, Pereira et al. 2011, Hobert et al. 2016, Serrano-Saiz et al. 2013
AS06	ACh		ACh	Loer et al. 2016, Pereira et al. 2011, Hobert et al. 2016, Serrano-Saiz et al. 2013
AS07	ACh		ACh	Loer et al. 2016, Pereira et al. 2011, Hobert et al. 2016, Serrano-Saiz et al. 2013
AS08	ACh		ACh	Loer et al. 2016, Pereira et al. 2011, Hobert et al. 2016, Serrano-Saiz et al. 2013
AS09	ACh		ACh	Loer et al. 2016, Pereira et al. 2011, Hobert et al. 2016, Serrano-Saiz et al. 2013
AS10	ACh		ACh	Loer et al. 2016, Pereira et al. 2011, Hobert et al. 2016, Serrano-Saiz et al. 2013
AS11	ACh		ACh	Loer et al. 2016, Pereira et al. 2011, Hobert et al. 2016, Serrano-Saiz et al. 2013
ASEL	Glu		Glu	Loer et al. 2016, Pereira et al. 2011, Hobert et al. 2016, Serrano-Saiz et al. 2013
ASER	Glu		Glu	Loer et al. 2016, Pereira et al. 2011, Hobert et al. 2016, Serrano-Saiz et al. 2013
ASGL	Glu		Glu	Loer et al. 2016, Pereira et al. 2011, Hobert et al. 2016, Serrano-Saiz et al. 2013
ASGR	Glu		Glu	Loer et al. 2016, Pereira et al. 2011, Hobert et al. 2016, Serrano-Saiz et al. 2013
ASHL	Glu		Glu	Loer et al. 2016, Pereira et al. 2011, Hobert et al. 2016, Serrano-Saiz et al. 2013
ASHR	Glu		Glu	Loer et al. 2016, Pereira et al. 2011, Hobert et al. 2016, Serrano-Saiz et al. 2013
ASIL
ASIR
ASJL	ACh		ACh	Loer et al. 2016, Pereira et al. 2011, Hobert et al. 2016, Serrano-Saiz et al. 2013
ASJR	ACh		ACh	Loer et al. 2016, Pereira et al. 2011, Hobert et al. 2016, Serrano-Saiz et al. 2013
ASKL	Glu		Glu	Loer et al. 2016, Pereira et al. 2011, Hobert et al. 2016, Serrano-Saiz et al. 2013
ASKR	Glu		Glu	Loer et al. 2016, Pereira et al. 2011, Hobert et al. 2016, Serrano-Saiz et al. 2013
AUAL	Glu		Glu	Loer et al. 2016, Pereira et al. 2011, Hobert et al. 2016, Serrano-Saiz et al. 2013
AUAR	Glu		Glu	Loer et al. 2016, Pereira et al. 2011, Hobert et al. 2016, Serrano-Saiz et al. 2013
AVAL	ACh	GABA	AChGABA	Loer et al. 2016, Pereira et al. 2011, Hobert et al. 2016, Serrano-Saiz et al. 2013, Gendrel et al. 2016
AVAR	ACh	GABA	AChGABA	Loer et al. 2016, Pereira et al. 2011, Hobert et al. 2016, Serrano-Saiz et al. 2013, Gendrel et al. 2016
AVBL	ACh	GABA	AChGABA	Loer et al. 2016, Pereira et al. 2011, Hobert et al. 2016, Serrano-Saiz et al. 2013, Gendrel et al. 2016
AVBR	ACh	GABA	AChGABA	Loer et al. 2016, Pereira et al. 2011, Hobert et al. 2016, Serrano-Saiz et al. 2013, Gendrel et al. 2016
AVDL	ACh		ACh	Loer et al. 2016, Pereira et al. 2011, Hobert et al. 2016, Serrano-Saiz et al. 2013
AVDR	ACh		ACh	Loer et al. 2016, Pereira et al. 2011, Hobert et al. 2016, Serrano-Saiz et al. 2013
AVEL	ACh		ACh	Loer et al. 2016, Pereira et al. 2011, Hobert et al. 2016, Serrano-Saiz et al. 2013
AVER	ACh		ACh	Loer et al. 2016, Pereira et al. 2011, Hobert et al. 2016, Serrano-Saiz et al. 2013
AVFL	GABA		GABA	Loer et al. 2016, Pereira et al. 2011, Hobert et al. 2016, Serrano-Saiz et al. 2013
AVFR	GABA		GABA	Loer et al. 2016, Pereira et al. 2011, Hobert et al. 2016, Serrano-Saiz et al. 2013
AVG	ACh		ACh	Loer et al. 2016, Pereira et al. 2011, Hobert et al. 2016, Serrano-Saiz et al. 2013
AVHL
AVHR
AVJL	GABA		GABA	Loer et al. 2016, Pereira et al. 2011, Hobert et al. 2016, Serrano-Saiz et al. 2013, Gendrel et al. 2016
AVJR	GABA		GABA	Loer et al. 2016, Pereira et al. 2011, Hobert et al. 2016, Serrano-Saiz et al. 2013, Gendrel et al. 2016
AVKL
AVKR
AVL	GABA		GABA	Loer et al. 2016, Pereira et al. 2011, Hobert et al. 2016, Serrano-Saiz et al. 2013
AVM	Glu		Glu	Loer et al. 2016, Pereira et al. 2011, Hobert et al. 2016, Serrano-Saiz et al. 2013
AWAL
AWAR
AWBL	ACh		ACh	Loer et al. 2016, Pereira et al. 2011, Hobert et al. 2016, Serrano-Saiz et al. 2013
AWBR	ACh		ACh	Loer et al. 2016, Pereira et al. 2011, Hobert et al. 2016, Serrano-Saiz et al. 2013
AWCL	Glu		Glu	Loer et al. 2016, Pereira et al. 2011, Hobert et al. 2016, Serrano-Saiz et al. 2013
AWCR	Glu		Glu	Loer et al. 2016, Pereira et al. 2011, Hobert et al. 2016, Serrano-Saiz et al. 2013
BAGL	Glu		Glu	Loer et al. 2016, Pereira et al. 2011, Hobert et al. 2016, Serrano-Saiz et al. 2013
BAGR	Glu		Glu	Loer et al. 2016, Pereira et al. 2011, Hobert et al. 2016, Serrano-Saiz et al. 2013
BDUL
BDUR
CANL
CANR
CEPDL
CEPDR
CEPVL
CEPVR
DA01	ACh		ACh	Loer et al. 2016, Pereira et al. 2011, Hobert et al. 2016, Serrano-Saiz et al. 2013
DA02	ACh		ACh	Loer et al. 2016, Pereira et al. 2011, Hobert et al. 2016, Serrano-Saiz et al. 2013
DA03	ACh		ACh	Loer et al. 2016, Pereira et al. 2011, Hobert et al. 2016, Serrano-Saiz et al. 2013
DA04	ACh		ACh	Loer et al. 2016, Pereira et al. 2011, Hobert et al. 2016, Serrano-Saiz et al. 2013
DA05	ACh		ACh	Loer et al. 2016, Pereira et al. 2011, Hobert et al. 2016, Serrano-Saiz et al. 2013
DA06	ACh		ACh	Loer et al. 2016, Pereira et al. 2011, Hobert et al. 2016, Serrano-Saiz et al. 2013
DA07	ACh		ACh	Loer et al. 2016, Pereira et al. 2011, Hobert et al. 2016, Serrano-Saiz et al. 2013
DA08	ACh		ACh	Loer et al. 2016, Pereira et al. 2011, Hobert et al. 2016, Serrano-Saiz et al. 2013
DA09	ACh		ACh	Loer et al. 2016, Pereira et al. 2011, Hobert et al. 2016, Serrano-Saiz et al. 2013
DB01	ACh		ACh	Loer et al. 2016, Pereira et al. 2011, Hobert et al. 2016, Serrano-Saiz et al. 2013
DB02	ACh		ACh	Loer et al. 2016, Pereira et al. 2011, Hobert et al. 2016, Serrano-Saiz et al. 2013
DB03	ACh		ACh	Loer et al. 2016, Pereira et al. 2011, Hobert et al. 2016, Serrano-Saiz et al. 2013
DB04	ACh		ACh	Loer et al. 2016, Pereira et al. 2011, Hobert et al. 2016, Serrano-Saiz et al. 2013
DB05	ACh		ACh	Loer et al. 2016, Pereira et al. 2011, Hobert et al. 2016, Serrano-Saiz et al. 2013
DB06	ACh		ACh	Loer et al. 2016, Pereira et al. 2011, Hobert et al. 2016, Serrano-Saiz et al. 2013
DB07	ACh		ACh	Loer et al. 2016, Pereira et al. 2011, Hobert et al. 2016, Serrano-Saiz et al. 2013
DD01	GABA		GABA	Loer et al. 2016, Pereira et al. 2011, Hobert et al. 2016, Serrano-Saiz et al. 2013
DD02	GABA		GABA	Loer et al. 2016, Pereira et al. 2011, Hobert et al. 2016, Serrano-Saiz et al. 2013
DD03	GABA		GABA	Loer et al. 2016, Pereira et al. 2011, Hobert et al. 2016, Serrano-Saiz et al. 2013
DD04	GABA		GABA	Loer et al. 2016, Pereira et al. 2011, Hobert et al. 2016, Serrano-Saiz et al. 2013
DD05	GABA		GABA	Loer et al. 2016, Pereira et al. 2011, Hobert et al. 2016, Serrano-Saiz et al. 2013
DD06	GABA		GABA	Loer et al. 2016, Pereira et al. 2011, Hobert et al. 2016, Serrano-Saiz et al. 2013
DVA	ACh		ACh	Loer et al. 2016, Pereira et al. 2011, Hobert et al. 2016, Serrano-Saiz et al. 2013
DVB	GABA		GABA	Loer et al. 2016, Pereira et al. 2011, Hobert et al. 2016, Serrano-Saiz et al. 2013
DVC	Glu		Glu	Loer et al. 2016, Pereira et al. 2011, Hobert et al. 2016, Serrano-Saiz et al. 2013
FLPL	Glu		Glu	Loer et al. 2016, Pereira et al. 2011, Hobert et al. 2016, Serrano-Saiz et al. 2013
FLPR	Glu		Glu	Loer et al. 2016, Pereira et al. 2011, Hobert et al. 2016, Serrano-Saiz et al. 2013
HSNL	ACh		ACh	Loer et al. 2016, Pereira et al. 2011, Hobert et al. 2016, Serrano-Saiz et al. 2013
HSNR	ACh		ACh	Loer et al. 2016, Pereira et al. 2011, Hobert et al. 2016, Serrano-Saiz et al. 2013
I1L	ACh		ACh	Loer et al. 2016, Pereira et al. 2011, Hobert et al. 2016, Serrano-Saiz et al. 2013
I1R	ACh		ACh	Loer et al. 2016, Pereira et al. 2011, Hobert et al. 2016, Serrano-Saiz et al. 2013
I2L	Glu		Glu	Loer et al. 2016, Pereira et al. 2011, Hobert et al. 2016, Serrano-Saiz et al. 2013
I2R	Glu		Glu	Loer et al. 2016, Pereira et al. 2011, Hobert et al. 2016, Serrano-Saiz et al. 2013
I3	ACh		ACh	Loer et al. 2016, Pereira et al. 2011, Hobert et al. 2016, Serrano-Saiz et al. 2013
I4
I5	Glu		Glu	Loer et al. 2016, Pereira et al. 2011, Hobert et al. 2016, Serrano-Saiz et al. 2013
I6
IL1DL	Glu		Glu	Loer et al. 2016, Pereira et al. 2011, Hobert et al. 2016, Serrano-Saiz et al. 2013
IL1DR	Glu		Glu	Loer et al. 2016, Pereira et al. 2011, Hobert et al. 2016, Serrano-Saiz et al. 2013
IL1L	Glu		Glu	Loer et al. 2016, Pereira et al. 2011, Hobert et al. 2016, Serrano-Saiz et al. 2013
IL1R	Glu		Glu	Loer et al. 2016, Pereira et al. 2011, Hobert et al. 2016, Serrano-Saiz et al. 2013
IL1VL	Glu		Glu	Loer et al. 2016, Pereira et al. 2011, Hobert et al. 2016, Serrano-Saiz et al. 2013
IL1VR	Glu		Glu	Loer et al. 2016, Pereira et al. 2011, Hobert et al. 2016, Serrano-Saiz et al. 2013
IL2DL	ACh		ACh	Loer et al. 2016, Pereira et al. 2011, Hobert et al. 2016, Serrano-Saiz et al. 2013
IL2DR	ACh		ACh	Loer et al. 2016, Pereira et al. 2011, Hobert et al. 2016, Serrano-Saiz et al. 2013
IL2L	ACh		ACh	Loer et al. 2016, Pereira et al. 2011, Hobert et al. 2016, Serrano-Saiz et al. 2013
IL2R	ACh		ACh	Loer et al. 2016, Pereira et al. 2011, Hobert et al. 2016, Serrano-Saiz et al. 2013
IL2VL	ACh		ACh	Loer et al. 2016, Pereira et al. 2011, Hobert et al. 2016, Serrano-Saiz et al. 2013
IL2VR	ACh		ACh	Loer et al. 2016, Pereira et al. 2011, Hobert et al. 2016, Serrano-Saiz et al. 2013
LUAL	Glu		Glu	Loer et al. 2016, Pereira et al. 2011, Hobert et al. 2016, Serrano-Saiz et al. 2013
LUAR	Glu		Glu	Loer et al. 2016, Pereira et al. 2011, Hobert et al. 2016, Serrano-Saiz et al. 2013
M1	ACh		ACh	Loer et al. 2016, Pereira et al. 2011, Hobert et al. 2016, Serrano-Saiz et al. 2013
M2L	ACh		ACh	Loer et al. 2016, Pereira et al. 2011, Hobert et al. 2016, Serrano-Saiz et al. 2013
M2R	ACh		ACh	Loer et al. 2016, Pereira et al. 2011, Hobert et al. 2016, Serrano-Saiz et al. 2013
M3L	Glu		Glu	Loer et al. 2016, Pereira et al. 2011, Hobert et al. 2016, Serrano-Saiz et al. 2013
M3R	Glu		Glu	Loer et al. 2016, Pereira et al. 2011, Hobert et al. 2016, Serrano-Saiz et al. 2013
M4	ACh		ACh	Loer et al. 2016, Pereira et al. 2011, Hobert et al. 2016, Serrano-Saiz et al. 2013
M5	ACh		ACh	Loer et al. 2016, Pereira et al. 2011, Hobert et al. 2016, Serrano-Saiz et al. 2013
MCL	ACh		ACh	Loer et al. 2016, Pereira et al. 2011, Hobert et al. 2016, Serrano-Saiz et al. 2013
MCR	ACh		ACh	Loer et al. 2016, Pereira et al. 2011, Hobert et al. 2016, Serrano-Saiz et al. 2013
MI	Glu		Glu	Loer et al. 2016, Pereira et al. 2011, Hobert et al. 2016, Serrano-Saiz et al. 2013
NSML
NSMR
OLLL	Glu		Glu	Loer et al. 2016, Pereira et al. 2011, Hobert et al. 2016, Serrano-Saiz et al. 2013
OLLR	Glu		Glu	Loer et al. 2016, Pereira et al. 2011, Hobert et al. 2016, Serrano-Saiz et al. 2013
OLQDL	Glu		Glu	Loer et al. 2016, Pereira et al. 2011, Hobert et al. 2016, Serrano-Saiz et al. 2013
OLQDR	Glu		Glu	Loer et al. 2016, Pereira et al. 2011, Hobert et al. 2016, Serrano-Saiz et al. 2013
OLQVL	Glu		Glu	Loer et al. 2016, Pereira et al. 2011, Hobert et al. 2016, Serrano-Saiz et al. 2013
OLQVR	Glu		Glu	Loer et al. 2016, Pereira et al. 2011, Hobert et al. 2016, Serrano-Saiz et al. 2013
PDA	ACh		ACh	Loer et al. 2016, Pereira et al. 2011, Hobert et al. 2016, Serrano-Saiz et al. 2013
PDB	ACh		ACh	Loer et al. 2016, Pereira et al. 2011, Hobert et al. 2016, Serrano-Saiz et al. 2013
PDEL
PDER
PHAL	Glu		Glu	Loer et al. 2016, Pereira et al. 2011, Hobert et al. 2016, Serrano-Saiz et al. 2013
PHAR	Glu		Glu	Loer et al. 2016, Pereira et al. 2011, Hobert et al. 2016, Serrano-Saiz et al. 2013
PHBL	Glu		Glu	Loer et al. 2016, Pereira et al. 2011, Hobert et al. 2016, Serrano-Saiz et al. 2013
PHBR	Glu		Glu	Loer et al. 2016, Pereira et al. 2011, Hobert et al. 2016, Serrano-Saiz et al. 2013
PHCL	Glu		Glu	Loer et al. 2016, Pereira et al. 2011, Hobert et al. 2016, Serrano-Saiz et al. 2013
PHCR	Glu		Glu	Loer et al. 2016, Pereira et al. 2011, Hobert et al. 2016, Serrano-Saiz et al. 2013
PLML	Glu		Glu	Loer et al. 2016, Pereira et al. 2011, Hobert et al. 2016, Serrano-Saiz et al. 2013
PLMR	Glu		Glu	Loer et al. 2016, Pereira et al. 2011, Hobert et al. 2016, Serrano-Saiz et al. 2013
PLNL	ACh		ACh	Loer et al. 2016, Pereira et al. 2011, Hobert et al. 2016, Serrano-Saiz et al. 2013
PLNR	ACh		ACh	Loer et al. 2016, Pereira et al. 2011, Hobert et al. 2016, Serrano-Saiz et al. 2013
PQR	Glu		Glu	Loer et al. 2016, Pereira et al. 2011, Hobert et al. 2016, Serrano-Saiz et al. 2013
PVCL	ACh		ACh	Loer et al. 2016, Pereira et al. 2011, Hobert et al. 2016, Serrano-Saiz et al. 2013
PVCR	ACh		ACh	Loer et al. 2016, Pereira et al. 2011, Hobert et al. 2016, Serrano-Saiz et al. 2013
PVDL	Glu		Glu	Loer et al. 2016, Pereira et al. 2011, Hobert et al. 2016, Serrano-Saiz et al. 2013
PVDR	Glu		Glu	Loer et al. 2016, Pereira et al. 2011, Hobert et al. 2016, Serrano-Saiz et al. 2013
PVM	Glu		Glu	Loer et al. 2016, Pereira et al. 2011, Hobert et al. 2016, Serrano-Saiz et al. 2013, www.cengen.org
PVNL	ACh		ACh	Loer et al. 2016, Pereira et al. 2011, Hobert et al. 2016, Serrano-Saiz et al. 2013
PVNR	ACh		ACh	Loer et al. 2016, Pereira et al. 2011, Hobert et al. 2016, Serrano-Saiz et al. 2013
PVPL	ACh		ACh	Loer et al. 2016, Pereira et al. 2011, Hobert et al. 2016, Serrano-Saiz et al. 2013
PVPR	ACh		ACh	Loer et al. 2016, Pereira et al. 2011, Hobert et al. 2016, Serrano-Saiz et al. 2013
PVQL	Glu		Glu	Loer et al. 2016, Pereira et al. 2011, Hobert et al. 2016, Serrano-Saiz et al. 2013
PVQR	Glu		Glu	Loer et al. 2016, Pereira et al. 2011, Hobert et al. 2016, Serrano-Saiz et al. 2013
PVR	Glu		Glu	Loer et al. 2016, Pereira et al. 2011, Hobert et al. 2016, Serrano-Saiz et al. 2013
PVT
PVWL
PVWR
RIAL	Glu		Glu	Loer et al. 2016, Pereira et al. 2011, Hobert et al. 2016, Serrano-Saiz et al. 2013
RIAR	Glu		Glu	Loer et al. 2016, Pereira et al. 2011, Hobert et al. 2016, Serrano-Saiz et al. 2013
RIBL	GABA	ACh	GABAACh	Loer et al. 2016, Pereira et al. 2011, Hobert et al. 2016, Serrano-Saiz et al. 2013, Gendrel et al. 2016
RIBR	GABA	ACh	GABAACh	Loer et al. 2016, Pereira et al. 2011, Hobert et al. 2016, Serrano-Saiz et al. 2013, Gendrel et al. 2016
RICL
RICR
RID
RIFL	ACh		ACh	Loer et al. 2016, Pereira et al. 2011, Hobert et al. 2016, Serrano-Saiz et al. 2013
RIFR	ACh		ACh	Loer et al. 2016, Pereira et al. 2011, Hobert et al. 2016, Serrano-Saiz et al. 2013
RIGL	Glu		Glu	Loer et al. 2016, Pereira et al. 2011, Hobert et al. 2016, Serrano-Saiz et al. 2013
RIGR	Glu		Glu	Loer et al. 2016, Pereira et al. 2011, Hobert et al. 2016, Serrano-Saiz et al. 2013
RIH	ACh		ACh	Loer et al. 2016, Pereira et al. 2011, Hobert et al. 2016, Serrano-Saiz et al. 2013
RIML	Glu		Glu	Loer et al. 2016, Pereira et al. 2011, Hobert et al. 2016, Serrano-Saiz et al. 2013
RIMR	Glu		Glu	Loer et al. 2016, Pereira et al. 2011, Hobert et al. 2016, Serrano-Saiz et al. 2013
RIPL
RIPR
RIR	ACh		ACh	Loer et al. 2016, Pereira et al. 2011, Hobert et al. 2016, Serrano-Saiz et al. 2013
RIS	GABA		GABA	Loer et al. 2016, Pereira et al. 2011, Hobert et al. 2016, Serrano-Saiz et al. 2013
RIVL	ACh		ACh	Loer et al. 2016, Pereira et al. 2011, Hobert et al. 2016, Serrano-Saiz et al. 2013
RIVR	ACh		ACh	Loer et al. 2016, Pereira et al. 2011, Hobert et al. 2016, Serrano-Saiz et al. 2013
RMDDL	ACh		ACh	Loer et al. 2016, Pereira et al. 2011, Hobert et al. 2016, Serrano-Saiz et al. 2013
RMDDR	ACh		ACh	Loer et al. 2016, Pereira et al. 2011, Hobert et al. 2016, Serrano-Saiz et al. 2013
RMDL	ACh		ACh	Loer et al. 2016, Pereira et al. 2011, Hobert et al. 2016, Serrano-Saiz et al. 2013
RMDR	ACh		ACh	Loer et al. 2016, Pereira et al. 2011, Hobert et al. 2016, Serrano-Saiz et al. 2013
RMDVL	ACh		ACh	Loer et al. 2016, Pereira et al. 2011, Hobert et al. 2016, Serrano-Saiz et al. 2013
RMDVR	ACh		ACh	Loer et al. 2016, Pereira et al. 2011, Hobert et al. 2016, Serrano-Saiz et al. 2013
RMED	GABA		GABA	Loer et al. 2016, Pereira et al. 2011, Hobert et al. 2016, Serrano-Saiz et al. 2013
RMEL	GABA		GABA	Loer et al. 2016, Pereira et al. 2011, Hobert et al. 2016, Serrano-Saiz et al. 2013
RMER	GABA		GABA	Loer et al. 2016, Pereira et al. 2011, Hobert et al. 2016, Serrano-Saiz et al. 2013
RMEV	GABA		GABA	Loer et al. 2016, Pereira et al. 2011, Hobert et al. 2016, Serrano-Saiz et al. 2013
RMFL	ACh		ACh	Loer et al. 2016, Pereira et al. 2011, Hobert et al. 2016, Serrano-Saiz et al. 2013
RMFR	ACh		ACh	Loer et al. 2016, Pereira et al. 2011, Hobert et al. 2016, Serrano-Saiz et al. 2013
RMGL
RMGR
RMHL	ACh		ACh	Loer et al. 2016, Pereira et al. 2011, Hobert et al. 2016, Serrano-Saiz et al. 2013
RMHR	ACh		ACh	Loer et al. 2016, Pereira et al. 2011, Hobert et al. 2016, Serrano-Saiz et al. 2013
SAADL	ACh		ACh	Loer et al. 2016, Pereira et al. 2011, Hobert et al. 2016, Serrano-Saiz et al. 2013
SAADR	ACh		ACh	Loer et al. 2016, Pereira et al. 2011, Hobert et al. 2016, Serrano-Saiz et al. 2013
SAAVL	ACh		ACh	Loer et al. 2016, Pereira et al. 2011, Hobert et al. 2016, Serrano-Saiz et al. 2013
SAAVR	ACh		ACh	Loer et al. 2016, Pereira et al. 2011, Hobert et al. 2016, Serrano-Saiz et al. 2013
SABD	ACh		ACh	Loer et al. 2016, Pereira et al. 2011, Hobert et al. 2016, Serrano-Saiz et al. 2013
SABVL	ACh		ACh	Loer et al. 2016, Pereira et al. 2011, Hobert et al. 2016, Serrano-Saiz et al. 2013
SABVR	ACh		ACh	Loer et al. 2016, Pereira et al. 2011, Hobert et al. 2016, Serrano-Saiz et al. 2013
SDQL	ACh		ACh	Loer et al. 2016, Pereira et al. 2011, Hobert et al. 2016, Serrano-Saiz et al. 2013
SDQR	ACh		ACh	Loer et al. 2016, Pereira et al. 2011, Hobert et al. 2016, Serrano-Saiz et al. 2013
SIADL	ACh		ACh	Loer et al. 2016, Pereira et al. 2011, Hobert et al. 2016, Serrano-Saiz et al. 2013
SIADR	ACh		ACh	Loer et al. 2016, Pereira et al. 2011, Hobert et al. 2016, Serrano-Saiz et al. 2013
SIAVL	ACh		ACh	Loer et al. 2016, Pereira et al. 2011, Hobert et al. 2016, Serrano-Saiz et al. 2013
SIAVR	ACh		ACh	Loer et al. 2016, Pereira et al. 2011, Hobert et al. 2016, Serrano-Saiz et al. 2013
SIBDL	ACh		ACh	Loer et al. 2016, Pereira et al. 2011, Hobert et al. 2016, Serrano-Saiz et al. 2013
SIBDR	ACh		ACh	Loer et al. 2016, Pereira et al. 2011, Hobert et al. 2016, Serrano-Saiz et al. 2013
SIBVL	ACh		ACh	Loer et al. 2016, Pereira et al. 2011, Hobert et al. 2016, Serrano-Saiz et al. 2013
SIBVR	ACh		ACh	Loer et al. 2016, Pereira et al. 2011, Hobert et al. 2016, Serrano-Saiz et al. 2013
SMBDL	ACh		ACh	Loer et al. 2016, Pereira et al. 2011, Hobert et al. 2016, Serrano-Saiz et al. 2013
SMBDR	ACh		ACh	Loer et al. 2016, Pereira et al. 2011, Hobert et al. 2016, Serrano-Saiz et al. 2013
SMBVL	ACh		ACh	Loer et al. 2016, Pereira et al. 2011, Hobert et al. 2016, Serrano-Saiz et al. 2013
SMBVR	ACh		ACh	Loer et al. 2016, Pereira et al. 2011, Hobert et al. 2016, Serrano-Saiz et al. 2013
SMDDL	ACh	GABA	AChGABA	Loer et al. 2016, Pereira et al. 2011, Hobert et al. 2016, Serrano-Saiz et al. 2013, Gendrel et al. 2016
SMDDR	ACh	GABA	AChGABA	Loer et al. 2016, Pereira et al. 2011, Hobert et al. 2016, Serrano-Saiz et al. 2013, Gendrel et al. 2016
SMDVL	ACh	GABA	AChGABA	Loer et al. 2016, Pereira et al. 2011, Hobert et al. 2016, Serrano-Saiz et al. 2013, Gendrel et al. 2016
SMDVR	ACh	GABA	AChGABA	Loer et al. 2016, Pereira et al. 2011, Hobert et al. 2016, Serrano-Saiz et al. 2013, Gendrel et al. 2016
URADL	ACh		ACh	Loer et al. 2016, Pereira et al. 2011, Hobert et al. 2016, Serrano-Saiz et al. 2013
URADR	ACh		ACh	Loer et al. 2016, Pereira et al. 2011, Hobert et al. 2016, Serrano-Saiz et al. 2013
URAVL	ACh		ACh	Loer et al. 2016, Pereira et al. 2011, Hobert et al. 2016, Serrano-Saiz et al. 2013
URAVR	ACh		ACh	Loer et al. 2016, Pereira et al. 2011, Hobert et al. 2016, Serrano-Saiz et al. 2013
URBL	ACh		ACh	Loer et al. 2016, Pereira et al. 2011, Hobert et al. 2016, Serrano-Saiz et al. 2013
URBR	ACh		ACh	Loer et al. 2016, Pereira et al. 2011, Hobert et al. 2016, Serrano-Saiz et al. 2013
URXL	ACh		ACh	Loer et al. 2016, Pereira et al. 2011, Hobert et al. 2016, Serrano-Saiz et al. 2013
URXR	ACh		ACh	Loer et al. 2016, Pereira et al. 2011, Hobert et al. 2016, Serrano-Saiz et al. 2013
URYDL	Glu		Glu	Loer et al. 2016, Pereira et al. 2011, Hobert et al. 2016, Serrano-Saiz et al. 2013
URYDR	Glu		Glu	Loer et al. 2016, Pereira et al. 2011, Hobert et al. 2016, Serrano-Saiz et al. 2013
URYVL	Glu		Glu	Loer et al. 2016, Pereira et al. 2011, Hobert et al. 2016, Serrano-Saiz et al. 2013
URYVR	Glu		Glu	Loer et al. 2016, Pereira et al. 2011, Hobert et al. 2016, Serrano-Saiz et al. 2013
VA01	ACh		ACh	Loer et al. 2016, Pereira et al. 2011, Hobert et al. 2016, Serrano-Saiz et al. 2013
VA02	ACh		ACh	Loer et al. 2016, Pereira et al. 2011, Hobert et al. 2016, Serrano-Saiz et al. 2013
VA03	ACh		ACh	Loer et al. 2016, Pereira et al. 2011, Hobert et al. 2016, Serrano-Saiz et al. 2013
VA04	ACh		ACh	Loer et al. 2016, Pereira et al. 2011, Hobert et al. 2016, Serrano-Saiz et al. 2013
VA05	ACh		ACh	Loer et al. 2016, Pereira et al. 2011, Hobert et al. 2016, Serrano-Saiz et al. 2013
VA06	ACh		ACh	Loer et al. 2016, Pereira et al. 2011, Hobert et al. 2016, Serrano-Saiz et al. 2013
VA07	ACh		ACh	Loer et al. 2016, Pereira et al. 2011, Hobert et al. 2016, Serrano-Saiz et al. 2013
VA08	ACh		ACh	Loer et al. 2016, Pereira et al. 2011, Hobert et al. 2016, Serrano-Saiz et al. 2013
VA09	ACh		ACh	Loer et al. 2016, Pereira et al. 2011, Hobert et al. 2016, Serrano-Saiz et al. 2013
VA10	ACh		ACh	Loer et al. 2016, Pereira et al. 2011, Hobert et al. 2016, Serrano-Saiz et al. 2013
VA11	ACh		ACh	Loer et al. 2016, Pereira et al. 2011, Hobert et al. 2016, Serrano-Saiz et al. 2013
VA12	ACh		ACh	Loer et al. 2016, Pereira et al. 2011, Hobert et al. 2016, Serrano-Saiz et al. 2013
VB01	ACh		ACh	Loer et al. 2016, Pereira et al. 2011, Hobert et al. 2016, Serrano-Saiz et al. 2013
VB02	ACh		ACh	Loer et al. 2016, Pereira et al. 2011, Hobert et al. 2016, Serrano-Saiz et al. 2013
VB03	ACh		ACh	Loer et al. 2016, Pereira et al. 2011, Hobert et al. 2016, Serrano-Saiz et al. 2013
VB04	ACh		ACh	Loer et al. 2016, Pereira et al. 2011, Hobert et al. 2016, Serrano-Saiz et al. 2013
VB05	ACh		ACh	Loer et al. 2016, Pereira et al. 2011, Hobert et al. 2016, Serrano-Saiz et al. 2013
VB06	ACh		ACh	Loer et al. 2016, Pereira et al. 2011, Hobert et al. 2016, Serrano-Saiz et al. 2013
VB07	ACh		ACh	Loer et al. 2016, Pereira et al. 2011, Hobert et al. 2016, Serrano-Saiz et al. 2013
VB08	ACh		ACh	Loer et al. 2016, Pereira et al. 2011, Hobert et al. 2016, Serrano-Saiz et al. 2013
VB09	ACh		ACh	Loer et al. 2016, Pereira et al. 2011, Hobert et al. 2016, Serrano-Saiz et al. 2013
VB10	ACh		ACh	Loer et al. 2016, Pereira et al. 2011, Hobert et al. 2016, Serrano-Saiz et al. 2013
VB11	ACh		ACh	Loer et al. 2016, Pereira et al. 2011, Hobert et al. 2016, Serrano-Saiz et al. 2013
VC01	ACh		ACh	Loer et al. 2016, Pereira et al. 2011, Hobert et al. 2016, Serrano-Saiz et al. 2013
VC02	ACh		ACh	Loer et al. 2016, Pereira et al. 2011, Hobert et al. 2016, Serrano-Saiz et al. 2013
VC03	ACh		ACh	Loer et al. 2016, Pereira et al. 2011, Hobert et al. 2016, Serrano-Saiz et al. 2013
VC04	ACh		ACh	Loer et al. 2016, Pereira et al. 2011, Hobert et al. 2016, Serrano-Saiz et al. 2013
VC05	ACh		ACh	Loer et al. 2016, Pereira et al. 2011, Hobert et al. 2016, Serrano-Saiz et al. 2013
VC06	ACh		ACh	Loer et al. 2016, Pereira et al. 2011, Hobert et al. 2016, Serrano-Saiz et al. 2013
VD01	GABA		GABA	Loer et al. 2016, Pereira et al. 2011, Hobert et al. 2016, Serrano-Saiz et al. 2013
VD02	GABA		GABA	Loer et al. 2016, Pereira et al. 2011, Hobert et al. 2016, Serrano-Saiz et al. 2013
VD03	GABA		GABA	Loer et al. 2016, Pereira et al. 2011, Hobert et al. 2016, Serrano-Saiz et al. 2013
VD04	GABA		GABA	Loer et al. 2016, Pereira et al. 2011, Hobert et al. 2016, Serrano-Saiz et al. 2013
VD05	GABA		GABA	Loer et al. 2016, Pereira et al. 2011, Hobert et al. 2016, Serrano-Saiz et al. 2013
VD06	GABA		GABA	Loer et al. 2016, Pereira et al. 2011, Hobert et al. 2016, Serrano-Saiz et al. 2013
VD07	GABA		GABA	Loer et al. 2016, Pereira et al. 2011, Hobert et al. 2016, Serrano-Saiz et al. 2013
VD08	GABA		GABA	Loer et al. 2016, Pereira et al. 2011, Hobert et al. 2016, Serrano-Saiz et al. 2013
VD09	GABA		GABA	Loer et al. 2016, Pereira et al. 2011, Hobert et al. 2016, Serrano-Saiz et al. 2013
VD10	GABA		GABA	Loer et al. 2016, Pereira et al. 2011, Hobert et al. 2016, Serrano-Saiz et al. 2013
VD11	GABA		GABA	Loer et al. 2016, Pereira et al. 2011, Hobert et al. 2016, Serrano-Saiz et al. 2013
VD12	GABA		GABA	Loer et al. 2016, Pereira et al. 2011, Hobert et al. 2016, Serrano-Saiz et al. 2013
VD13	GABA		GABA	Loer et al. 2016, Pereira et al. 2011, Hobert et al. 2016, Serrano-Saiz et al. 2013

## Sheet: 2. Receptor coding genes
Gene name	NT	Polarity	Direct reference	Indirect reference (reference for another gene of the same receptor group)
glr-1	Glu	+	Hills et al 2004
glr-2	Glu	+	Hills et al 2004
glr-3	Glu	+	Brockie et al. 2001
glr-4	Glu	+	Brockie et al. 2001
glr-5	Glu	+	Brockie et al. 2001
glr-6	Glu	+	Brockie et al. 2001
glr-7	Glu	+	Brockie et al. 2001
glr-8	Glu	+	Brockie et al. 2001
nmr-1	Glu	+	Brockie et al. 2001
nmr-2	Glu	+	Brockie et al. 2001
glc-1	Glu	-	Dent et al 2000
glc-2	Glu	-	Cully et al. 1994
glc-3	Glu	-	Horoszok et al 2001
glc-4	Glu	-
avr-14	Glu	-	Dent et al 2000	Jones and Sattelle 2008
avr-15	Glu	-	Dent et al 2000	Jones and Sattelle 2008
acr-1	Ach	+
acr-2	Ach	+	Squire et al 1995
acr-3	Ach	+	Baylis et al 1997
acr-4	Ach	+
acr-5	Ach	+	Winnier et al 1999
acr-6	Ach	+	Polli et al 2015
acr-7	Ach	+
acr-8	Ach	+
acr-9	Ach	+
acr-10	Ach	+
acr-11	Ach	+	Jones and Sattelle 2008
acr-12	Ach	+	Petrash et al 2013
acr-13	Ach	+
acr-14	Ach	+		Mongan et al 1998
acr-15	Ach	+		Mongan et al 1998
acr-16	Ach	+	Touroutine et al 2005	Jones and Sattelle 2008
acr-17	Ach	+
acr-18	Ach	+	Mongan et al 2002
acr-19	Ach	+
acr-20	Ach	+	Mongan et al 2002
acr-21	Ach	+	Jones and Sattelle 2008
acr-23	Ach	+	Mongan et al 2002
acr-25	Ach	+	Jones and Sattelle 2008
deg-3	Ach	+	Treinin et al 1998	Jones and Sattelle 2008
des-2	Ach	+	Treinin et al 1998
lev-8	Ach	+	Towers et al 2005
unc-29	Ach	+	Fleming et al 1997
unc-38	Ach	+
unc-63	Ach	+	Culetto et al 2004
acc-1	Ach	-	Putrenko et al 2005	Jones and Sattelle 2008	Pereira et al. 2015
acc-2	Ach	-	Putrenko et al 2005	Jones and Sattelle 2008	Pereira et al. 2015
acc-3	Ach	-		Jones and Sattelle 2008	Pereira et al. 2015
acc-4	ACh	-	Pereira et al. 2015	Treinin et al. 2020	* excluded from the database due to evidence of presynaptic expression.
lgc-46	ACh	-	Takayanagi-Kiya et al. 2016	Treinin et al. 2020	* excluded from the database due to evidence of presynaptic expression.
lgc-47	Ach	-	Hobert et al 2016	Jones and Sattelle 2008
lgc-48	Ach	-
lgc-49	Ach	-
exp-1	GABA	+	Beg and Jorgensen 2003
lgc-35	GABA	+	Nicholl et al 2017
gab-1	GABA	-	Feng et al 2002	Jones and Sattelle 2008
ggr-1	GABA	-		Jones and Sattelle 2008
ggr-2	GABA	-		Jones and Sattelle 2008
ggr-3	GABA	-		Jones and Sattelle 2008
lgc-36	GABA	-	Bamber et al 1999	Jones and Sattelle 2008
lgc-37	GABA	-	Bamber et al 1999	Jones and Sattelle 2008
lgc-38	GABA	-	Bamber et al 1999	Jones and Sattelle 2008
unc-49	GABA	-
eat-2	Ach	+

## Sheet: 3. Receptor Gene expression
	Neuron	Genes													Reference for expression
ADAL
ADAR
ADEL	exp-1	acr-16												Altun et al. 2011, Hobert et al. 2016, wormbase.org, wormatlas.org
ADER	exp-1	acr-16												Altun et al. 2011, Hobert et al. 2016, wormbase.org
ADFL
ADFR
ADLL
ADLR
AFDL
AFDR
AIAL	glr-2	glc-3												Altun et al. 2011, Hobert et al. 2016, wormbase.org, www.cengen.org
AIAR	glr-2	glc-3												Altun et al. 2011, Hobert et al. 2016, wormbase.org, www.cengen.org
AIBL	ggr-1	glr-1	glr-2	glr-5	lgc-38	acc-1	lgc-47	gar-2						Altun et al. 2011, Hobert et al. 2016, wormbase.org, www.cengen.org
AIBR	ggr-1	glr-1	glr-2	glr-5	acc-1	lgc-47	gar-2							Altun et al. 2011, Hobert et al. 2016, wormbase.org, www.cengen.org
AIML	lgc-38													Altun et al. 2011, Hobert et al. 2016, wormbase.org
AIMR	lgc-38													Altun et al. 2011, Hobert et al. 2016, wormbase.org
AINL	lgc-38													Altun et al. 2011, Hobert et al. 2016, wormbase.org
AINR	lgc-38													Altun et al. 2011, Hobert et al. 2016, wormbase.org
AIYL	acr-14	des-2	gar-2	glc-3	lgc-35	lgc-38								Altun et al. 2011, Hobert et al. 2016, wormbase.org, www.cengen.org
AIYR	acr-14	des-2	gar-2	glc-3	lgc-35	lgc-38								Altun et al. 2011, Hobert et al. 2016, wormbase.org, www.cengen.org
AIZL	acc-2	lgc-38	gab-1	lgc-37										Altun et al. 2011, Hobert et al. 2016, wormbase.org
AIZR	acc-2	lgc-38	gab-1	lgc-37										Altun et al. 2011, Hobert et al. 2016, wormbase.org
ALA	deg-3	des-2	lev-8											Altun et al. 2011, Hobert et al. 2016, wormbase.org
ALML	glr-8	avr-14	acr-23	deg-3	gab-1	lgc-37	des-2							Altun et al. 2011, Hobert et al. 2016, wormbase.org, Dent et al. 2000, www.cengen.org
ALMR	glr-8	avr-14	acr-23	deg-3	gab-1	lgc-37	des-2							Altun et al. 2011, Hobert et al. 2016, wormbase.org, Dent et al. 2000, www.cengen.org
ALNL
ALNR
AQR
AS01	acr-14	acr-15	unc-63	gab-1	lgc-37									Altun et al. 2011, Hobert et al. 2016, wormbase.org, Culetto et al. 2004
AS02	acr-14	acr-15	unc-63	gab-1	lgc-37									Altun et al. 2011, Hobert et al. 2016, wormbase.org, Culetto et al. 2004
AS03	acr-14	acr-15	unc-63	gab-1	lgc-37									Altun et al. 2011, Hobert et al. 2016, wormbase.org, Culetto et al. 2004
AS04	acr-14	acr-15	unc-63	gab-1	lgc-37									Altun et al. 2011, Hobert et al. 2016, wormbase.org, Culetto et al. 2004
AS05	acr-14	acr-15	unc-63	gab-1	lgc-37									Altun et al. 2011, Hobert et al. 2016, wormbase.org, Culetto et al. 2004
AS06	acr-14	acr-15	unc-63	gab-1	lgc-37									Altun et al. 2011, Hobert et al. 2016, wormbase.org, Culetto et al. 2004
AS07	acr-14	acr-15	unc-63	gab-1	lgc-37									Altun et al. 2011, Hobert et al. 2016, wormbase.org, Culetto et al. 2004
AS08	acr-14	acr-15	unc-63	gab-1	lgc-37									Altun et al. 2011, Hobert et al. 2016, wormbase.org, Culetto et al. 2004
AS09	acr-14	acr-15	unc-63	gab-1	lgc-37									Altun et al. 2011, Hobert et al. 2016, wormbase.org, Culetto et al. 2004
AS10	acr-14	acr-15	unc-63	gab-1	lgc-37									Altun et al. 2011, Hobert et al. 2016, wormbase.org, Culetto et al. 2004
AS11	acr-14	acr-15	unc-63	gab-1	lgc-37									Altun et al. 2011, Hobert et al. 2016, wormbase.org, Culetto et al. 2004
ASEL
ASER
ASGL
ASGR
ASHL	lgc-38													Altun et al. 2011, Hobert et al. 2016, wormbase.org
ASHR	lgc-38													Altun et al. 2011, Hobert et al. 2016, wormbase.org
ASIL
ASIR
ASJL
ASJR
ASKL
ASKR
AUAL	glr-4													Altun et al. 2011, Hobert et al. 2016, wormbase.org
AUAR	glr-4													Altun et al. 2011, Hobert et al. 2016, wormbase.org
AVAL	nmr-1	acc-1	acr-15	acr-16	acr-18	ggr-2	glr-1	glr-2	glr-4	glr-5	nmr-2	unc-29	ggr-3	Altun et al. 2011, Hobert et al. 2016, wormbase.org,
AVAR	nmr-1	acc-1	acr-15	acr-16	acr-18	ggr-2	glr-1	glr-2	glr-4	glr-5	nmr-2	unc-29	ggr-3	Altun et al. 2011, Hobert et al. 2016, wormbase.org
AVBL	acr-15	glr-5	glr-1	ggr-2	ggr-3									Altun et al. 2011, Hobert et al. 2016, wormbase.org
AVBR	acr-15	glr-5	glr-1	ggr-2	ggr-3									Altun et al. 2011, Hobert et al. 2016, wormbase.org
AVDL	glr-5	glr-2	glr-1	lgc-35	nmr-1	nmr-2								Altun et al. 2011, Hobert et al. 2016, wormbase.org
AVDR	glr-5	glr-2	glr-1	lgc-35	nmr-1	nmr-2								Altun et al. 2011, Hobert et al. 2016, wormbase.org
AVEL	glr-1	acc-1	glr-2	glr-5	nmr-1	nmr-2	gab-1							Altun et al. 2011, Hobert et al. 2016, wormbase.org
AVER	glr-1	acc-1	glr-2	glr-5	nmr-1	nmr-2	gab-1							Altun et al. 2011, Hobert et al. 2016, wormbase.org
AVFL	lgc-37	gab-1												Altun et al. 2011, Hobert et al. 2016, wormbase.org
AVFR	lgc-37	gab-1												Altun et al. 2011, Hobert et al. 2016, wormbase.org
AVG	deg-3	glr-1	glr-2	nmr-1	nmr-2	acr-15								Altun et al. 2011, Hobert et al. 2016, wormbase.org
AVHL	ggr-1	glr-4												Altun et al. 2011, Hobert et al. 2016, wormbase.org
AVHR	ggr-1	glr-4												Altun et al. 2011, Hobert et al. 2016, wormbase.org
AVJL	glr-1													Altun et al. 2011, Hobert et al. 2016, wormbase.org
AVJR	glr-1													Altun et al. 2011, Hobert et al. 2016, wormbase.org
AVKL	glr-5													Altun et al. 2011, Hobert et al. 2016, wormbase.org
AVKR	glr-5													Altun et al. 2011, Hobert et al. 2016, wormbase.org
AVL	avr-15													Altun et al. 2011, Hobert et al. 2016, wormbase.org
AVM	acr-23	gab-1	lgc-37											Altun et al. 2011, Hobert et al. 2016, wormbase.org
AWAL
AWAR
AWBL
AWBR
AWCL
AWCR
BAGL
BAGR
BDUL	glr-8	gab-1	lgc-37	lgc-38										Altun et al. 2011, Hobert et al. 2016, wormbase.org, www.cengen.org
BDUR	glr-8	gab-1	lgc-37	lgc-38										Altun et al. 2011, Hobert et al. 2016, wormbase.org, www.cengen.org
CANL	ggr-2													Altun et al. 2011, Hobert et al. 2016, wormbase.org, www.cengen.org
CANR	ggr-2													Altun et al. 2011, Hobert et al. 2016, wormbase.org, www.cengen.org
CEPDL	lgc-38	ggr-2												Altun et al. 2011, Hobert et al. 2016, wormbase.org, www.cengen.org
CEPDR	lgc-38	ggr-2												Altun et al. 2011, Hobert et al. 2016, wormbase.org, www.cengen.org
CEPVL	lgc-38	ggr-2												Altun et al. 2011, Hobert et al. 2016, wormbase.org, www.cengen.org
CEPVR	lgc-38	ggr-2												Altun et al. 2011, Hobert et al. 2016, wormbase.org, www.cengen.org
DA01	unc-63	acr-2	lgc-35	gab-1	lgc-37	acr-14	gar-2							Altun et al. 2011, Hobert et al. 2016, wormbase.org, Culetto et al. 2004, Fox et al. 2005, Liu et al. 2017, www.cengen.org
DA02	unc-63	acr-2	lgc-35	gab-1	lgc-37	acr-14	gar-2							Altun et al. 2011, Hobert et al. 2016, wormbase.org, Culetto et al. 2004, Fox et al. 2005, Liu et al. 2017, www.cengen.org
DA03	unc-63	acr-2	lgc-35	gab-1	lgc-37	acr-14	gar-2							Altun et al. 2011, Hobert et al. 2016, wormbase.org, Culetto et al. 2004, Fox et al. 2005, Liu et al. 2017, www.cengen.org
DA04	unc-63	acr-2	lgc-35	gab-1	lgc-37	acr-14	gar-2							Altun et al. 2011, Hobert et al. 2016, wormbase.org, Culetto et al. 2004, Fox et al. 2005, Liu et al. 2017, www.cengen.org
DA05	unc-63	acr-2	lgc-35	gab-1	lgc-37	acr-14	gar-2							Altun et al. 2011, Hobert et al. 2016, wormbase.org, Culetto et al. 2004, Fox et al. 2005, Liu et al. 2017, www.cengen.org
DA06	unc-63	acr-2	lgc-35	gab-1	lgc-37	acr-14	gar-2							Altun et al. 2011, Hobert et al. 2016, wormbase.org, Culetto et al. 2004, Fox et al. 2005, Liu et al. 2017, www.cengen.org
DA07	unc-63	acr-2	lgc-35	gab-1	lgc-37	acr-14	gar-2							Altun et al. 2011, Hobert et al. 2016, wormbase.org, Culetto et al. 2004, Fox et al. 2005, Liu et al. 2017, www.cengen.org
DA08	unc-63	acr-2	glr-5	lgc-35	gab-1	lgc-37	acr-14							Altun et al. 2011, Hobert et al. 2016, wormbase.org, Culetto et al. 2004, Fox et al. 2005, Liu et al. 2017
DA09	unc-63	acr-15	acr-2	glr-4	lgc-35	gab-1	lgc-37	avr-15	acr-14					Altun et al. 2011, Hobert et al. 2016, wormbase.org, Culetto et al. 2004, Fox et al. 2005, Liu et al. 2017
DB01	glr-4	acr-2	acr-16	acr-5	unc-63	lgc-35	gab-1	lgc-37	acr-14	ggr-1	gar-2			Altun et al. 2011, Hobert et al. 2016, wormbase.org, www.cengen.org
DB02	glr-4	acr-2	acr-16	acr-5	unc-63	lgc-35	gab-1	lgc-37	acr-14	ggr-1	gar-2			Altun et al. 2011, Hobert et al. 2016, wormbase.org, www.cengen.org
DB03	glr-4	acr-2	acr-16	acr-5	unc-63	lgc-35	gab-1	lgc-37	acr-14	ggr-1	gar-2			Altun et al. 2011, Hobert et al. 2016, wormbase.org, www.cengen.org
DB04	glr-4	acr-2	acr-16	acr-5	unc-63	lgc-35	gab-1	lgc-37	acr-14	ggr-1	gar-2			Altun et al. 2011, Hobert et al. 2016, wormbase.org, www.cengen.org
DB05	glr-4	acr-2	acr-16	acr-5	unc-63	lgc-35	gab-1	lgc-37	acr-14	ggr-1	gar-2			Altun et al. 2011, Hobert et al. 2016, wormbase.org, www.cengen.org
DB06	glr-4	acr-2	acr-16	acr-5	unc-63	lgc-35	gab-1	lgc-37	acr-14	ggr-1	gar-2			Altun et al. 2011, Hobert et al. 2016, wormbase.org, www.cengen.org
DB07	glr-4	acr-2	acr-16	acr-5	unc-63	lgc-35	gab-1	lgc-37	acr-14	ggr-1	gar-2			Altun et al. 2011, Hobert et al. 2016, wormbase.org, www.cengen.org
DD01	lev-8		acr-14	acr-12										Altun et al. 2011, Hobert et al. 2016, wormbase.org, www.cengen.org
DD02	lev-8		acr-14	acr-12										Altun et al. 2011, Hobert et al. 2016, wormbase.org, www.cengen.org
DD03	lev-8		acr-14	acr-12										Altun et al. 2011, Hobert et al. 2016, wormbase.org, www.cengen.org
DD04	lev-8		acr-14	acr-12										Altun et al. 2011, Hobert et al. 2016, wormbase.org, www.cengen.org
DD05	lev-8		acr-14	acr-12										Altun et al. 2011, Hobert et al. 2016, wormbase.org, www.cengen.org
DD06	lev-8		acr-14	acr-12										Altun et al. 2011, Hobert et al. 2016, wormbase.org, www.cengen.org
DVA	acr-15	ggr-2	glr-2	glr-4	glr-5	lgc-35	nmr-1	lgc-38	ggr-3					Altun et al. 2011, Hobert et al. 2016, wormbase.org
DVB	acr-12													Altun et al. 2011, Hobert et al. 2016, wormbase.org, www.cengen.org
DVC	glr-1	acr-2	acr-20											Altun et al. 2011, Hobert et al. 2016, wormbase.org, www.cengen.org
FLPL	des-2	glr-4	gab-1	lgc-37	deg-3									Altun et al. 2011, Hobert et al. 2016, wormbase.org, www.cengen.org
FLPR	des-2	glr-4	gab-1	lgc-37	deg-3									Altun et al. 2011, Hobert et al. 2016, wormbase.org, www.cengen.org
HSNL	acr-14	gar-2	ggr-2	glr-5	gab-1	lgc-37								Altun et al. 2011, Hobert et al. 2016, wormbase.org
HSNR	acr-14	gar-2	ggr-2	glr-5	gab-1	lgc-37								Altun et al. 2011, Hobert et al. 2016, wormbase.org
I1L	glr-7	glr-8	avr-15											Altun et al. 2011, Hobert et al. 2016, wormbase.org, www.cengen.org
I1R	glr-7	glr-8	avr-15											Altun et al. 2011, Hobert et al. 2016, wormbase.org, www.cengen.org
I2L	glr-7	glr-8												Altun et al. 2011, Hobert et al. 2016, wormbase.org
I2R	glr-7	glr-8												Altun et al. 2011, Hobert et al. 2016, wormbase.org
I3		glr-7	glr-8											Altun et al. 2011, Hobert et al. 2016, wormbase.org
I4
I5	acr-15													Altun et al. 2011, Hobert et al. 2016, wormbase.org
I6	glr-7	glr-8												Altun et al. 2011, Hobert et al. 2016, wormbase.org
IL1DL	deg-3	acr-2												Altun et al. 2011, Hobert et al. 2016, wormbase.org, www.cengen.org
IL1DR	deg-3	acr-2												Altun et al. 2011, Hobert et al. 2016, wormbase.org, www.cengen.org
IL1L	deg-3	acr-2												Altun et al. 2011, Hobert et al. 2016, wormbase.org, www.cengen.org
IL1R	deg-3	acr-2												Altun et al. 2011, Hobert et al. 2016, wormbase.org, www.cengen.org
IL1VL	deg-3	acr-2												Altun et al. 2011, Hobert et al. 2016, wormbase.org, www.cengen.org
IL1VR	deg-3	acr-2												Altun et al. 2011, Hobert et al. 2016, wormbase.org, www.cengen.org
IL2DL	lgc-38													Altun et al. 2011, Hobert et al. 2016, wormbase.org
IL2DR	lgc-38													Altun et al. 2011, Hobert et al. 2016, wormbase.org
IL2L	lgc-38													Altun et al. 2011, Hobert et al. 2016, wormbase.org
IL2R	lgc-38													Altun et al. 2011, Hobert et al. 2016, wormbase.org
IL2VL	lgc-38													Altun et al. 2011, Hobert et al. 2016, wormbase.org
IL2VR	lgc-38													Altun et al. 2011, Hobert et al. 2016, wormbase.org
LUAL	glr-5	lgc-38												Altun et al. 2011, Hobert et al. 2016, wormbase.org, www.cengen.org
LUAR	glr-5	lgc-38												Altun et al. 2011, Hobert et al. 2016, wormbase.org, www.cengen.org
M1	glr-2													Altun et al. 2011, Hobert et al. 2016, wormbase.org
M2L	avr-15													Altun et al. 2011, Hobert et al. 2016, wormbase.org
M2R	avr-15													Altun et al. 2011, Hobert et al. 2016, wormbase.org
M3L	glr-8	lgc-38												Altun et al. 2011, Hobert et al. 2016, wormbase.org
M3R	glr-8	lgc-38												Altun et al. 2011, Hobert et al. 2016, wormbase.org
M4	glr-8													Altun et al. 2011, Hobert et al. 2016, wormbase.org
M5	glr-8													Altun et al. 2011, Hobert et al. 2016, wormbase.org
MCL	glr-8	lgc-38												Altun et al. 2011, Hobert et al. 2016, wormbase.org
MCR	glr-8													Altun et al. 2011, Hobert et al. 2016, wormbase.org
MI	glr-7	glr-8	lgc-38											Altun et al. 2011, Hobert et al. 2016, wormbase.org
NSML	glr-7	glr-8												Altun et al. 2011, Hobert et al. 2016, wormbase.org
NSMR	glr-7	glr-8												Altun et al. 2011, Hobert et al. 2016, wormbase.org
OLLL	lgc-38	lgc-47												Altun et al. 2011, Hobert et al. 2016, wormbase.org
OLLR	lgc-38	lgc-47												Altun et al. 2011, Hobert et al. 2016, wormbase.org
OLQDL	lgc-38													Altun et al. 2011, Hobert et al. 2016, wormbase.org, www.cengen.org
OLQDR	lgc-38													Altun et al. 2011, Hobert et al. 2016, wormbase.org, www.cengen.org
OLQVL	lgc-38													Altun et al. 2011, Hobert et al. 2016, wormbase.org, www.cengen.org
OLQVR	lgc-38													Altun et al. 2011, Hobert et al. 2016, wormbase.org, www.cengen.org
PDA	exp-1	lgc-35												Altun et al. 2011, Hobert et al. 2016, wormbase.org
PDB
PDEL	avr-14	lgc-47												Altun et al. 2011, Hobert et al. 2016, wormbase.org, www.cengen.org, Dent et al. 2000
PDER	avr-14	lgc-47												Altun et al. 2011, Hobert et al. 2016, wormbase.org, www.cengen.org, Dent et al. 2000
PHAL	acc-2													Altun et al. 2011, Hobert et al. 2016, wormbase.org
PHAR	acc-2													Altun et al. 2011, Hobert et al. 2016, wormbase.org
PHBL
PHBR
PHCL
PHCR
PLML	acc-1	acr-23	deg-3	gab-1	glr-8	lgc-37	avr-14	des-2						Altun et al. 2011, Hobert et al. 2016, wormbase.org, www.cengen.org, Dent et al. 2000
PLMR	acc-1	acr-23	deg-3	gab-1	glr-8	lgc-37	avr-14	des-2						Altun et al. 2011, Hobert et al. 2016, wormbase.org, www.cengen.org, Dent et al. 2000
PLNL	lgc-38													Altun et al. 2011, Hobert et al. 2016, wormbase.org
PLNR	lgc-38													Altun et al. 2011, Hobert et al. 2016, wormbase.org
PQR
PVCL	des-2	deg-3	glr-1	glr-2	glr-5	nmr-1	nmr-2	lgc-38	gab-1	lgc-37				Altun et al. 2011, Hobert et al. 2016, wormbase.org
PVCR	des-2	deg-3	glr-1	glr-2	glr-5	nmr-1	nmr-2	lgc-38	gab-1	lgc-37				Altun et al. 2011, Hobert et al. 2016, wormbase.org
PVDL	deg-3	des-2	glr-4	gab-1	lgc-37	avr-14								Altun et al. 2011, Hobert et al. 2016, wormbase.org
PVDR	deg-3	des-2	glr-4	gab-1	lgc-37	avr-14								Altun et al. 2011, Hobert et al. 2016, wormbase.org
PVM	acr-23	gab-1		lgc-37	des-2	deg-3								Altun et al. 2011, Hobert et al. 2016, wormbase.org, www.cengen.org
PVNL		glr-2	deg-3	des-2										Altun et al. 2011, Hobert et al. 2016, wormbase.org, www.cengen.org
PVNR		glr-2	deg-3	des-2										Altun et al. 2011, Hobert et al. 2016, wormbase.org, www.cengen.org
PVPL
PVPR
PVQL	acr-15	acr-2	ggr-1	glr-1	glr-5									Altun et al. 2011, Hobert et al. 2016, wormbase.org
PVQR	acr-15	acr-2	ggr-1	glr-1	glr-5									Altun et al. 2011, Hobert et al. 2016, wormbase.org
PVR	ggr-1	gab-1	lgc-37											Altun et al. 2011, Hobert et al. 2016, wormbase.org
PVT	lev-8	lgc-35												Altun et al. 2011, Hobert et al. 2016, wormbase.org
PVWL	gab-1	lgc-37												Altun et al. 2011, Hobert et al. 2016, wormbase.org
PVWR	gab-1	lgc-37												Altun et al. 2011, Hobert et al. 2016, wormbase.org
RIAL	glr-2	glr-3	glr-6	acc-2	glr-1		avr-15							Altun et al. 2011, Hobert et al. 2016, wormbase.org, www.cengen.org
RIAR	glr-2	glr-3	glr-6	acc-2	glr-1		avr-15							Altun et al. 2011, Hobert et al. 2016, wormbase.org, www.cengen.org
RIBL	acr-16	glr-2	glr-4	unc-29	avr-15									Altun et al. 2011, Hobert et al. 2016, wormbase.org, www.cengen.org
RIBR	acr-16	glr-2	glr-4	unc-29	avr-15									Altun et al. 2011, Hobert et al. 2016, wormbase.org, www.cengen.org
RICL	glr-5													Altun et al. 2011, Hobert et al. 2016, wormbase.org
RICR	glr-5													Altun et al. 2011, Hobert et al. 2016, wormbase.org
RID	acr-15	acr-16	exp-1	lgc-38										Altun et al. 2011, Hobert et al. 2016, wormbase.org
RIFL	glr-4	glr-5												Altun et al. 2011, Hobert et al. 2016, wormbase.org
RIFR	glr-4	glr-5												Altun et al. 2011, Hobert et al. 2016, wormbase.org
RIGL	glr-1	glr-2	acc-2	acr-12										Altun et al. 2011, Hobert et al. 2016, wormbase.org, www.cengen.org
RIGR	glr-1	glr-2	acc-2	acr-12										Altun et al. 2011, Hobert et al. 2016, wormbase.org, www.cengen.org
RIH	acc-2	glr-2												Altun et al. 2011, Hobert et al. 2016, wormbase.org, www.cengen.org
RIML	glr-5	glr-4	acr-15	glr-1	nmr-1	nmr-2	lgc-47	acr-6	acr-3	avr-14				Altun et al. 2011, Hobert et al. 2016, wormbase.org, www.cengen.org, Piggott et al. 2011
RIMR	glr-5	glr-4	acr-15	glr-1	nmr-1	nmr-2	lgc-47	acr-6	acr-3	avr-14				Altun et al. 2011, Hobert et al. 2016, wormbase.org, www.cengen.org, Piggott et al. 2011
RIPL
RIPR
RIR	glr-2													Altun et al. 2011, Hobert et al. 2016, wormbase.org
RIS	glr-1	ggr-2	avr-15											Altun et al. 2011, Hobert et al. 2016, wormbase.org
RIVL	lgc-38		lgc-47											Altun et al. 2011, Hobert et al. 2016, wormbase.org
RIVR	lgc-38		lgc-47											Altun et al. 2011, Hobert et al. 2016, wormbase.org
RMDDL	acc-1	glr-1	glr-2	glr-4	glr-5		lgc-47							Altun et al. 2011, Hobert et al. 2016, wormbase.org
RMDDR	acc-1	glr-1	glr-2	glr-4	glr-5		lgc-47							Altun et al. 2011, Hobert et al. 2016, wormbase.org
RMDL	acc-1	glr-1	glr-4	glr-5	gab-1	lgc-37	lgc-47							Altun et al. 2011, Hobert et al. 2016, wormbase.org
RMDR	acc-1	glr-1	glr-4	glr-5	gab-1	lgc-37	lgc-47							Altun et al. 2011, Hobert et al. 2016, wormbase.org
RMDVL	acc-1	glr-1	glr-2	glr-4	glr-5		lgc-47							Altun et al. 2011, Hobert et al. 2016, wormbase.org
RMDVR	acc-1	glr-1	glr-2	glr-4	glr-5		lgc-47							Altun et al. 2011, Hobert et al. 2016, wormbase.org
RMED	acr-14	glr-5	avr-15											Altun et al. 2011, Hobert et al. 2016, wormbase.org, Fox et al. 2005, Dent et al. 1997
RMEL	glr-1	acr-14	glr-5											Altun et al. 2011, Hobert et al. 2016, wormbase.org, Fox et al. 2005, Dent et al. 1997
RMER	glr-1	acr-14	glr-5											Altun et al. 2011, Hobert et al. 2016, wormbase.org, Fox et al. 2005, Dent et al. 1997
RMEV	acr-14	glr-5	avr-15											Altun et al. 2011, Hobert et al. 2016, wormbase.org, Fox et al. 2005, Dent et al. 1997
RMFL	lgc-38	glr-5	lgc-47	glr-2										Altun et al. 2011, Hobert et al. 2016, wormbase.org, www.cengen.org
RMFR	lgc-38	glr-5	lgc-47	glr-2										Altun et al. 2011, Hobert et al. 2016, wormbase.org, www.cengen.org
RMGL	avr-15	glr-4	glr-5											Altun et al. 2011, Hobert et al. 2016, wormbase.org, Dent et al. 1997
RMGR	avr-15	glr-4	glr-5											Altun et al. 2011, Hobert et al. 2016, wormbase.org, Dent et al. 1997
RMHL	glr-5													Altun et al. 2011, Hobert et al. 2016, wormbase.org, www.cengen.org
RMHR	glr-5													Altun et al. 2011, Hobert et al. 2016, wormbase.org, www.cengen.org
SAADL	acr-15	glr-4	acc-1	lgc-47	glr-5									Altun et al. 2011, Hobert et al. 2016, wormbase.org, www.cengen.org
SAADR	acr-15	glr-4	acc-1	lgc-47	glr-5									Altun et al. 2011, Hobert et al. 2016, wormbase.org, www.cengen.org
SAAVL	acr-15	glr-4	acc-1	lgc-47	glr-5									Altun et al. 2011, Hobert et al. 2016, wormbase.org, www.cengen.org
SAAVR	acr-15	glr-4	acc-1	lgc-47	glr-5									Altun et al. 2011, Hobert et al. 2016, wormbase.org, www.cengen.org
SABD		exp-1	glr-4	glr-5	gab-1	lgc-37	lgc-36							Altun et al. 2011, Hobert et al. 2016, wormbase.org
SABVL	glr-4	glr-5	lgc-36	gab-1	lgc-37									Altun et al. 2011, Hobert et al. 2016, wormbase.org
SABVR	glr-4	glr-5	lgc-36	gab-1	lgc-37									Altun et al. 2011, Hobert et al. 2016, wormbase.org
SDQL	acr-2	ggr-2												Altun et al. 2011, Hobert et al. 2016, wormbase.org, www.cengen.org
SDQR	acr-2	gab-1	lgc-37	ggr-2										Altun et al. 2011, Hobert et al. 2016, wormbase.org, www.cengen.org
SIADL	ggr-2	acr-15	gab-1	lgc-37	lgc-38	lgc-47	ggr-3							Altun et al. 2011, Hobert et al. 2016, wormbase.org, www.cengen.org
SIADR	ggr-2	acr-15	gab-1	lgc-37	lgc-38	lgc-47	ggr-3							Altun et al. 2011, Hobert et al. 2016, wormbase.org, www.cengen.org
SIAVL	ggr-2	acr-15	gab-1	lgc-37	lgc-38	lgc-47								Altun et al. 2011, Hobert et al. 2016, wormbase.org, www.cengen.org
SIAVR	ggr-2	acr-15	gab-1	lgc-37	lgc-38	lgc-47								Altun et al. 2011, Hobert et al. 2016, wormbase.org, www.cengen.org
SIBDL	glr-5	acr-15	acr-16	glr-4	lgc-47	exp-1								Altun et al. 2011, Hobert et al. 2016, wormbase.org, www.cengen.org
SIBDR	glr-5	acr-15	acr-16	glr-4	lgc-47	exp-1								Altun et al. 2011, Hobert et al. 2016, wormbase.org, www.cengen.org
SIBVL	glr-5	acr-15	acr-16	glr-4	lgc-47	exp-1								Altun et al. 2011, Hobert et al. 2016, wormbase.org, www.cengen.org
SIBVR	glr-5	acr-15	acr-16	glr-4	lgc-47	exp-1								Altun et al. 2011, Hobert et al. 2016, wormbase.org, www.cengen.org
SMBDL	lgc-47													Altun et al. 2011, Hobert et al. 2016, wormbase.org, www.cengen.org
SMBDR	lgc-47													Altun et al. 2011, Hobert et al. 2016, wormbase.org, www.cengen.org
SMBVL	lgc-47													Altun et al. 2011, Hobert et al. 2016, wormbase.org, www.cengen.org
SMBVR	lgc-47													Altun et al. 2011, Hobert et al. 2016, wormbase.org, www.cengen.org
SMDDL	ggr-2	acr-15	acr-16	glr-1	glr-4	glr-5	acc-1	lgc-38	gab-1	lgc-37	lgc-47	ggr-3		Altun et al. 2011, Hobert et al. 2016, wormbase.org, www.cengen.org
SMDDR	ggr-2	acr-15	acr-16	glr-1	glr-4	glr-5	acc-1	lgc-38	gab-1	lgc-37	lgc-47	ggr-3		Altun et al. 2011, Hobert et al. 2016, wormbase.org, www.cengen.org
SMDVL	ggr-2	ggr-1	acr-15	acr-16	glr-1	glr-4	glr-5	acc-1	lgc-38	gab-1	lgc-37	lgc-47		Altun et al. 2011, Hobert et al. 2016, wormbase.org, www.cengen.org
SMDVR	ggr-2	ggr-1	acr-15	acr-16	glr-1	glr-4	glr-5	acc-1	lgc-38	gab-1	lgc-37	lgc-47		Altun et al. 2011, Hobert et al. 2016, wormbase.org, www.cengen.org
URADL	glr-5	glr-4	lgc-38	ggr-2										Altun et al. 2011, Hobert et al. 2016, wormbase.org, www.cengen.org
URADR	glr-5	glr-4	lgc-38	ggr-2										Altun et al. 2011, Hobert et al. 2016, wormbase.org, www.cengen.org
URAVL	glr-5	glr-4	lgc-38	ggr-2										Altun et al. 2011, Hobert et al. 2016, wormbase.org, www.cengen.org
URAVR	glr-5	glr-4	lgc-38	ggr-2										Altun et al. 2011, Hobert et al. 2016, wormbase.org, www.cengen.org
URBL	glr-5	glr-8	lgc-38	acr-11	ggr-2									Altun et al. 2011, Hobert et al. 2016, wormbase.org, www.cengen.org
URBR	glr-5	glr-8	lgc-38	acr-11	ggr-2									Altun et al. 2011, Hobert et al. 2016, wormbase.org, www.cengen.org
URXL	acc-2	lgc-38												Altun et al. 2011, Hobert et al. 2016, wormbase.org
URXR	acc-2	lgc-38												Altun et al. 2011, Hobert et al. 2016, wormbase.org
URYDL	glr-1	glr-4	glr-5	lgc-38										Altun et al. 2011, Hobert et al. 2016, wormbase.org, www.cengen.org
URYDR	glr-1	glr-4	glr-5	lgc-38										Altun et al. 2011, Hobert et al. 2016, wormbase.org, www.cengen.org
URYVL	glr-1	glr-4	glr-5	lgc-38										Altun et al. 2011, Hobert et al. 2016, wormbase.org, www.cengen.org
URYVR	glr-1	glr-4	glr-5	lgc-38										Altun et al. 2011, Hobert et al. 2016, wormbase.org, www.cengen.org
VA01	acr-2	lgc-38	lgc-36	lgc-35	gab-1	lgc-37								Altun et al. 2011, Hobert et al. 2016, wormbase.org, Culetto et al. 2004, Liu et al. 2017
VA02	acr-2	lgc-38	lgc-36	lgc-35	gab-1	lgc-37								Altun et al. 2011, Hobert et al. 2016, wormbase.org, Culetto et al. 2004, Liu et al. 2017
VA03	acr-2	lgc-38	lgc-36	lgc-35	gab-1	lgc-37								Altun et al. 2011, Hobert et al. 2016, wormbase.org, Culetto et al. 2004, Liu et al. 2017
VA04	acr-2	lgc-38	lgc-36	lgc-35	gab-1	lgc-37								Altun et al. 2011, Hobert et al. 2016, wormbase.org, Culetto et al. 2004, Liu et al. 2017
VA05	acr-2	lgc-38	lgc-36	lgc-35	gab-1	lgc-37								Altun et al. 2011, Hobert et al. 2016, wormbase.org, Culetto et al. 2004, Liu et al. 2017
VA06	acr-2	lgc-38	lgc-36	lgc-35	gab-1	lgc-37								Altun et al. 2011, Hobert et al. 2016, wormbase.org, Culetto et al. 2004, Liu et al. 2017
VA07	acr-2	lgc-38	lgc-36	lgc-35	gab-1	lgc-37								Altun et al. 2011, Hobert et al. 2016, wormbase.org, Culetto et al. 2004, Liu et al. 2017
VA08	acr-2	lgc-38	lgc-36	lgc-35	gab-1	lgc-37								Altun et al. 2011, Hobert et al. 2016, wormbase.org, Culetto et al. 2004, Liu et al. 2017
VA09	acr-2	lgc-38	lgc-36	lgc-35	gab-1	lgc-37								Altun et al. 2011, Hobert et al. 2016, wormbase.org, Culetto et al. 2004, Liu et al. 2017
VA10	acr-2	lgc-38	lgc-36	lgc-35	gab-1	lgc-37								Altun et al. 2011, Hobert et al. 2016, wormbase.org, Culetto et al. 2004, Liu et al. 2017
VA11	acr-2	lgc-38	lgc-36	lgc-35	gab-1	lgc-37								Altun et al. 2011, Hobert et al. 2016, wormbase.org, Culetto et al. 2004, Liu et al. 2017
VA12	acr-2	avr-15	lgc-38	lgc-36	lgc-35	gab-1	lgc-37							Altun et al. 2011, Hobert et al. 2016, wormbase.org, Culetto et al. 2004, Liu et al. 2017, Dent et al. 1997
VB01	unc-63	acr-2	glr-4	acr-5	acr-14	lgc-38	lgc-36	lgc-35	gab-1	lgc-37				Altun et al. 2011, Hobert et al. 2016, wormbase.org, Culetto et al. 2004
VB02	unc-63	acr-2	glr-4	acr-5	acr-14	lgc-38	lgc-36	lgc-35	gab-1	lgc-37				Altun et al. 2011, Hobert et al. 2016, wormbase.org, Culetto et al. 2004
VB03	unc-63	acr-2	glr-4	acr-5	acr-14	lgc-38	lgc-36	lgc-35	gab-1	lgc-37				Altun et al. 2011, Hobert et al. 2016, wormbase.org, Culetto et al. 2004
VB04	unc-63	acr-2	glr-4	acr-5	acr-14	lgc-38	lgc-36	lgc-35	gab-1	lgc-37				Altun et al. 2011, Hobert et al. 2016, wormbase.org, Culetto et al. 2004
VB05	unc-63	acr-2	glr-4	acr-5	acr-14	lgc-38	lgc-36	lgc-35	gab-1	lgc-37				Altun et al. 2011, Hobert et al. 2016, wormbase.org, Culetto et al. 2004
VB06	unc-63	acr-2	glr-4	acr-5	acr-14	lgc-38	lgc-36	lgc-35	gab-1	lgc-37				Altun et al. 2011, Hobert et al. 2016, wormbase.org, Culetto et al. 2004
VB07	unc-63	acr-2	glr-4	acr-5	acr-14	lgc-38	lgc-36	lgc-35	gab-1	lgc-37				Altun et al. 2011, Hobert et al. 2016, wormbase.org, Culetto et al. 2004
VB08	unc-63	acr-2	glr-4	acr-5	acr-14	lgc-38	lgc-36	lgc-35	gab-1	lgc-37				Altun et al. 2011, Hobert et al. 2016, wormbase.org, Culetto et al. 2004
VB09	unc-63	acr-2	glr-4	acr-5	acr-14	lgc-38	lgc-36	lgc-35	gab-1	lgc-37				Altun et al. 2011, Hobert et al. 2016, wormbase.org, Culetto et al. 2004
VB10	unc-63	acr-2	glr-4	acr-5	acr-14	lgc-38	lgc-36	lgc-35	gab-1	lgc-37				Altun et al. 2011, Hobert et al. 2016, wormbase.org, Culetto et al. 2004
VB11	unc-63	acr-2	glr-4	acr-5	acr-14	lgc-38	lgc-36	lgc-35	gab-1	lgc-37				Altun et al. 2011, Hobert et al. 2016, wormbase.org, Culetto et al. 2004
VC01	unc-63	glr-5	gab-1	lgc-37	ggr-2									Altun et al. 2011, Hobert et al. 2016, wormbase.org, Culetto et al. 2004, www.cengen.org
VC02	unc-63	glr-5	gab-1	lgc-37	ggr-2									Altun et al. 2011, Hobert et al. 2016, wormbase.org, Culetto et al. 2004, www.cengen.org
VC03	unc-63	glr-5	gab-1	lgc-37	ggr-2									Altun et al. 2011, Hobert et al. 2016, wormbase.org, Culetto et al. 2004, www.cengen.org
VC04	unc-63	glr-5	acr-14	gab-1	lgc-37									Altun et al. 2011, Hobert et al. 2016, wormbase.org, Culetto et al. 2004
VC05	unc-63	glr-5	acr-14	gab-1	lgc-37									Altun et al. 2011, Hobert et al. 2016, wormbase.org, Culetto et al. 2004
VC06	unc-63	glr-5	gab-1	lgc-37	ggr-2									Altun et al. 2011, Hobert et al. 2016, wormbase.org, Culetto et al. 2004, www.cengen.org
VD01	acr-12		unc-63											Altun et al. 2011, Hobert et al. 2016, wormbase.org
VD02	acr-12		unc-63											Altun et al. 2011, Hobert et al. 2016, wormbase.org
VD03	acr-12		unc-63											Altun et al. 2011, Hobert et al. 2016, wormbase.org
VD04	acr-12		unc-63											Altun et al. 2011, Hobert et al. 2016, wormbase.org
VD05	acr-12		unc-63											Altun et al. 2011, Hobert et al. 2016, wormbase.org
VD06	acr-12		unc-63											Altun et al. 2011, Hobert et al. 2016, wormbase.org
VD07	acr-12		unc-63											Altun et al. 2011, Hobert et al. 2016, wormbase.org
VD08	acr-12		unc-63											Altun et al. 2011, Hobert et al. 2016, wormbase.org
VD09	acr-12		unc-63											Altun et al. 2011, Hobert et al. 2016, wormbase.org
VD10	acr-12		unc-63											Altun et al. 2011, Hobert et al. 2016, wormbase.org
VD11	acr-12		unc-63											Altun et al. 2011, Hobert et al. 2016, wormbase.org
VD12	acr-12		unc-63											Altun et al. 2011, Hobert et al. 2016, wormbase.org
VD13	acr-12		unc-63											Altun et al. 2011, Hobert et al. 2016, wormbase.org

## Sheet: 4. Color-code for manual entrie
Reference
Altun et al. 2011	1	Altun ZF. Neurotransmitter receptors in Caenorhabditis elegans. WormAtlas. 2011. doi:10.3908/wormatlas.5.202
Hobert et al. 2016	2	Hobert O, Glenwinkel L, White J. Revisiting neuronal cell type classification in Caenorhabditis elegans. Curr Biol. 2016;26: R1197–R1203. doi:10.1016/j.cub.2016.10.027
wormbase.org
Loer et al. 2016	3	Loer CM, Rand JB. The evidence for classical neurotransmitters in Caenorhabditis elegans. Altun ZF, Herndon LA, editors. WormAtlas. 2016. doi:10.3908/wormatlas.5.200
Pereira et al. 2011	4	Pereira L, Kratsios P, Serrano-Saiz E, Sheftel H, Mayo AE, Hall DH, et al. A cellular and regulatory map of the cholinergic nervous system of C. elegans. Elife. 2015;4: e12432. doi:10.7554/eLife.12432
Serrano-Saiz et al. 2013	5	Serrano-Saiz E, Poole RJ, Felton T, Zhang F, De La Cruz ED, Hobert O. Modular control of glutamatergic neuronal identity in C. elegans by distinct homeodomain proteins. Cell. 2013;155: 659–673. doi:10.1016/j.cell.2013.09.052
Culetto et al. 2004	6	Culetto E, Baylis HA, Richmond JE, Jones AK, Fleming JT, Squire MD, et al. The Caenorhabditis elegans unc-63 gene encodes a levamisole-sensitive nicotinic acetylcholine receptor α subunit. J Biol Chem. 2004;279: 42476–42483. doi:10.1074/jbc.M404370200
Dent et al. 1997	7	Dent JA, Davis MW, Avery L. avr-15 encodes a chloride channel subunit that mediates inhibitory glutamatergic neurotransmission and ivermectin sensitivity in Caenorhabditis elegans. EMBO J. 1997;16: 5867–5879. doi:10.1093/emboj/16.19.5867
Fox et al. 2005	8	Fox RM, Von Stetina SE, Barlow SJ, Shaffer C, Olszewski KL, Moore JH, et al. A gene expression fingerprint of C. elegans embryonic motor neurons. BMC Genomics. 2005;6: 42. doi:10.1186/1471-2164-6-42
Gendrel et al. 2016	9	Gendrel M, Atlas EG, Hobert O. A cellular and regulatory map of the GABAergic nervous system of C. elegans. Elife. 2016; e17686. doi:10.7554/eLife.17686
Liu et al. 2017	10	Liu P, Chen B, Mailler R, Wang Z-W. Antidromic-rectifying gap junctions amplify chemical transmission at functionally mixed electrical-chemical synapses. Nat Commun. 2017;8: 14818. doi:10.1038/ncomms14818
Pereira et al. 2015	11	Pereira L, Kratsios P, Serrano-Saiz E, Sheftel H, Mayo AE, Hall DH, et al. A cellular and regulatory map of the cholinergic nervous system of C. elegans. Elife. 2015;4: e12432. doi:10.7554/eLife.12432
Piggott et al. 2011	12	Piggott BJ, Liu J, Feng Z, Wescott SA, Xu XZS. The neural circuits and synaptic mechanismsm underlying motor initiation in C. elegans. Cell. 2011;147: 922–933. doi:10.1016/j.cell.2011.08.053
www.cengen.org
wormatlas.org
Treinin et al. 2020 (﻿10.1111/jnc.15164)	13	Treinin M, Jin Y. Cholinergic transmission in C. elegans : functions, diversity and maturation of ACh‐activated ion channels. J Neurochem. 2020; jnc.15164. doi:10.1111/jnc.15164
Takayanagi-Kiya et al. 2016	14	Takayanagi-Kiya S, Zhou K, Jin Y. Release-dependent feedback inhibition by a presynaptically localized ligand-gated anion channel. Hobert O, editor. Elife. 2016;5: e21734. doi:10.7554/eLife.21734
